# Supplementary material for: Vagus nerve stimulation optimized cardiomyocyte phenotype, sarcomere organization and energy metabolism in infarcted heart through FoxO3A-VEGF signaling
Source: Cell Death Dis. 2020 Nov 12;11(11):971. doi: 10.1038/s41419-020-03142-0 (PMC7665220; doi:10.1038/s41419-020-03142-0)
Supplement: Supplementary file 22 — Supplementary Table 1 [file 41419_2020_3142_MOESM22_ESM.xlsx]

## Sheet: Sheet1
Gene	Forward	Reverse
MyHC1	5’-CAAGCAGCAGTTGGATGAGCGACT-3’	5’-TCCTCCAGCTCCTCGATGCGT-3’
MyHC2a	5’-AGAGGACGACTGCAGACCGAAT-3’	5’-GAGTGAATGCTTGCTTCCCCCTTG-3’
MyHC2b	5’-ACGCTTGCACACAGAGTCAG-3’	5’-CTTGGACTCTTCCTCTAGCTGCC-3’
MyHC2x	5’-ACCAAGGAGGAGGAACAGCAGC-3’	5’-GAATGCCTGTTTGCCCCTGGAG-3’
GAPDH	5’-ATGACTCCACTCACGGCAAA-3’	5’-ATGATGACCCTTTTGGCTCC-3’
rMyl3	5’-AGGAGGCCTTCCAACTGTTT-3’	5’-CATATGTGCCCGTGTCTTTG-3’
rMYH6	5’-GCACTGGCCAAGTCAGTGTA-3’	5’-GAACATGTGGTGGTTGAAG-3’
rMYH7	5’-CCTCGCAATATCAAGGGAAA-3’	5’-CTACAGGTGCATCAGCTCCA-3’
rTnnT2	5’-CAGGAGGAAGGCTGAAGATG-3’	5’-CGGCCTCTAGGTTGTGGATA-3’
rTpm1	5’-GAAGTCACTGGAGGCTCAGG-3’	5’-TGGGAGGAGAGAAGCAAAGA-3’
rAtp2a2	5’-TGGAGAACGCTCACACAAAG-3’	5’-CTCGATCACAAGTTCCAGCA-3’
rTcap	5’-CTCCCTGCATGAGGAGGATA-3’	5’-CACCTTGGTAGGGGTGAAGA-3’
rCasq2	5’-TCAAAGACCCACCCTACGTC-3’	5’-AGTCGTCTGGGTCAATCCAC-3’
rFhod3	5’-GAACATGAAGGCTGTGCTGA-3’	5’-ACTTGGGTGGCTGATTTGAC-3’
rCasq1	5’-ACCCTGATGACTTCCCACTG-3’	5’-TGTGTTGATTTCACCCTCCA-3’
rSix4	5’-CCACAGAGACAGGCTCATCA-3’	5’-AGCACTACCCCCTACACACG-3’
rKlhl41	5’-AAGGAGATGGCGCTAGACAA-3’	5’-CCAGGAGCCAGTCTTTTCTG-3’
rMybpc3	5’-CCACAAACTGACCATTGACG-3’	5’-TAGGGACATCCAGGCGTAAC-3’
rNkx2-5	5’-ACGCCCTTCTCAGTCAAAGA-3’	5’-GAAAGCAGGAGAGCACTTGG-3’
ra-Actinin	5’-TTGCTCCTGTGGTGTCAGAG-3’	5’-GCATCCAGCATCTTTGGAAT-3’
rRyr2	5’-CATAGGCCTCAGCACCTCTC-3’	5’-GAGGCACAAAGAGGAACTCG-3’
rCox5b	5’-ACCCCAATCTAGTCCCATCC-3’	5’-TTGGTAGGGCACCAACTTGT-3’
rUqcrfs1	5’-ACTATCGCCGTGCTGAAGTT-3’	5’-CATGTTCTTCCCCTCTGGAA-3’
rCox6c	5’-ATATTGTTGGCGCATTCGTT-3’	5’-TCAGGAACACAGGTCAGCAG-3’
rCox8b	5’-ACATTCAGGGTGCCTCTTTG-3’	5’-GCCAGCGATTATGACTGACA-3’
rCox7a2	5’-TCAGGAGGATAATGGGATGC-3’	5’-GCGCAGTGAATGAAACTGAA-3’
rFxyd2	5’-GTGGTACTTGGGTGGCAGTG-3’	5’-TTCATTGACCTGCCTATGCTT-3’
rFxyd1	5’-TCCTCTTCATCTTGGGCATC-3’	5’-TCTGGCTGAGTTTCCTGGAG-3’
rUqcr11	5’-ACTGGGTGCCGTACATCAAT-3’	5’-TGAGCTGGGAAATCCTCAAG-3’
rUqcrb	5’-CCATAAGAAGGCTGCCTGAG-3’	5’-CACTTCTTCGCCCACTCTTC-3’
rUqcrc1	5’-GAGCAGTCCTCGCATCCTAC-3’	5’-TTGGACAGTGCCTTGATGAG-3’
rMyl2	5’-AAAGAGGCTCCAGGTCCAAT-3’	5’-AAAAGCTGCGAACATCTGGT-3’
rMyl4	5’-AAAGAAAGCAACGGCACAGT-3’	5’-ACAACCACCATGGCTCTCTC-3’
rTnnc1	5’-TGGACTTCGACGAGTTCCTT-3’	5’-CGATGTCATCTTCCGTGATG-3’
rCacng6	5’-GCTGCTGTGATAGCTGTGCT-3’	5’-ACAGCCTAGGGACCAGGAAT-3’
rCacna1c	5’-CTCGAAGTTGGGAGAACAGC-3’	5’-GACGAAACCCACGAAGATGT-3’
rCacnb2	5’-TGAGACGAAGTGGAATGCAG-3’	5’-AAGCAGGGAGTCAGCCACTA-3’
rCacna1a	5’-CTGCTTTGAAGAGGGGACAG-3’	5’-GCACTGGAAAACAGTGAGCA-3’
rAtp1a2	5’-CCCACTCTCCCACATTGTCT-3’	5’-TGGGTACTGGTGGTCTGACA-3’
rEntpd5	5’-TTGGGATTTGGACTGAAAGC-3’	5’-TCGAATCTCTTCTGGCTGGT-3’
rAK1	5’-AGACCATGACCCAACGACTC-3’	5’-GCAGACCTGGGAGAAGACAG-3’
rAK2	5’-ATGTAGCTCAGCGTGTGTGC-3’	5’-AAAAATGGCAGCATTTGGTC-3’
rNdufs1	5’-GATGCTGAAGCCTTGGTAGC-3’	5’-GCCTCAAAACGTGGATTTGT-3’
rAtp6v1a	5’-TACCCAGCAAAAACCTACGG-3’	5’-AAATTCAAGCTCCAGGACGA-3’
rAtp5a1	5’-GAGGAACGTTCAAGCTGAGG-3’	5’-ACTACACGGCCCAACAGTTC-3’
rAtp5b	5’-ATTGCCATCTTGGGTATGGA-3’	5’-TTGCCACAGCTTCTTCAATG-3’
rAtp5e	5’-TCAGCTACATCCGGTTCTCC-3’	5’-CACATGCTTCACCTGGAAGA-3’
rAtp5o	5’-TGCTGCGTCTAAGCAGAAAA-3’	5’-GGTGGAGAAGGCAGAGATGA-3’
rAtp5h	5’-GATCCCTGTGCCTGAGGATA-3’	5’-TCCTCTTGTCCAGCTTGGTT-3’
rAtp5i	5’-GAGGTCACGGACAAAATGGT-3’	5’-TTTTTCCTCCGCTGCTATTC-3’
rAtp5j	5’-GTCCTTCGGTCAGCAGTCTC-3’	5’-ATCAACAGGTCCTCCAGACG-3’
rAtp5g	5’-TGAAAAATGCAGACCACGAA-3’	5’-CTTGGCTGCTGTGTCAATGT-3’
rAtp5I	5’-AGACCATGGCCAAGTTCATC-3’	5’-TACCAGTTTGGGCACTGTGA-3’
rATP5j2	5’-TGGATATTGATGCGGGATTT-3’	5’-CCATGCAGTGTTCTCCACAG-3’
