# Supplementary material for: Vagus nerve stimulation optimized cardiomyocyte phenotype, sarcomere organization and energy metabolism in infarcted heart through FoxO3A-VEGF signaling
Source: Cell Death Dis. 2020 Nov 12;11(11):971. doi: 10.1038/s41419-020-03142-0 (PMC7665220; doi:10.1038/s41419-020-03142-0)
Supplement: Supplementary file 23 — Supplementary Table 2 [file 41419_2020_3142_MOESM23_ESM.xlsx]

## Sheet: MI-VNS1 VS MI3-down_Biological 
Term_ID	Term_description	Term_url	ListHit	ListTotal	PopHit	PopTotal	FoldEnrichment	Genes	GeneSymbols	P_value	"-log10(pvalue)"	FDR_bh
GO:0032496	response to lipopolysaccharide	http://amigo.geneontology.org/amigo/term/GO:0032496	74	2002	245	17184	2.65367	25402;116590;294257;156767;116721;65161;24335;27100;113959;171551;59103;116547;116632;309452;24787;89829;25698;81503;24494;78969;24310;29221;60350;58978;360918;24464;81687;25464;113992;360228;25325;50672;25637;266685;316519;24267;25194;60665;24516;114120;24517;310553;29469;315994;29244;117539;94195;301059;24617;171081;24795;680127;24514;24614;24253;24598;25026;306127;81752;29139;25204;29527;57302…	Casp3;Mapk1;Cfb;Tnfrsf1b;Abcc5;Litaf;Epo;Gfer;C5ar1;Cxcl3;Ptges;S100a8;Nat2;Nfkb2;Sod2;Socs3;Ass1;Cxcl1;Il1b;Trib1;Ace;Arg1;Cd14;Slco1b2;Pf4;Hp;Mmp9;Icam1;Ugt1a6;Wfdc21;Il10;Ednrb;Ptger1;Ugt2b17;Slc11a1;Comt;Gnrh1;Cxcl6;Jun;Gng12;Junb;Tlr2;Lbp;Mapkapk3;Gch1;Il10ra;S100a9;Myd88;Serpine1;Csf2rb;Serpina3n;Tirap;Jak2;Orm1;Cebpb;Nos1;Adm;Irg1;Ptger2;Dcn;Pcsk1;Ptgs2;Cnr2;Fmo1;Selp;Ncf2;Il1rn;Tg;Mgst1;M…	2.55162e-11	10.5932	8.46627e-08
GO:0006954	inflammatory response	http://amigo.geneontology.org/amigo/term/GO:0006954	65	2002	238	17184	2.38932	306203;304005;140914;156767;499285;114553;113959;171551;116547;25644;29197;66021;309452;24232;287561;24494;29141;60350;360918;24207;25271;116637;29240;25325;83619;316519;79129;89824;362417;25216;60665;170704;310553;54320;100124593;684440;60463;282817;301059;691516;303875;287362;24795;29427;25084;59264;25734;57301;29373;305353;295934;59086;81736;25406;445269;29527;366508;57302;25651;307403;58949;2…	Pxk;Nfkbiz;Olr1;Tnfrsf1b;Adam8;Ncf1;C5ar1;Cxcl3;S100a8;Bmp6;Il18;Cybb;Nfkb2;C3;Ccl7;Il1b;Gal;Cd14;Pf4;Apoc3;Rxra;Ccl4;Polb;Il10;Nfe2l2;Slc11a1;Cyba;Chi3l1;Il17re;Sdc1;Cxcl6;Hrh4;Tlr2;Pdpn;Cxcr6;Tlr8;Ccr2;Pycard;Myd88;Il17c;Nrros;Nlrp3;Serpina3n;Aif1;Il4r;Ltb4r;Hck;Ccr1;Bmp2;Tlr6;Chst1;Tgfb1;Nfkb1;Cd44;C5ar2;Ptgs2;Pik3cd;Cnr2;Selp;Csf1r;Ptafr;Ccl2;Cxcl2;Atrn;Ntrk2	1.16126e-08	7.93507	1.92653e-05
GO:0071222	cellular response to lipopolysaccharide	http://amigo.geneontology.org/amigo/term/GO:0071222	52	2002	175	17184	2.59185	25557;25619;156767;65161;27100;171551;24230;29197;25698;29184;24494;29221;24450;60350;81687;25464;25325;50672;25610;25410;497942;60665;313210;24426;117540;689756;29469;289337;291327;501738;83805;29560;313587;282817;24617;29597;287362;24514;292060;305451;289211;100912456;81736;306127;58852;338457;305269;170496;24770;114105;290834;683206	Star;Plau;Tnfrsf1b;Litaf;Gfer;Cxcl3;Tspo;Il18;Ass1;Cd36;Il1b;Arg1;Hmgcs2;Cd14;Mmp9;Icam1;Il10;Ednrb;Csf3;Cebpe;Cxcl16;Cxcl6;Abca1;Gstp1;Plscr1;Tnip3;Lbp;Tlr5;Mrc1;Cd300lb;Src;Hif1a;Zc3h12a;Pycard;Serpine1;P2ry2;Nlrp3;Jak2;Irf8;Tnip2;Fcgr2b;Lilrb1;Nfkb1;Irg1;Nr1h3;Tlr9;Stap1;Lcn2;Ccl2;Cxcl2;Adam9;Tnfaip3	3.52907e-08	7.45234	3.90315e-05
GO:0045087	innate immune response	http://amigo.geneontology.org/amigo/term/GO:0045087	57	2002	209	17184	2.38023	24237;494202;310685;116547;66021;309452;303350;25441;60350;298566;81515;362432;25155;79129;408246;79113;84387;192262;295703;83517;362634;84492;266764;310553;29469;25150;289337;50646;83805;65190;684440;64171;94195;301059;303875;29687;367901;361597;450223;24514;25734;502902;54243;689388;317468;305353;81736;474143;310663;25119;366508;338457;170496;114205;307403;83781;313264	C6;Oas3;Polr3c;S100a8;Cybb;Nfkb2;Rnf135;Fcer1g;Cd14;C1qa;Lyn;Clec4d;Syk;Cyba;C1rl;Fgr;Pglyrp1;C1s;Serping1;Fcna;C1qc;Tec;Tbkbp1;Tlr2;Lbp;Fyn;Tlr5;Ptk2b;Src;Rsad2;Tlr8;Card9;S100a9;Myd88;Nrros;C1qb;Btk;Fes;Clec4e;Jak2;Hck;Clec7a;Cr1l;Ptx3;Tlr7;Tlr6;Nfkb1;Clec4a;Tnfaip8l2;Mr1;Pik3cd;Tlr9;Lcn2;Crcp;Csf1r;Lgals3;Trim32	9.45255e-08	7.02445	7.84089e-05
GO:0019221	cytokine-mediated signaling pathway	http://amigo.geneontology.org/amigo/term/GO:0019221	38	2002	117	17184	2.82237	304091;289264;89829;24494;360918;117022;81680;294797;140635;362417;444986;362628;116660;25205;24918;25235;65146;60463;362076;686326;117539;301059;25556;171081;308977;24514;288264;296953;680609;312679;310132;25406;298518;60582;307403;501043;314870;24770	Il10rb;Grem2;Socs3;Il1b;Pf4;Il1r2;Lifr;Il7r;Flt3;Il17re;Il22ra2;Ifnlr1;Ptprn;Il6st;Stat5a;Ghr;Lilrb3;Ccr2;Il36b;Ifnar2;Il10ra;Myd88;Il1rl1;Csf2rb;Il21r;Jak2;Ifnar1;Irf5;Ebi3;Il17ra;Osmr;Cd44;Csf3r;Il1rn;Csf1r;Il20rb;Irak3;Ccl2	3.90103e-07	6.40882	0.000258872
GO:0032760	positive regulation of tumor necrosis factor production	http://amigo.geneontology.org/amigo/term/GO:0032760	23	2002	51	17184	3.90432	29197;29184;25441;60350;360918;116637;79129;317578;310553;29469;60463;266610;282817;64171;301059;680127;24514;502902;338457;306886;58949;24770;500133	Il18;Cd36;Fcer1g;Cd14;Pf4;Ccl4;Cyba;Sash3;Tlr2;Lbp;Ccr2;Fadd;Pycard;Card9;Myd88;Tirap;Jak2;Clec7a;Tlr9;Ripk1;Ptafr;Ccl2;Nod1	9.86764e-07	6.00579	0.00054568
GO:0043434	response to peptide hormone	http://amigo.geneontology.org/amigo/term/GO:0043434	38	2002	129	17184	2.55802	25097;25557;64036;171145;29197;58853;64529;89829;25698;24494;29221;24450;58978;24207;24618;113992;81515;24772;64041;353498;29619;299732;25194;24517;24918;25235;24795;25380;114486;24598;79237;117019;24553;25204;24655;116510;64194;25096	Pld2;Star;Cd55;Eif2b3;Il18;Nr4a3;Ctsb;Socs3;Ass1;Il1b;Arg1;Hmgcs2;Slco1b2;Apoc3;Reg3b;Ugt1a6;Lyn;Cxcl12;Birc5;Cyp11b3;Btg2;Lta4h;Gnrh1;Junb;Stat5a;Ghr;Serpina3n;Anxa1;Braf;Nos1;Hhex;Eif2b4;Met;Pcsk1;Plcd1;Timp1;Insig1;Pld1	2.78877e-06	5.55459	0.00132188
GO:0030593	neutrophil chemotaxis	http://amigo.geneontology.org/amigo/term/GO:0030593	22	2002	58	17184	3.28084	113959;171551;360579;116547;287561;81503;24494;25441;116637;25155;301229;245978;94195;29385;309684;25021;298518;83781;24770;367215;25156;114105	C5ar1;Cxcl3;Ccl9;S100a8;Ccl7;Cxcl1;Il1b;Fcer1g;Ccl4;Syk;Trem1;Cklf;S100a9;Cxcr2;Itgb2;Itgam;Csf3r;Lgals3;Ccl2;Trem3;Vav1;Cxcl2	1.54422e-05	4.81129	0.00640465
GO:0051384	response to glucocorticoid	http://amigo.geneontology.org/amigo/term/GO:0051384	36	2002	132	17184	2.36549	302973;25402;313262;25644;24232;89829;25698;81503;24494;24450;58978;24464;25271;25325;64041;170851;25216;25697;25235;29560;25333;29687;29427;363082;83783;24153;25380;81718;25026;25204;29527;60582;25291;24770;114105;290834	Abca3;Casp3;Pappa;Bmp6;C3;Socs3;Ass1;Cxcl1;Il1b;Hmgcs2;Slco1b2;Hp;Rxra;Il10;Birc5;Map2k1;Sdc1;Ctsl;Ghr;Hif1a;Mgp;C1qb;Aif1;Pdcd7;Sult1a1;A2m;Anxa1;Cdo1;Adm;Pcsk1;Ptgs2;Il1rn;Anxa3;Ccl2;Cxcl2;Adam9	2.073e-05	4.6834	0.00764247
GO:0001666	response to hypoxia	http://amigo.geneontology.org/amigo/term/GO:0001666	56	2002	255	17184	1.91045	81686;25097;25402;25619;24335;25527;29197;81707;24787;89829;24494;298646;24310;24464;81687;25464;305843;84495;24772;24451;85256;25715;25748;94203;84480;25668;81751;310553;362850;50646;29610;29560;24874;60463;300711;25242;60628;78963;64345;114490;29443;24598;25569;29373;25026;24767;361945;24602;59086;29307;24825;25553;94204;171052;140942;24770	Mmp2;Pld2;Casp3;Plau;Epo;Ptgis;Il18;Mmp14;Sod2;Socs3;Il1b;Agtrap;Ace;Hp;Mmp9;Icam1;Ang;Xrcc1;Cxcl12;Hmox1;Slc2a8;Slc11a2;Alas2;Pgf;Bnip3;Cd38;Psen2;Tlr2;Angptl4;Ptk2b;Tgfbr3;Hif1a;Vhl;Ccr2;Atm;Arnt;Cxcr4;Apaf1;Hif3a;Cited2;Ahcy;Nos1;Trh;Bmp2;Adm;Scnn1b;Postn;Nppa;Tgfb1;Gpr182;Tf;Slc6a4;Ece1;Mmp13;Ddit4;Ccl2	3.33857e-05	4.47644	0.0102784
GO:0006879	cellular iron ion homeostasis	http://amigo.geneontology.org/amigo/term/GO:0006879	19	2002	48	17184	3.42057	64831;302719;24268;25644;288038;316519;24451;25748;365682;50655;25319;24577;29560;29292;291609;84604;306934;24825;117240	Ireb2;RGD1563378;Cp;Bmp6;Mfi2;Slc11a1;Hmox1;Alas2;RGD1561520;Aco1;Fth1;Myc;Hif1a;Ftl1;Ndfip1;Hamp;Fam65b;Tf;Heph	3.61796e-05	4.44154	0.0102784
GO:0043066	negative regulation of apoptotic process	http://amigo.geneontology.org/amigo/term/GO:0043066	93	2002	500	17184	1.62558	113898;25402;64031;60325;24335;65028;27100;685072;25148;58853;24787;89829;306722;81687;24618;266713;24337;25325;300772;50672;24330;94199;360914;81639;29581;686240;24471;64041;84480;29304;25668;29619;64363;361532;25194;59110;81751;24516;81771;25094;64570;362850;50646;170910;117279;688292;78971;24918;500985;83805;29560;24962;691278;170929;306619;84584;29300;312647;29385;192206;64534;29427;680611;31…	Prdx5;Casp3;Pdcd4;Serpinb2;Epo;Dnaja1;Gfer;Rarg;Egr3;Nr4a3;Sod2;Socs3;Dapk1;Mmp9;Reg3b;Mnat1;Erbb2;Il10;Pias1;Ednrb;Egr1;Dpep1;Plac8;Alox15;Htr2b;Naa16;Hspb1;Birc5;Bnip3;Rps6;Cd38;Btg2;Araf;Sirt2;Gnrh1;Aipl1;Psen2;Jun;Rps6ka1;Mitf;Nat8;Angptl4;Ptk2b;Mtdh;Cflar;Card14;Birc3;Stat5a;Cbl;Src;Hif1a;Cth;Triap1;Bcl2a1;Cln8;Ncoa3;Gata6;Atg7;Cxcr2;Prok2;Pim3;Aif1;Bcl3;Pafah2;Slc2a3;Alox12;Rps3a;Jak2;Braf;…	3.91687e-05	4.40706	0.0102784
GO:0006955	immune response	http://amigo.geneontology.org/amigo/term/GO:0006955	54	2002	245	17184	1.91658	60584;24237;308163;156767;406163;499342;498335;24974;171551;25644;29197;81503;360918;499537;25325;287437;25610;361795;24772;287885;494198;84387;60665;117540;25319;310553;414792;84050;29610;171136;353218;60463;494201;303875;29687;25084;450223;54410;317371;292060;289211;57301;294274;305353;338457;25718;289104;25423;114519;50654;64569;25156;114105;155918	Lif;C6;Ccr6;Tnfrsf1b;Gpsm3;Cd274;Cxcl13;RT1-A2;Cxcl3;Bmp6;Il18;Cxcl1;Pf4;Fyb;Il10;Tnfsf13;Csf3;Ltb;Cxcl12;Sectm1a;Oas1k;Pglyrp1;Cxcl6;Plscr1;Fth1;Tlr2;RT1-CE10;Enpp2;Tgfbr3;Cblb;Tnfsf9;Ccr2;Oas1e;Nrros;C1qb;Il4r;Clec4e;Enpp3;Was;Irf8;Fcgr2b;Ccr1;RT1-DMa;Tlr6;Tlr9;Igf1r;Prg4;Ctsc;Nfil3;Ctss;Lst1;Vav1;Cxcl2;Lcp2	4.20669e-05	4.37606	0.0102784
GO:0050728	negative regulation of inflammatory response	http://amigo.geneontology.org/amigo/term/GO:0050728	25	2002	78	17184	2.77324	292846;156767;300250;25527;58813;89829;25325;498757;84387;444986;117063;287362;25369;292541;291609;81736;84604;306127;58852;310663;57302;84397;310638;25728;683206	Siglec8;Tnfrsf1b;Krt1;Ptgis;Nt5e;Socs3;Il10;Aoah;Pglyrp1;Il22ra2;Ptpn2;Nlrp3;Adora2a;Nlrp12;Ndfip1;Nfkb1;Hamp;Irg1;Nr1h3;Tnfaip8l2;Cnr2;Tnfaip6;Ash1l;Apoe;Tnfaip3	4.33686e-05	4.36282	0.0102784
GO:0007229	integrin-mediated signaling pathway	http://amigo.geneontology.org/amigo/term/GO:0007229	25	2002	83	17184	2.60541	305253;361537;406865;499271;315346;25713;25441;309186;25155;79113;54266;84492;685269;298914;304135;50646;83805;308995;309684;25021;300474;301555;362848;364206;25156	Adamts3;Tyrobp;G6b;Itgax;Itga5;Itgb7;Fcer1g;Fermt3;Syk;Fgr;Madcam1;Tec;Itga2b;Itgb1bp1;Adamts5;Ptk2b;Src;Itgal;Itgb2;Itgam;Adamts15;Cul3;Pram1;Plek;Vav1	9.95415e-05	4.002	0.0220186
GO:0042127	regulation of cell proliferation	http://amigo.geneontology.org/amigo/term/GO:0042127	46	2002	210	17184	1.90088	25619;309871;171551;291675;311715;29692;81503;360918;288038;24337;361435;300772;312299;79113;60665;84492;24517;25094;24938;25150;83805;29560;353218;500590;301059;24617;367901;361597;25084;25380;114486;25734;79237;679028;59086;81752;302642;29527;64188;289104;64625;360254;24655;311742;114105;83508	Plau;Prdm1;Cxcl3;Mzb1;Tcfl5;Pla2g2a;Cxcl1;Pf4;Mfi2;Erbb2;Fanca;Pias1;Ezh2;Fgr;Cxcl6;Tec;Junb;Mitf;Grpr;Fyn;Src;Hif1a;Tnfsf9;Tnfrsf9;Myd88;Serpine1;Btk;Fes;Il4r;Anxa1;Braf;Hck;Hhex;Rbpj;Tgfb1;Ptger2;Sat1;Ptgs2;Mafg;Prg4;Bid;Brca2;Plcd1;Cdca7;Cxcl2;Timeless	0.000169729	3.77025	0.0351975
GO:0007166	cell surface receptor signaling pathway	http://amigo.geneontology.org/amigo/term/GO:0007166	31	2002	121	17184	2.21792	295279;156767;499342;498335;29184;25441;24953;24337;24932;25155;365395;315994;25150;308376;24603;50646;309097;500985;171136;308995;301059;29385;266735;680127;303311;25380;289211;291854;316137;366508;24167	Fcgr1a;Tnfrsf1b;Cd274;Cxcl13;Cd36;Fcer1g;Gcgr;Erbb2;Cd4;Syk;Clcf1;Mapkapk3;Fyn;Adgrg6;Npr1;Ptk2b;Adgra1;Cbl;Cblb;Itgal;Myd88;Cxcr2;Adgrg2;Tirap;Rtn4rl1;Anxa1;Fcgr2b;Adgrg3;Adgre1;Pik3cd;Adcyap1r1	0.000195844	3.70809	0.0372306
GO:0002755	MyD88-dependent toll-like receptor signaling pathway	http://amigo.geneontology.org/amigo/term/GO:0002755	9	2002	13	17184	5.96468	310553;289337;24620;684440;363599;301059;317468;305353;338457	Tlr2;Tlr5;Reg3g;Tlr8;Tnip1;Myd88;Tlr7;Tlr6;Tlr9	0.000201974	3.6947	0.0372306
GO:0050830	defense response to Gram-positive bacterium	http://amigo.geneontology.org/amigo/term/GO:0050830	22	2002	73	17184	2.60441	25347;114553;113959;29184;24618;299827;79113;84387;310553;29469;24620;64171;314654;301059;25211;680127;290595;25734;366518;310159;25096;500133	Rpl39;Ncf1;C5ar1;Cd36;Reg3b;Tbk1;Fgr;Pglyrp1;Tlr2;Lbp;Reg3g;Card9;Myo1f;Myd88;Lyz2;Tirap;LOC290595;Hck;Tnfrsf14;Drosha;Pld1;Nod1	0.000252275	3.59813	0.042536
GO:0071356	cellular response to tumor necrosis factor	http://amigo.geneontology.org/amigo/term/GO:0071356	28	2002	106	17184	2.28529	27100;360579;29197;25698;287561;81687;24618;25464;116637;83619;79129;89824;25715;303790;294809;25694;60666;282817;361945;81736;306127;287533;170496;24572;306886;24770;25426;25054	Gfer;Ccl9;Il18;Ass1;Ccl7;Mmp9;Reg3b;Icam1;Ccl4;Nfe2l2;Cyba;Chi3l1;Slc11a2;Smpd4;Adamts12;Has2;Gpd1;Pycard;Postn;Nfkb1;Irg1;Inpp5k;Lcn2;Muc2;Ripk1;Ccl2;Cyp1b1;Ntrk2	0.000256396	3.59109	0.042536
GO:0034612	response to tumor necrosis factor	http://amigo.geneontology.org/amigo/term/GO:0034612	14	2002	34	17184	3.5522	60350;81687;360228;89824;497942;29244;24514;24547;25458;29527;29650;306886;313264;290834	Cd14;Mmp9;Wfdc21;Chi3l1;Cxcl16;Gch1;Jak2;Mbp;Gss;Ptgs2;Adam10;Ripk1;Trim32;Adam9	0.000271835	3.56569	0.0429499
GO:0007568	aging	http://amigo.geneontology.org/amigo/term/GO:0007568	53	2002	262	17184	1.75636	85472;81686;64831;156767;64045;24421;65161;24335;24268;24230;309452;24787;89829;25698;24494;24310;29221;81687;25271;29240;25325;50672;29595;81818;54266;25194;295703;24516;246060;25238;170929;29597;29687;78963;287454;309684;24598;25026;24547;59086;81504;29139;25458;364018;83612;25718;25423;114205;116510;25728;116631;24770;25054	Polg;Mmp2;Ireb2;Tnfrsf1b;Glrx;Gsta1;Litaf;Epo;Cp;Tspo;Nfkb2;Sod2;Socs3;Ass1;Il1b;Ace;Arg1;Mmp9;Rxra;Polb;Il10;Ednrb;Htr2a;Vim;Madcam1;Gnrh1;Serping1;Jun;Cdkn1c;Adrbk1;Bcl2a1;P2ry2;C1qb;Apaf1;Alox12;Itgb2;Nos1;Adm;Mbp;Tgfb1;Grb2;Dcn;Gss;Ncf2;Slc32a1;Igf1r;Ctsc;Crcp;Timp1;Apoe;Nat1;Ccl2;Ntrk2	0.000317591	3.49813	0.0478984
GO:0030335	positive regulation of cell migration	http://amigo.geneontology.org/amigo/term/GO:0030335	39	2002	174	17184	1.94222	81686;25097;116590;499342;315346;306790;81707;287561;81515;24772;363060;29463;84007;497942;170851;79113;25694;54320;361849;360921;50646;314654;29376;29427;287454;24514;57301;29373;59086;29419;366508;25718;84397;29650;500638;306941;307403;313264;25096	Mmp2;Pld2;Mapk1;Cd274;Itga5;Sema4d;Mmp14;Ccl7;Lyn;Cxcl12;Plet1;Ptp4a1;C3ar1;Cxcl16;Map2k1;Fgr;Has2;Pdpn;Ccar1;Rufy3;Ptk2b;Myo1f;Irs2;Aif1;Alox12;Jak2;Ccr1;Bmp2;Tgfb1;Numb;Pik3cd;Igf1r;Tnfaip6;Adam10;Fam110c;Lrrc16a;Csf1r;Trim32;Pld1	0.000346597	3.46017	0.0500004
GO:0032570	response to progesterone	http://amigo.geneontology.org/amigo/term/GO:0032570	18	2002	55	17184	2.82553	313929;24230;24232;89829;24337;25668;291755;24517;310553;24172;307562;24547;59086;58852;81752;364018;24718;24770	Ncoa1;Tspo;C3;Socs3;Erbb2;Cd38;Dsg1;Junb;Tlr2;Adh1;Dsg2;Mbp;Tgfb1;Nr1h3;Ptger2;Ncf2;Reln;Ccl2	0.000398217	3.39988	0.0550535
GO:0018108	peptidyl-tyrosine phosphorylation	http://amigo.geneontology.org/amigo/term/GO:0018108	29	2002	116	17184	2.1627	365842;81515;29568;24337;25155;305604;140635;170851;79113;304286;84492;79249;25150;50646;24918;83805;367901;361597;24514;25734;79208;301434;24553;65037;309168;116689;307403;24718;25054	Clk2;Lyn;Map2k5;Erbb2;Syk;Efemp1;Flt3;Map2k1;Fgr;Lmtk2;Tec;Abi1;Fyn;Ptk2b;Stat5a;Src;Btk;Fes;Jak2;Hck;Epha5;Clk1;Met;Mertk;Map3k11;Ptpn6;Csf1r;Reln;Ntrk2	0.000435856	3.36066	0.0553899
GO:0071347	cellular response to interleukin-1	http://amigo.geneontology.org/amigo/term/GO:0071347	23	2002	82	17184	2.4239	81686;25527;360579;287561;81687;25464;116637;89824;294809;25694;24577;25196;29560;282817;24617;29597;24795;81736;306127;170496;25728;24770;114105	Mmp2;Ptgis;Ccl9;Ccl7;Mmp9;Icam1;Ccl4;Chi3l1;Adamts12;Has2;Myc;Inhbb;Hif1a;Pycard;Serpine1;P2ry2;Serpina3n;Nfkb1;Irg1;Lcn2;Apoe;Ccl2;Cxcl2	0.000436229	3.36029	0.0553899
GO:0006898	receptor-mediated endocytosis	http://amigo.geneontology.org/amigo/term/GO:0006898	26	2002	99	17184	2.27073	295279;25097;140914;80848;295631;25073;29184;83527;60350;288291;497942;310694;501736;291327;84050;170568;312701;309380;54410;289211;293591;289596;289104;303583;498638;25728	Fcgr1a;Pld2;Olr1;Cubn;Pla2r1;Scarb1;Cd36;Dbnl;Cd14;Tmprss15;Cxcl16;Fcrl2;Cd300a;Mrc1;Enpp2;Dmbt1;Cd163;Loxl4;Enpp3;Fcgr2b;Cd163l1;Corin;Prg4;Arhgap27;Msr1;Apoe	0.000450731	3.34608	0.0553899
GO:0042742	defense response to bacterium	http://amigo.geneontology.org/amigo/term/GO:0042742	28	2002	112	17184	2.16211	295279;114553;498335;25441;24464;25325;289237;362432;25155;316519;94197;360914;688047;25410;84387;289337;304135;362735;25211;680611;450223;85419;292060;24253;679028;84604;25291;500133	Fcgr1a;Ncf1;Cxcl13;Fcer1g;Hp;Il10;Slamf8;Clec4d;Syk;Slc11a1;Rab14;Plac8;Lyc2;Cebpe;Pglyrp1;Tlr5;Adamts5;Coch;Lyz2;Bcl3;Clec4e;Lyst;Irf8;Cebpb;Rbpj;Hamp;Anxa3;Nod1	0.000542232	3.26582	0.0642544
GO:0055093	response to hyperoxia	http://amigo.geneontology.org/amigo/term/GO:0055093	15	2002	43	17184	3.00927	85472;81686;25619;24335;29259;29197;24787;81687;29240;84480;54320;60463;24617;364018;24655	Polg;Mmp2;Plau;Epo;Sell;Il18;Sod2;Mmp9;Polb;Bnip3;Pdpn;Ccr2;Serpine1;Ncf2;Plcd1	0.000692341	3.15968	0.0771681
GO:0050729	positive regulation of inflammatory response	http://amigo.geneontology.org/amigo/term/GO:0050729	16	2002	48	17184	2.87613	499285;360579;116547;24310;116637;310553;24918;60463;363599;94195;24617;25556;24514;81743;338457;50654	Adam8;Ccl9;S100a8;Ace;Ccl4;Tlr2;Stat5a;Ccr2;Tnip1;S100a9;Serpine1;Il1rl1;Jak2;Pde2a;Tlr9;Ctss	0.000697722	3.15632	0.0771681
GO:0009612	response to mechanical stimulus	http://amigo.geneontology.org/amigo/term/GO:0009612	25	2002	97	17184	2.22755	81686;64529;81707;29184;81687;89824;24772;29619;286920;24516;24517;50646;25196;83805;29560;25333;114490;116640;29373;361945;29139;24718;171052;24770;25612	Mmp2;Ctsb;Mmp14;Cd36;Mmp9;Chi3l1;Cxcl12;Btg2;Asic3;Jun;Junb;Ptk2b;Inhbb;Src;Hif1a;Mgp;Cited2;Tnc;Bmp2;Postn;Dcn;Reln;Mmp13;Ccl2;Asns	0.000723948	3.14029	0.0774858
GO:0007159	leukocyte cell-cell adhesion	http://amigo.geneontology.org/amigo/term/GO:0007159	11	2002	25	17184	3.79204	140914;58813;315346;309186;25464;25155;308995;363599;309684;25021;25651	Olr1;Nt5e;Itga5;Fermt3;Icam1;Syk;Itgal;Tnip1;Itgb2;Itgam;Selp	0.000786943	3.10406	0.0793702
GO:0045089	positive regulation of innate immune response	http://amigo.geneontology.org/amigo/term/GO:0045089	8	2002	13	17184	5.29928	81686;310685;117540;362735;684440;64171;680127;311487	Mmp2;Polr3c;Plscr1;Coch;Tlr8;Card9;Tirap;Polr3f	0.000808971	3.09207	0.0793702
GO:0071260	cellular response to mechanical stimulus	http://amigo.geneontology.org/amigo/term/GO:0071260	25	2002	98	17184	2.20469	116667;116489;171492;25644;29197;64529;24494;24330;79129;84480;289337;29560;684440;266610;301059;24617;24598;29373;317468;24602;81736;81743;29527;25718;25069	Map3k1;Kcnk4;Map3k2;Bmp6;Il18;Ctsb;Il1b;Egr1;Cyba;Bnip3;Tlr5;Hif1a;Tlr8;Fadd;Myd88;Serpine1;Nos1;Bmp2;Tlr7;Nppa;Nfkb1;Pde2a;Ptgs2;Igf1r;Tnfrsf8	0.000820255	3.08605	0.0793702
GO:0032755	positive regulation of interleukin-6 production	http://amigo.geneontology.org/amigo/term/GO:0032755	16	2002	49	17184	2.81727	29184;24494;25441;79129;310553;29469;353218;362076;282817;64171;301059;29316;313481;317468;338457;500133	Cd36;Il1b;Fcer1g;Cyba;Tlr2;Lbp;Tnfsf9;Il36b;Pycard;Card9;Myd88;Adora2b;Zcchc11;Tlr7;Tlr9;Nod1	0.000837238	3.07715	0.0793702
GO:0007596	blood coagulation	http://amigo.geneontology.org/amigo/term/GO:0007596	18	2002	60	17184	2.58931	406865;306283;304091;260320;60327;24232;304929;29645;24946;295703;29636;85419;29243;680476;116669;306761;362151;317630	G6b;Anxa8;Il10rb;F7;F13a1;C3;F5;Ptprj;F9;Serping1;F2rl2;Lyst;F10;Bloc1s3;Vwf;F12;Lnp;Bloc1s6	0.000929142	3.03192	0.085636
GO:0006508	proteolysis	http://amigo.geneontology.org/amigo/term/GO:0006508	83	2002	485	17184	1.4892	81686;25402;363129;678743;294257;313262;499285;290981;260320;685321;501679;64529;81707;24231;296370;24310;683415;81687;408245;297025;288291;360959;313391;117041;94199;24946;408246;291394;306505;289668;24590;304608;299732;192262;25697;309837;291984;81751;502160;295425;298322;295647;304135;83513;365571;114093;54249;63865;363599;29175;500251;292770;300802;83534;408212;29243;292849;297900;300474;6401…	Mmp2;Casp3;Nudt16;Tll1;Cfb;Pappa;Adam8;RGD1308751;F7;LOC685321;RGD1559662;Ctsb;Mmp14;C2;Ctsa;Ace;Prss55;Mmp9;Prss46;Kel;Tmprss15;Htra3;Atg4c;Nln;Dpep1;F9;C1rl;Cndp2;Lonrf1;Lap3;Mme;Mmp19;Lta4h;C1s;Ctsl;Adamts14;Dpep2;Psen2;Lvrn;Usp53;Lonrf3;Gca;Adamts5;Mmp24;Tysnd1;St14;Cfd;Lgmn;Tnip1;Ctsk;Hmces;Spint2;Aph1b;Tpp1;Cpa5;F10;Klk11;Pef1;Adamts15;Enpep;Atg4b;F12;Corin;Pcsk1;Capn3;Cndp1;Anpep;Ndel1;C1r…	0.000976648	3.01026	0.0874948
GO:0014070	response to organic cyclic compound	http://amigo.geneontology.org/amigo/term/GO:0014070	51	2002	264	17184	1.67536	25097;25402;25557;24334;690050;260320;59103;64529;81707;89829;24494;24450;24464;81687;25271;25464;113992;81515;81680;25757;50672;116663;29241;297508;24267;29619;25194;25697;24516;24517;24479;24377;25196;25238;25380;24614;24598;25569;59086;81736;24553;25406;25204;29527;24825;25651;364018;24950;60582;24718;25426	Pld2;Casp3;Star;Eno2;Tpmt;F7;Ptges;Ctsb;Mmp14;Socs3;Il1b;Hmgcs2;Hp;Mmp9;Rxra;Icam1;Ugt1a6;Lyn;Lifr;Cpt1a;Ednrb;Dusp6;Adcy8;Nampt;Comt;Btg2;Gnrh1;Ctsl;Jun;Junb;Idh1;G6pd;Inhbb;Adrbk1;Anxa1;Orm1;Nos1;Trh;Tgfb1;Nfkb1;Met;Cd44;Pcsk1;Ptgs2;Tf;Selp;Ncf2;Srd5a1;Il1rn;Reln;Cyp1b1	0.00100205	2.99911	0.0874948
GO:0050715	positive regulation of cytokine secretion	http://amigo.geneontology.org/amigo/term/GO:0050715	12	2002	31	17184	3.33662	65171;29184;60350;25325;25155;29581;79113;289437;310553;83805;450223;303666	Scamp5;Cd36;Cd14;Il10;Syk;Htr2b;Fgr;Glmn;Tlr2;Src;Clec4e;RGD1561778	0.00113038	2.94678	0.0913027
GO:0008217	regulation of blood pressure	http://amigo.geneontology.org/amigo/term/GO:0008217	17	2002	56	17184	2.61943	29659;24787;24604;298646;24310;50672;79129;24451;84007;24603;29244;83783;24602;289596;29527;94204;25122	P2rx4;Sod2;Npy;Agtrap;Ace;Ednrb;Cyba;Hmox1;C3ar1;Npr1;Gch1;Sult1a1;Nppa;Corin;Ptgs2;Ece1;Scnn1a	0.0011436	2.94172	0.0913027
GO:0032354	response to follicle-stimulating hormone	http://amigo.geneontology.org/amigo/term/GO:0032354	6	2002	7	17184	7.37632	313262;24330;29610;24950;25426;25612	Pappa;Egr1;Tgfbr3;Srd5a1;Cyp1b1;Asns	0.00114888	2.93972	0.0913027
GO:0050731	positive regulation of peptidyl-tyrosine phosphorylation	http://amigo.geneontology.org/amigo/term/GO:0050731	24	2002	95	17184	2.18262	60584;315346;306790;207113;29184;25464;81515;24932;25610;25155;29595;84492;116683;50646;84050;25235;24514;114111;25388;56718;366518;25406;29432;24718	Lif;Itga5;Sema4d;Tex101;Cd36;Icam1;Lyn;Cd4;Csf3;Syk;Htr2a;Tec;Efna5;Ptk2b;Enpp2;Ghr;Jak2;Vegfc;Arrb2;Mtor;Tnfrsf14;Cd44;Pak2;Reln	0.00115573	2.93714	0.0913027
GO:0046777	protein autophosphorylation	http://amigo.geneontology.org/amigo/term/GO:0046777	37	2002	176	17184	1.81962	303259;116667;365842;311622;303604;306722;81515;24337;25155;140635;360161;79113;304286;84394;315994;25150;83805;300711;64534;367901;361597;140908;24514;25734;301434;56718;24553;25435;25718;309168;29432;303206;500526;307403;306886;314870;25054	Mink1;Map3k1;Clk2;Stk4;Map3k3;Dapk1;Lyn;Erbb2;Syk;Flt3;Nek6;Fgr;Lmtk2;Dcx;Mapkapk3;Fyn;Src;Atm;Pim3;Btk;Fes;Cdk5;Jak2;Hck;Clk1;Mtor;Met;Eef2k;Igf1r;Map3k11;Pak2;Ulk2;Mknk1;Csf1r;Ripk1;Irak3;Ntrk2	0.00132823	2.87673	0.10249
GO:0050829	defense response to Gram-negative bacterium	http://amigo.geneontology.org/amigo/term/GO:0050829	12	2002	32	17184	3.23216	24618;24932;316519;29469;309157;282817;24617;25211;366518;310159;25119;338457	Reg3b;Cd4;Slc11a1;Lbp;Peli3;Pycard;Serpine1;Lyz2;Tnfrsf14;Drosha;Mr1;Tlr9	0.00140873	2.85117	0.106231
GO:0042130	negative regulation of T cell proliferation	http://amigo.geneontology.org/amigo/term/GO:0042130	13	2002	37	17184	3.02897	499342;29692;81613;289437;298579;312102;24253;59086;291609;100912456;116689;308266;501043	Cd274;Pla2g2a;Ceacam1;Glmn;Pla2g2d;Vsig4;Cebpb;Tgfb1;Ndfip1;Lilrb1;Ptpn6;Zc3h12d;Il20rb	0.00146432	2.83436	0.107969
GO:0030595	leukocyte chemotaxis	http://amigo.geneontology.org/amigo/term/GO:0030595	7	2002	11	17184	5.47783	360918;116637;245978;94195;85419;57301;114105	Pf4;Ccl4;Cklf;S100a9;Lyst;Ccr1;Cxcl2	0.00149979	2.82397	0.10818
GO:0070098	chemokine-mediated signaling pathway	http://amigo.geneontology.org/amigo/term/GO:0070098	17	2002	58	17184	2.52881	308163;171551;360579;287561;81503;360918;116637;24772;60665;100124593;50646;60463;29385;60628;57301;24770;114105	Ccr6;Cxcl3;Ccl9;Ccl7;Cxcl1;Pf4;Ccl4;Cxcl12;Cxcl6;Cxcr6;Ptk2b;Ccr2;Cxcr2;Cxcr4;Ccr1;Ccl2;Cxcl2	0.0015706	2.80393	0.108712
GO:0030574	collagen catabolic process	http://amigo.geneontology.org/amigo/term/GO:0030574	9	2002	19	17184	4.07967	81686;64529;81707;81687;25697;29175;50654;63849;171052	Mmp2;Ctsb;Mmp14;Mmp9;Ctsl;Ctsk;Ctss;Mmp8;Mmp13	0.00157268	2.80336	0.108712
GO:0006887	exocytosis	http://amigo.geneontology.org/amigo/term/GO:0006887	23	2002	92	17184	2.15917	81802;81820;25017;114095;65171;192129;24953;252857;29528;289785;299339;29521;364033;29491;140908;83730;25734;57301;89818;81804;25096;81022;116500	Stx3;Doc2b;Myo5a;Stxbp3;Scamp5;Vmp1;Gcgr;Rapgef4;Vamp3;Myo1g;Tnfaip2;Scamp1;Vamp4;Itsn1;Cdk5;Vamp8;Hck;Ccr1;Vamp5;Stxbp2;Pld1;Stxbp5;Snap29	0.00162688	2.78864	0.110163
GO:0030218	erythrocyte differentiation	http://amigo.geneontology.org/amigo/term/GO:0030218	15	2002	48	17184	2.69502	25402;24335;171575;81515;293522;305501;25748;29284;294322;117063;366126;24514;683955;117240;50556	Casp3;Epo;Dnase2;Lyn;Ahsp;Ikzf1;Alas2;Rps14;Pknox1;Ptpn2;Spi1;Jak2;Flvcr1;Heph;Exoc6	0.00172568	2.76304	0.113286
GO:0006909	phagocytosis	http://amigo.geneontology.org/amigo/term/GO:0006909	12	2002	33	17184	3.13403	266714;316519;499672;25410;289785;691031;292060;25734;65037;25291;295629;25156	Myo7a;Slc11a1;Cdc42se1;Cebpe;Myo1g;Cdc42se2;Irf8;Hck;Mertk;Anxa3;Cd302;Vav1	0.00174128	2.75913	0.113286
GO:0032494	response to peptidoglycan	http://amigo.geneontology.org/amigo/term/GO:0032494	6	2002	8	17184	6.45391	113959;310553;64171;301059;296953;314870	C5ar1;Tlr2;Card9;Myd88;Irf5;Irak3	0.00183385	2.73664	0.114812
GO:0010575	positive regulation of vascular endothelial growth factor production	http://amigo.geneontology.org/amigo/term/GO:0010575	10	2002	24	17184	3.58936	113959;24232;24494;84007;171396;29560;25242;29316;29527;25426	C5ar1;C3;Il1b;C3ar1;Sulf1;Hif1a;Arnt;Adora2b;Ptgs2;Cyp1b1	0.00186776	2.72868	0.114812
GO:0002693	positive regulation of cellular extravasation	http://amigo.geneontology.org/amigo/term/GO:0002693	5	2002	5	17184	8.6024	499285;25464;56765;58949;24770	Adam8;Icam1;Plvap;Ptafr;Ccl2	0.00197651	2.7041	0.114812
GO:0071277	cellular response to calcium ion	http://amigo.geneontology.org/amigo/term/GO:0071277	15	2002	49	17184	2.63986	29624;498972;94199;81639;691478;29241;24516;24517;310791;25196;114486;308965;29155;288589;361714	Alox5ap;Cpne2;Dpep1;Alox15;Cpne6;Adcy8;Jun;Junb;Slc25a24;Inhbb;Braf;Chp2;Capn3;Rasa4;Rasgrp2	0.00204037	2.69029	0.114812
GO:0006749	glutathione metabolic process	http://amigo.geneontology.org/amigo/term/GO:0006749	15	2002	49	17184	2.63986	24421;501110;24787;292710;116686;24423;24440;297437;24426;24479;24377;64570;24962;24439;171341	Gsta1;LOC501110;Sod2;Ethe1;Gsr;Gstm1;Hbb;Txnrd3;Gstp1;Idh1;G6pd;Nat8;Cth;Hagh;Mgst1	0.00204037	2.69029	0.114812
GO:0044849	estrous cycle	http://amigo.geneontology.org/amigo/term/GO:0044849	11	2002	29	17184	3.26824	313929;294329;24618;24337;25194;25694;84050;25380;25718;171052;25426	Ncoa1;Trpm2;Reg3b;Erbb2;Gnrh1;Has2;Enpp2;Anxa1;Igf1r;Mmp13;Cyp1b1	0.00204859	2.68854	0.114812
GO:0032757	positive regulation of interleukin-8 production	http://amigo.geneontology.org/amigo/term/GO:0032757	11	2002	29	17184	3.26824	29197;24494;310553;29469;289337;266610;24617;680127;317468;338457;306886	Il18;Il1b;Tlr2;Lbp;Tlr5;Fadd;Serpine1;Tirap;Tlr7;Tlr9;Ripk1	0.00204859	2.68854	0.114812
GO:0031663	lipopolysaccharide-mediated signaling pathway	http://amigo.geneontology.org/amigo/term/GO:0031663	11	2002	29	17184	3.26824	116590;29197;25073;24494;81515;29469;170910;301059;59086;58949;24770	Mapk1;Il18;Scarb1;Il1b;Lyn;Lbp;Mtdh;Myd88;Tgfb1;Ptafr;Ccl2	0.00204859	2.68854	0.114812
GO:0034097	response to cytokine	http://amigo.geneontology.org/amigo/term/GO:0034097	24	2002	100	17184	2.07288	81686;499342;59103;64529;309452;89829;58978;85238;81680;497942;25668;24516;24517;315994;25205;25235;24617;24795;29427;81736;310132;29527;116510;83584	Mmp2;Cd274;Ptges;Ctsb;Nfkb2;Socs3;Slco1b2;Synj1;Lifr;Cxcl16;Cd38;Jun;Junb;Mapkapk3;Il6st;Ghr;Serpine1;Serpina3n;Aif1;Nfkb1;Osmr;Ptgs2;Timp1;Casp6	0.00207616	2.68274	0.114812
GO:0031397	negative regulation of protein ubiquitination	http://amigo.geneontology.org/amigo/term/GO:0031397	13	2002	39	17184	2.8733	89820;65028;291921;299691;289437;25150;309157;360577;140908;25388;56718;63840;683206	Prmt3;Dnaja1;N4bp1;Cry1;Glmn;Fyn;Peli3;Nxn;Cdk5;Arrb2;Mtor;Per2;Tnfaip3	0.00215096	2.66737	0.116998
GO:0009611	response to wounding	http://amigo.geneontology.org/amigo/term/GO:0009611	19	2002	72	17184	2.27719	25402;64529;140868;29221;363041;29483;24577;170568;29636;24153;140908;116640;25026;79237;59086;24553;116689;24770;64364	Casp3;Ctsb;Fabp5;Arg1;Pate4;Slc1a3;Myc;Dmbt1;F2rl2;A2m;Cdk5;Tnc;Adm;Hhex;Tgfb1;Met;Ptpn6;Ccl2;Pllp	0.00238822	2.62193	0.127808
GO:0045766	positive regulation of angiogenesis	http://amigo.geneontology.org/amigo/term/GO:0045766	26	2002	114	17184	1.97022	24237;25527;113959;24232;498309;24494;81687;89824;24451;94203;24471;84007;310207;50646;170910;29300;367455;24617;29385;287454;309684;25026;114111;25291;83781;25426	C6;Ptgis;C5ar1;C3;Vash2;Il1b;Mmp9;Chi3l1;Hmox1;Pgf;Hspb1;C3ar1;Sema5a;Ptk2b;Mtdh;Gata6;Lrg1;Serpine1;Cxcr2;Alox12;Itgb2;Adm;Vegfc;Anxa3;Lgals3;Cyp1b1	0.00254722	2.59393	0.134154
GO:0043065	positive regulation of apoptotic process	http://amigo.geneontology.org/amigo/term/GO:0043065	56	2002	313	17184	1.55111	81686;25402;313581;116667;24237;85423;313929;65028;300996;685072;311622;24230;29197;83618;24494;29141;24310;81687;25271;116663;84480;29304;117540;81751;24516;171361;83805;117271;29560;300711;266610;282817;29300;312647;299626;100912108;287454;25380;24514;54259;296953;29373;25026;59086;308493;100912456;29527;309168;25069;29192;64625;24572;306886;365057;83584;25426	Mmp2;Casp3;Utp11l;Map3k1;C6;Tfpt;Ncoa1;Dnaja1;Rbm5;Rarg;Stk4;Tspo;Il18;Rest;Il1b;Gal;Ace;Mmp9;Rxra;Dusp6;Bnip3;Rps6;Plscr1;Psen2;Jun;Eef1a1;Src;Hrk;Hif1a;Atm;Fadd;Pycard;Gata6;Atg7;Gadd45b;Nupr1;Alox12;Anxa1;Jak2;Inpp5d;Irf5;Bmp2;Adm;Tgfb1;Clip3;Lilrb1;Ptgs2;Map3k11;Tnfrsf8;Psen1;Bid;Muc2;Ripk1;Map3k5;Casp6;Cyp1b1	0.00267483	2.5727	0.138673
GO:0050764	regulation of phagocytosis	http://amigo.geneontology.org/amigo/term/GO:0050764	6	2002	9	17184	5.73647	25097;25073;25155;79113;25734;25096	Pld2;Scarb1;Syk;Fgr;Hck;Pld1	0.00278843	2.55464	0.139476
GO:0043312	neutrophil degranulation	http://amigo.geneontology.org/amigo/term/GO:0043312	6	2002	9	17184	5.73647	114095;292483;314654;83730;25291;81804	Stxbp3;Stx11;Myo1f;Vamp8;Anxa3;Stxbp2	0.00278843	2.55464	0.139476
GO:0006915	apoptotic process	http://amigo.geneontology.org/amigo/term/GO:0006915	57	2002	321	17184	1.53952	113898;25402;116590;85423;500348;64031;114553;65161;24335;300996;113959;360619;311622;306722;29465;29240;303968;54355;140945;89824;303073;293668;84480;360161;652955;117540;362011;116683;140654;117279;246756;117271;300711;266610;29751;170929;313587;64534;78963;140908;54259;64345;25341;300514;24825;84357;299341;25423;94204;58936;24572;306886;140942;304547;311742;83584;308362	Prdx5;Casp3;Mapk1;Tfpt;Bcl2l14;Pdcd4;Ncf1;Litaf;Epo;Rbm5;C5ar1;Gsdma;Stk4;Dapk1;Trpv2;Polb;Ift57;Rassf5;Rtn3;Chi3l1;Cyfip2;Brms1;Bnip3;Nek6;Rnf130;Plscr1;Dram2;Efna5;Rps3;Cflar;Tradd;Hrk;Atm;Fadd;Sema3a;Bcl2a1;Zc3h12a;Pim3;Apaf1;Cdk5;Inpp5d;Hif3a;Tnfrsf11b;Ei24;Tf;Sh3kbp1;Apopt1;Ctsc;Ece1;Plk3;Muc2;Ripk1;Ddit4;Tchp;Cdca7;Casp6;Zfp110	0.00284554	2.54584	0.139476
GO:0051092	positive regulation of NF-kappaB transcription factor activity	http://amigo.geneontology.org/amigo/term/GO:0051092	25	2002	109	17184	1.98092	499285;24494;25464;293117;687813;310553;140654;170910;688292;29610;24962;282817;64171;301059;287362;680127;309684;59086;338457;29155;25069;306886;314870;313264;500133	Adam8;Il1b;Icam1;Ankrd42;Traf1;Tlr2;Rps3;Mtdh;Card14;Tgfbr3;Cth;Pycard;Card9;Myd88;Nlrp3;Tirap;Itgb2;Tgfb1;Tlr9;Capn3;Tnfrsf8;Ripk1;Irak3;Trim32;Nod1	0.00285846	2.54387	0.139476
GO:0071498	cellular response to fluid shear stress	http://amigo.geneontology.org/amigo/term/GO:0071498	8	2002	17	17184	4.05145	81686;25619;83619;25694;50646;83805;29527;171052	Mmp2;Plau;Nfe2l2;Has2;Ptk2b;Src;Ptgs2;Mmp13	0.00294113	2.53149	0.14143
GO:0030194	positive regulation of blood coagulation	http://amigo.geneontology.org/amigo/term/GO:0030194	7	2002	13	17184	4.63455	260320;29184;83619;301261;94195;24617;306761	F7;Cd36;Nfe2l2;Enpp4;S100a9;Serpine1;F12	0.00303035	2.51851	0.142046
GO:0043407	negative regulation of MAP kinase activity	http://amigo.geneontology.org/amigo/term/GO:0043407	13	2002	41	17184	2.73282	24494;81515;29645;300652;501736;24426;361813;84583;287533;116689;114705;25728;314870	Il1b;Lyn;Ptprj;Sorl1;Cd300a;Gstp1;Stk38;Rgs2;Inpp5k;Ptpn6;Rgs14;Apoe;Irak3	0.00308238	2.51111	0.142046
GO:0045429	positive regulation of nitric oxide biosynthetic process	http://amigo.geneontology.org/amigo/term/GO:0045429	13	2002	41	17184	2.73282	24787;25698;24494;25464;310553;289337;50646;29427;24514;309684;689388;56718;29527	Sod2;Ass1;Il1b;Icam1;Tlr2;Tlr5;Ptk2b;Aif1;Jak2;Itgb2;Ptx3;Mtor;Ptgs2	0.00308238	2.51111	0.142046
GO:0051607	defense response to virus	http://amigo.geneontology.org/amigo/term/GO:0051607	25	2002	110	17184	1.9628	494202;310685;499271;84480;494198;83517;117540;362628;65190;684440;266610;282817;359726;312647;64171;494201;287362;85419;288264;296953;317468;100912456;338457;114205;140942	Oas3;Polr3c;Itgax;Bnip3;Oas1k;Fcna;Plscr1;Ifnlr1;Rsad2;Tlr8;Fadd;Pycard;Rnasel;Atg7;Card9;Oas1e;Nlrp3;Lyst;Ifnar1;Irf5;Tlr7;Lilrb1;Tlr9;Crcp;Ddit4	0.00316841	2.49916	0.144011
GO:0015031	protein transport	http://amigo.geneontology.org/amigo/term/GO:0015031	48	2002	261	17184	1.59277	245922;25017;312083;365842;192276;301343;65171;298598;303396;362502;367328;84479;252882;113975;81751;116675;361328;298914;29521;65168;310846;303008;24874;171452;498650;289504;170568;312647;83521;83730;308965;312915;294274;304268;292305;25388;246280;295692;29192;83616;360725;50556;81804;60355;503269;81022;116500;60577	Nupl1;Myo5a;Vps50;Clk2;Coro7;Lman2l;Scamp5;Necap2;Appbp2;Ubap1;Wash1;Synrg;Mamdc4;Pom121;Psen2;Pgap2;Snx24;Itgb1bp1;Scamp1;Scamp2;Tram1l1;Rhbdf1;Vhl;Rab3il1;Rab11fip1;Sdad1;Dmbt1;Atg7;Rrad;Vamp8;Chp2;Arfgef1;RT1-DMa;Rasl11a;Sft2d1;Arrb2;Slc15a4;Nup35;Psen1;Trim3;Snx4;Exoc6;Stxbp2;Nsf;Rab17;Stxbp5;Snap29;Slc15a2	0.00326214	2.4865	0.146267
GO:0032355	response to estradiol	http://amigo.geneontology.org/amigo/term/GO:0032355	36	2002	182	17184	1.7106	295279;25402;24334;313929;24232;89829;25698;81503;29184;24494;291787;81687;24618;312299;81818;25668;24426;29143;24577;25235;29560;25380;289211;361945;59086;29527;25553;24950;64625;360254;64194;24167;362817;83584;114105;25426	Fcgr1a;Casp3;Eno2;Ncoa1;C3;Socs3;Ass1;Cxcl1;Cd36;Il1b;Rbbp8;Mmp9;Reg3b;Ezh2;Vim;Cd38;Gstp1;Grn;Myc;Ghr;Hif1a;Anxa1;Fcgr2b;Postn;Tgfb1;Ptgs2;Slc6a4;Srd5a1;Bid;Brca2;Insig1;Adcyap1r1;Cdk2;Casp6;Cxcl2;Cyp1b1	0.00369181	2.43276	0.161859
GO:0042493	response to drug	http://amigo.geneontology.org/amigo/term/GO:0042493	82	2002	505	17184	1.41056	81686;25402;25557;24334;24421;24230;66021;24787;89829;25698;29184;24494;29141;24310;29221;24450;58978;24207;25511;24464;81687;25464;81515;25671;25757;24337;25325;84495;24423;24330;79129;29595;29581;362962;25748;94203;116663;64041;25668;287420;24267;29171;313210;24516;24517;25429;25150;29483;50646;24577;83805;29560;29300;64171;266732;25369;25380;85419;24614;680476;114111;25341;59086;260323;300514;…	Mmp2;Casp3;Star;Eno2;Gsta1;Tspo;Cybb;Sod2;Socs3;Ass1;Cd36;Il1b;Gal;Ace;Arg1;Hmgcs2;Slco1b2;Apoc3;Pemt;Hp;Mmp9;Icam1;Lyn;Smad1;Cpt1a;Erbb2;Il10;Xrcc1;Gstm1;Egr1;Cyba;Htr2a;Htr2b;Cbx7;Alas2;Pgf;Dusp6;Birc5;Cd38;Pfas;Comt;Aqp7;Abca1;Jun;Junb;Cyp7b1;Fyn;Slc1a3;Ptk2b;Myc;Src;Hif1a;Gata6;Card9;Npc1;Adora2a;Anxa1;Lyst;Orm1;Bloc1s3;Vegfc;Tnfrsf11b;Tgfb1;Snx27;Ei24;Srp72;Met;Pcsk1;Ptgs2;Capn3;Slc6a4;Ncf2;…	0.00370744	2.43093	0.161859
GO:0030889	negative regulation of B cell proliferation	http://amigo.geneontology.org/amigo/term/GO:0030889	8	2002	18	17184	3.82615	25402;309871;81515;25325;501736;300711;54259;289211	Casp3;Prdm1;Lyn;Il10;Cd300a;Atm;Inpp5d;Fcgr2b	0.00386506	2.41284	0.166549
GO:0010628	positive regulation of gene expression	http://amigo.geneontology.org/amigo/term/GO:0010628	57	2002	327	17184	1.51073	25557;60584;309871;685072;29197;24494;360918;25671;83619;24330;294797;316519;25410;81818;170851;295248;117540;25094;310553;64570;83805;29560;313587;84584;24617;287454;114486;114490;116640;316526;29373;679028;59086;56718;100912456;81736;24553;25406;310159;81743;366508;338457;50692;64188;25553;252833;500989;305269;360635;170496;114519;300665;114859;298878;54267;25389;25054	Star;Lif;Prdm1;Rarg;Il18;Il1b;Pf4;Smad1;Nfe2l2;Egr1;Il7r;Slc11a1;Cebpe;Vim;Map2k1;Zbtb7b;Plscr1;Mitf;Tlr2;Nat8;Src;Hif1a;Zc3h12a;Ncoa3;Serpine1;Alox12;Braf;Cited2;Tnc;Wnt6;Bmp2;Rbpj;Tgfb1;Mtor;Lilrb1;Nfkb1;Met;Cd44;Drosha;Pde2a;Pik3cd;Tlr9;Plaur;Mafg;Slc6a4;Gdf7;Zfp259;Stap1;Etv4;Lcn2;Nfil3;Hinfp;Eif2ak4;Osr1;Maf;Atf3;Ntrk2	0.00401922	2.39586	0.169629
GO:0010656	negative regulation of muscle cell apoptotic process	http://amigo.geneontology.org/amigo/term/GO:0010656	6	2002	10	17184	5.16253	25671;81680;24451;50646;287454;25718	Smad1;Lifr;Hmox1;Ptk2b;Alox12;Igf1r	0.00407121	2.39028	0.169629
GO:0090026	positive regulation of monocyte chemotaxis	http://amigo.geneontology.org/amigo/term/GO:0090026	7	2002	14	17184	4.30326	24772;60463;24617;29427;301265;57301;24770	Cxcl12;Ccr2;Serpine1;Aif1;Pla2g7;Ccr1;Ccl2	0.00414104	2.38289	0.169629
GO:0016064	immunoglobulin mediated immune response	http://amigo.geneontology.org/amigo/term/GO:0016064	7	2002	14	17184	4.30326	25441;287437;301059;25084;54259;289211;294274	Fcer1g;Tnfsf13;Myd88;Il4r;Inpp5d;Fcgr2b;RT1-DMa	0.00414104	2.38289	0.169629
GO:0006958	complement activation, classical pathway	http://amigo.geneontology.org/amigo/term/GO:0006958	9	2002	23	17184	3.36938	24237;24232;298566;408246;192262;295703;362634;29687;54243	C6;C3;C1qa;C1rl;C1s;Serping1;C1qc;C1qb;Cr1l	0.00435483	2.36103	0.175662
GO:0048661	positive regulation of smooth muscle cell proliferation	http://amigo.geneontology.org/amigo/term/GO:0048661	19	2002	77	17184	2.1287	29197;58853;266713;79129;24451;297508;84007;171396;64633;24516;29560;301059;29427;287454;679028;56718;29527;25718;58949	Il18;Nr4a3;Mnat1;Cyba;Hmox1;Nampt;C3ar1;Sulf1;Rab5a;Jun;Hif1a;Myd88;Aif1;Alox12;Rbpj;Mtor;Ptgs2;Igf1r;Ptafr	0.00446844	2.34984	0.175662
GO:0032868	response to insulin	http://amigo.geneontology.org/amigo/term/GO:0032868	22	2002	95	17184	1.99871	116721;114095;89829;29141;24450;81515;25325;24330;299691;310553;116660;94172;64043;25582;25026;83576;24602;56718;287533;25718;25728;25659	Abcc5;Stxbp3;Socs3;Gal;Hmgcs2;Lyn;Il10;Egr1;Cry1;Tlr2;Ptprn;Slc27a1;Gcnt1;Agrp;Adm;Sort1;Nppa;Mtor;Inpp5k;Igf1r;Apoe;Khk	0.00448375	2.34836	0.175662
GO:0009617	response to bacterium	http://amigo.geneontology.org/amigo/term/GO:0009617	12	2002	38	17184	2.72087	295279;114553;89829;24450;316519;310553;282817;292485;292060;289211;81736;170496	Fcgr1a;Ncf1;Socs3;Hmgcs2;Slc11a1;Tlr2;Pycard;Fuca2;Irf8;Fcgr2b;Nfkb1;Lcn2	0.00450461	2.34634	0.175662
GO:0007249	I-kappaB kinase/NF-kappaB signaling	http://amigo.geneontology.org/amigo/term/GO:0007249	10	2002	28	17184	3.07587	313588;309452;310877;684440;64171;367901;680611;680127;305451;81736	Snip1;Nfkb2;Tifa;Tlr8;Card9;Btk;Bcl3;Tirap;Tnip2;Nfkb1	0.00457644	2.33947	0.175662
GO:0070542	response to fatty acid	http://amigo.geneontology.org/amigo/term/GO:0070542	11	2002	33	17184	2.87142	25698;24450;24207;84024;310553;83805;24547;25204;29527;64194;24718	Ass1;Hmgcs2;Apoc3;Pon1;Tlr2;Src;Mbp;Pcsk1;Ptgs2;Insig1;Reln	0.00460596	2.33668	0.175662
GO:0010033	response to organic substance	http://amigo.geneontology.org/amigo/term/GO:0010033	30	2002	147	17184	1.76315	25402;25557;171522;84431;29263;365842;85264;24464;81687;25325;84495;288259;116663;29230;29619;25216;24162;24516;170568;25333;29687;367901;25026;59086;29527;25553;25423;116510;83584;25426	Casp3;Star;Cyp2d4;Asah1;Acvr2a;Clk2;Abcg1;Hp;Mmp9;Il10;Xrcc1;Gart;Dusp6;Sqle;Btg2;Sdc1;Acp2;Jun;Dmbt1;Mgp;C1qb;Btk;Adm;Tgfb1;Ptgs2;Slc6a4;Ctsc;Timp1;Casp6;Cyp1b1	0.00519135	2.28472	0.189449
GO:0006725	cellular aromatic compound metabolic process	http://amigo.geneontology.org/amigo/term/GO:0006725	5	2002	7	17184	6.14386	24307;29230;64017;81641;25426	Cyp4b1;Sqle;Enpep;Anpep;Cyp1b1	0.00519585	2.28434	0.189449
GO:0032367	intracellular cholesterol transport	http://amigo.geneontology.org/amigo/term/GO:0032367	5	2002	7	17184	6.14386	25557;294400;85264;313210;286898	Star;Nus1;Abcg1;Abca1;Npc2	0.00519585	2.28434	0.189449
GO:0006654	phosphatidic acid biosynthetic process	http://amigo.geneontology.org/amigo/term/GO:0006654	5	2002	7	17184	6.14386	25097;316122;94172;311821;25096	Pld2;Abhd5;Slc27a1;Agpat2;Pld1	0.00519585	2.28434	0.189449
GO:0055072	iron ion homeostasis	http://amigo.geneontology.org/amigo/term/GO:0055072	10	2002	29	17184	2.96964	64831;305424;24787;316519;24451;84604;306000;261737;170496;499991	Ireb2;Fbxl5;Sod2;Slc11a1;Hmox1;Hamp;Slc25a37;Sfxn5;Lcn2;Steap4	0.00558991	2.2526	0.199343
GO:0060740	prostate gland epithelium morphogenesis	http://amigo.geneontology.org/amigo/term/GO:0060740	6	2002	11	17184	4.69293	81686;685072;25429;24918;116640;25718	Mmp2;Rarg;Cyp7b1;Stat5a;Tnc;Igf1r	0.00574281	2.24088	0.199343
GO:0002523	leukocyte migration involved in inflammatory response	http://amigo.geneontology.org/amigo/term/GO:0002523	6	2002	11	17184	4.69293	499285;116547;94195;309684;25021;24770	Adam8;S100a8;S100a9;Itgb2;Itgam;Ccl2	0.00574281	2.24088	0.199343
GO:0010042	response to manganese ion	http://amigo.geneontology.org/amigo/term/GO:0010042	6	2002	11	17184	4.69293	24230;24787;29221;25715;29527;290834	Tspo;Sod2;Arg1;Slc11a2;Ptgs2;Adam9	0.00574281	2.24088	0.199343
GO:0045471	response to ethanol	http://amigo.geneontology.org/amigo/term/GO:0045471	33	2002	168	17184	1.69753	25557;116547;64529;24494;24450;60350;25511;81687;25271;25464;29240;116686;24423;24330;25194;24426;24377;25150;50646;24918;24874;94195;116640;24598;81718;25569;116636;689883;24718;25728;24167;362817;24770	Star;S100a8;Ctsb;Il1b;Hmgcs2;Cd14;Pemt;Mmp9;Rxra;Icam1;Polb;Gsr;Gstm1;Egr1;Gnrh1;Gstp1;G6pd;Fyn;Ptk2b;Stat5a;Vhl;S100a9;Tnc;Nos1;Cdo1;Trh;Eif4ebp1;Setdb1;Reln;Apoe;Adcyap1r1;Cdk2;Ccl2	0.00576761	2.239	0.199343
GO:0010332	response to gamma radiation	http://amigo.geneontology.org/amigo/term/GO:0010332	13	2002	45	17184	2.48932	85472;24787;89829;287561;81503;24494;29240;60665;24577;360254;24770;83584;114105	Polg;Sod2;Socs3;Ccl7;Cxcl1;Il1b;Polb;Cxcl6;Myc;Brca2;Ccl2;Casp6;Cxcl2	0.00592514	2.2273	0.202676
GO:0000165	MAPK cascade	http://amigo.geneontology.org/amigo/term/GO:0000165	22	2002	98	17184	1.93719	303259;116667;116590;171492;311622;303604;29197;24494;25671;29568;170851;64363;116596;315994;50646;24577;56765;114486;59086;301363;365057;24770	Mink1;Map3k1;Mapk1;Map3k2;Stk4;Map3k3;Il18;Il1b;Smad1;Map2k5;Map2k1;Araf;Map3k8;Mapkapk3;Ptk2b;Myc;Plvap;Braf;Tgfb1;Map4k4;Map3k5;Ccl2	0.00611409	2.21367	0.207006
GO:0042060	wound healing	http://amigo.geneontology.org/amigo/term/GO:0042060	25	2002	117	17184	1.84461	25402;116667;25619;60325;290553;60327;116547;24494;25671;24337;316519;81639;25216;24617;29597;116640;29474;361945;59086;56718;29139;683313;24771;116510;114105	Casp3;Map3k1;Plau;Serpinb2;Mustn1;F13a1;S100a8;Il1b;Smad1;Erbb2;Slc11a1;Alox15;Sdc1;Serpine1;P2ry2;Tnc;Coro1b;Postn;Tgfb1;Mtor;Dcn;LOC683313;Sdc4;Timp1;Cxcl2	0.00623248	2.20534	0.208883
GO:0007040	lysosome organization	http://amigo.geneontology.org/amigo/term/GO:0007040	11	2002	35	17184	2.70702	266714;361939;294673;360630;313210;24162;306128;306619;83534;85419;309139	Myo7a;Mfsd8;Hexb;Naglu;Abca1;Acp2;Cln5;Cln8;Tpp1;Lyst;Tpcn2	0.00660042	2.18043	0.211925
GO:0008203	cholesterol metabolic process	http://amigo.geneontology.org/amigo/term/GO:0008203	15	2002	57	17184	2.2683	25557;80848;85264;24207;29230;309527;313210;84024;25429;24817;81782;306619;29510;64194;25728	Star;Cubn;Abcg1;Apoc3;Sqle;Ch25h;Abca1;Pon1;Cyp7b1;Hnf1a;Soat1;Cln8;Pctp;Insig1;Apoe	0.00668299	2.17503	0.211925
GO:0014068	positive regulation of phosphatidylinositol 3-kinase signaling	http://amigo.geneontology.org/amigo/term/GO:0014068	15	2002	57	17184	2.2683	25097;306790;24337;25610;79113;25150;500985;24514;474146;25651;25718;116689;294048;24718;25054	Pld2;Sema4d;Erbb2;Csf3;Fgr;Fyn;Cbl;Jak2;Hcst;Selp;Igf1r;Ptpn6;Pik3ap1;Reln;Ntrk2	0.00668299	2.17503	0.211925
GO:0001816	cytokine production	http://amigo.geneontology.org/amigo/term/GO:0001816	9	2002	25	17184	3.09947	295631;24932;60665;24377;307199;313481;299206;54267;58949	Pla2r1;Cd4;Cxcl6;G6pd;Cd226;Zcchc11;Batf;Maf;Ptafr	0.00673036	2.17196	0.211925
GO:0019933	cAMP-mediated signaling	http://amigo.geneontology.org/amigo/term/GO:0019933	9	2002	25	17184	3.09947	29141;252857;29241;361845;59114;25026;79208;81743;24167	Gal;Rapgef4;Adcy8;Eif4ebp2;Slc9a3r1;Adm;Epha5;Pde2a;Adcyap1r1	0.00673036	2.17196	0.211925
GO:2000379	positive regulation of reactive oxygen species metabolic process	http://amigo.geneontology.org/amigo/term/GO:2000379	10	2002	30	17184	2.87048	25619;24230;29184;83619;497811;50646;313587;306127;81504;25426	Plau;Tspo;Cd36;Nfe2l2;Xdh;Ptk2b;Zc3h12a;Irg1;Grb2;Cyp1b1	0.00677035	2.16939	0.211925
GO:0006826	iron ion transport	http://amigo.geneontology.org/amigo/term/GO:0006826	10	2002	30	17184	2.87048	64831;302719;316519;25715;365682;25319;29292;24825;306009;117240	Ireb2;RGD1563378;Slc11a1;Slc11a2;RGD1561520;Fth1;Ftl1;Tf;Slc39a14;Heph	0.00677035	2.16939	0.211925
GO:0031100	organ regeneration	http://amigo.geneontology.org/amigo/term/GO:0031100	21	2002	93	17184	1.94814	60584;260320;113959;58853;89829;24310;24464;81680;24772;94203;140635;60665;24426;29610;24172;24614;25026;59086;25291;362817;24770	Lif;F7;C5ar1;Nr4a3;Socs3;Ace;Hp;Lifr;Cxcl12;Pgf;Flt3;Cxcl6;Gstp1;Tgfbr3;Adh1;Orm1;Adm;Tgfb1;Anxa3;Cdk2;Ccl2	0.00688795	2.16191	0.212929
GO:0042542	response to hydrogen peroxide	http://amigo.geneontology.org/amigo/term/GO:0042542	18	2002	75	17184	2.06964	81686;25097;25402;25557;140914;58853;24787;24464;24440;24451;287167;25216;24516;50646;83805;25238;83584;290834	Mmp2;Pld2;Casp3;Star;Olr1;Nr4a3;Sod2;Hp;Hbb;Hmox1;LOC287167;Sdc1;Jun;Ptk2b;Src;Adrbk1;Casp6;Adam9	0.00706371	2.15097	0.212929
GO:0002690	positive regulation of leukocyte chemotaxis	http://amigo.geneontology.org/amigo/term/GO:0002690	7	2002	16	17184	3.76491	260320;171551;81503;360918;60665;29385;114105	F7;Cxcl3;Cxcl1;Pf4;Cxcl6;Cxcr2;Cxcl2	0.00725025	2.13965	0.212929
GO:2000573	positive regulation of DNA biosynthetic process	http://amigo.geneontology.org/amigo/term/GO:2000573	7	2002	16	17184	3.76491	27100;84007;50646;24577;83805;25388;25426	Gfer;C3ar1;Ptk2b;Myc;Src;Arrb2;Cyp1b1	0.00725025	2.13965	0.212929
GO:0002224	toll-like receptor signaling pathway	http://amigo.geneontology.org/amigo/term/GO:0002224	7	2002	16	17184	3.76491	310553;315994;684440;317468;305353;338457;314870	Tlr2;Mapkapk3;Tlr8;Tlr7;Tlr6;Tlr9;Irak3	0.00725025	2.13965	0.212929
GO:1901998	toxin transport	http://amigo.geneontology.org/amigo/term/GO:1901998	12	2002	41	17184	2.52134	84551;499342;65028;29374;297867;85264;84480;192273;364033;29757;305633;294864	Slc7a8;Cd274;Dnaja1;Cct4;Arid1a;Abcg1;Bnip3;Slc22a25;Vamp4;Atp6v0a1;Antxr2;Cct5	0.0073885	2.13144	0.212929
GO:0038083	peptidyl-tyrosine autophosphorylation	http://amigo.geneontology.org/amigo/term/GO:0038083	12	2002	41	17184	2.52134	81515;25155;79113;84492;25150;50646;83805;367901;361597;24514;25734;25718	Lyn;Syk;Fgr;Tec;Fyn;Ptk2b;Src;Btk;Fes;Jak2;Hck;Igf1r	0.0073885	2.13144	0.212929
GO:0097191	extrinsic apoptotic signaling pathway	http://amigo.geneontology.org/amigo/term/GO:0097191	12	2002	41	17184	2.52134	25626;156767;81536;246756;266610;365895;24514;59086;290027;64625;306886;308362	Krt8;Tnfrsf1b;Sgpp1;Tradd;Fadd;Hipk1;Jak2;Tgfb1;Parp2;Bid;Ripk1;Zfp110	0.0073885	2.13144	0.212929
GO:0006897	endocytosis	http://amigo.geneontology.org/amigo/term/GO:0006897	27	2002	132	17184	1.76603	83800;362849;25749;298598;313155;312052;81637;84479;64633;29521;298033;65168;300732;29491;25235;266732;81922;83576;25388;310097;83469;297096;84357;24804;288504;503269;65046	Clta;March2;Clcn5;Necap2;RGD1359108;Steap2;Ap2a2;Synrg;Rab5a;Scamp1;Snx30;Scamp2;Pstpip1;Itsn1;Ghr;Npc1;Sh3gl1;Sort1;Arrb2;Snx18;Lrp4;Snx10;Sh3kbp1;Syp;Snx8;Rab17;Ap2s1	0.00753198	2.12309	0.212929
GO:0043087	regulation of GTPase activity	http://amigo.geneontology.org/amigo/term/GO:0043087	15	2002	58	17184	2.22906	361672;688705;300115;315217;116683;298914;282817;691042;54245;79208;56718;140898;29372;25156;25054	Kndc1;Dgki;Arhgap8;Plxnb2;Efna5;Itgb1bp1;Pycard;Sbf2;Crk;Epha5;Mtor;Arhgef5;Rasa3;Vav1;Ntrk2	0.00761975	2.11806	0.212929
GO:0018105	peptidyl-serine phosphorylation	http://amigo.geneontology.org/amigo/term/GO:0018105	24	2002	113	17184	1.83301	116667;116590;298575;24335;688540;311622;113907;299827;25155;303592;360161;296849;304286;84394;315994;83805;25238;300711;140908;301434;56718;29432;500526;362817	Map3k1;Mapk1;Pink1;Epo;Mast3;Stk4;Sbk1;Tbk1;Syk;Tlk2;Nek6;Pdk3;Lmtk2;Dcx;Mapkapk3;Src;Adrbk1;Atm;Cdk5;Clk1;Mtor;Pak2;Mknk1;Cdk2	0.00772114	2.11232	0.212929
GO:0044267	cellular protein metabolic process	http://amigo.geneontology.org/amigo/term/GO:0044267	5	2002	8	17184	5.37556	294673;81751;306619;29192;171052	Hexb;Psen2;Cln8;Psen1;Mmp13	0.0077252	2.11209	0.212929
GO:0071248	cellular response to metal ion	http://amigo.geneontology.org/amigo/term/GO:0071248	5	2002	8	17184	5.37556	25557;25322;24617;338457;114031	Star;Hsd17b1;Serpine1;Tlr9;Fstl3	0.0077252	2.11209	0.212929
GO:0002237	response to molecule of bacterial origin	http://amigo.geneontology.org/amigo/term/GO:0002237	6	2002	12	17184	4.3016	81503;60350;25325;338457;114105;683206	Cxcl1;Cd14;Il10;Tlr9;Cxcl2;Tnfaip3	0.00786432	2.10434	0.212929
GO:0034616	response to laminar fluid shear stress	http://amigo.geneontology.org/amigo/term/GO:0034616	6	2002	12	17184	4.3016	24310;313210;24617;59086;364018;290834	Ace;Abca1;Serpine1;Tgfb1;Ncf2;Adam9	0.00786432	2.10434	0.212929
GO:2000249	regulation of actin cytoskeleton reorganization	http://amigo.geneontology.org/amigo/term/GO:2000249	6	2002	12	17184	4.3016	25697;50646;113940;59086;116479;307403	Ctsl;Ptk2b;Gmfg;Tgfb1;F11r;Csf1r	0.00786432	2.10434	0.212929
GO:0002250	adaptive immune response	http://amigo.geneontology.org/amigo/term/GO:0002250	17	2002	70	17184	2.09383	295322;83527;171143;259171;81515;24932;362432;25155;25697;84492;50646;367901;24514;316137;474143;366508;50654	Vtcn1;Dbnl;Trpm4;Dclre1c;Lyn;Cd4;Clec4d;Syk;Ctsl;Tec;Ptk2b;Btk;Jak2;Adgre1;Clec4a;Pik3cd;Ctss	0.00789339	2.10274	0.212929
GO:0090023	positive regulation of neutrophil chemotaxis	http://amigo.geneontology.org/amigo/term/GO:0090023	8	2002	21	17184	3.27898	113959;29259;24494;84007;29469;29385;680127;366957	C5ar1;Sell;Il1b;C3ar1;Lbp;Cxcr2;Tirap;Rac2	0.00800446	2.09667	0.214184
GO:0046697	decidualization	http://amigo.geneontology.org/amigo/term/GO:0046697	9	2002	26	17184	2.98008	60584;25527;64529;81818;25697;24517;24617;114490;29527	Lif;Ptgis;Ctsb;Vim;Ctsl;Junb;Serpine1;Cited2;Ptgs2	0.0082384	2.08416	0.216945
GO:2000352	negative regulation of endothelial cell apoptotic process	http://amigo.geneontology.org/amigo/term/GO:2000352	9	2002	26	17184	2.98008	25464;25325;83619;310207;362850;24617;114486;305451;683206	Icam1;Il10;Nfe2l2;Sema5a;Angptl4;Serpine1;Braf;Tnip2;Tnfaip3	0.0082384	2.08416	0.216945
GO:0051603	proteolysis involved in cellular protein catabolic process	http://amigo.geneontology.org/amigo/term/GO:0051603	12	2002	42	17184	2.46116	290981;64529;294809;25697;361704;63865;29175;252929;680718;498690;25423;50654	RGD1308751;Ctsb;Adamts12;Ctsl;Ctsf;Lgmn;Ctsk;Ctsz;Cts8;Ctla2a;Ctsc;Ctss	0.00861882	2.06455	0.225175
GO:0035690	cellular response to drug	http://amigo.geneontology.org/amigo/term/GO:0035690	19	2002	83	17184	1.97412	360593;83618;24494;24618;689415;116637;83619;24423;289237;24330;94199;313339;24577;29560;24617;363222;114486;81743;24770	Ppm1e;Rest;Il1b;Reg3b;Mt2A;Ccl4;Nfe2l2;Gstm1;Slamf8;Egr1;Dpep1;Acer2;Myc;Hif1a;Serpine1;Rnf149;Braf;Pde2a;Ccl2	0.00873643	2.05867	0.225764
GO:0043123	positive regulation of I-kappaB kinase/NF-kappaB signaling	http://amigo.geneontology.org/amigo/term/GO:0043123	29	2002	147	17184	1.70352	298575;65161;303604;29184;24494;170699;299827;24451;29581;246301;360161;25150;170910;117279;246756;24962;266610;64171;301059;360709;680127;305451;363984;305353;291609;338457;306886;313264;500133	Pink1;Litaf;Map3k3;Cd36;Il1b;Atp2c1;Tbk1;Hmox1;Htr2b;Ascl3;Nek6;Fyn;Mtdh;Cflar;Tradd;Cth;Fadd;Card9;Myd88;Tfg;Tirap;Tnip2;Ikbke;Tlr6;Ndfip1;Tlr9;Ripk1;Trim32;Nod1	0.00877744	2.05663	0.225764
GO:0043547	positive regulation of GTPase activity	http://amigo.geneontology.org/amigo/term/GO:0043547	63	2002	387	17184	1.41021	362045;293614;171145;100360623;360579;313438;306790;309653;361882;315055;287561;361672;360840;25464;116637;24337;305464;313845;252857;300115;246174;312299;29581;295333;363266;170668;170851;304375;500906;305938;246249;24516;56826;307459;100361417;305987;29491;29622;171452;500246;367714;312257;691042;289080;312915;84583;117019;295357;310097;362893;170845;288589;361714;114705;140898;303583;116479;29…	Lamtor3;Ric8a;Eif2b3;Iqgap2;Ccl9;Dock11;Sema4d;Fgd2;Arhgef28;Dennd3;Ccl7;Kndc1;Srgap2;Icam1;Ccl4;Erbb2;Depdc5;Sos1;Rapgef4;Arhgap8;Fgd4;Ezh2;Htr2b;Dennd2c;Agfg1;Rasgrp4;Map2k1;Agfg2;Cyth4;Spata13;Arhgap4;Jun;Adap2;Arhgap26;Tbcd;Dock5;Itsn1;Ralgds;Rab3il1;Arhgap25;Rp2;Dennd2a;Sbf2;Rgl1;Arfgef1;Rgs2;Eif2b4;Lamtor5;Snx18;Arhgap9;Ndel1;Rasa4;Rasgrp2;Rgs14;Arhgef5;Arhgap27;F11r;Rasa3;Psd4;Gmip;Ccl2;Va…	0.0095748	2.01887	0.235283
GO:0002573	myeloid leukocyte differentiation	http://amigo.geneontology.org/amigo/term/GO:0002573	4	2002	5	17184	6.87848	81751;366126;79237;29192	Psen2;Spi1;Hhex;Psen1	0.00967606	2.0143	0.235283
GO:0002752	cell surface pattern recognition receptor signaling pathway	http://amigo.geneontology.org/amigo/term/GO:0002752	4	2002	5	17184	6.87848	114091;83517;310553;502902	Fcnb;Fcna;Tlr2;Clec7a	0.00967606	2.0143	0.235283
GO:0034123	positive regulation of toll-like receptor signaling pathway	http://amigo.geneontology.org/amigo/term/GO:0034123	4	2002	5	17184	6.87848	310553;289337;338457;294048	Tlr2;Tlr5;Tlr9;Pik3ap1	0.00967606	2.0143	0.235283
GO:0002439	chronic inflammatory response to antigenic stimulus	http://amigo.geneontology.org/amigo/term/GO:0002439	4	2002	5	17184	6.87848	24494;24614;29443;60582	Il1b;Orm1;Ahcy;Il1rn	0.00967606	2.0143	0.235283
GO:0010572	positive regulation of platelet activation	http://amigo.geneontology.org/amigo/term/GO:0010572	4	2002	5	17184	6.87848	29645;54320;25651;364206	Ptprj;Pdpn;Selp;Plek	0.00967606	2.0143	0.235283
GO:0006953	acute-phase response	http://amigo.geneontology.org/amigo/term/GO:0006953	10	2002	32	17184	2.69076	25698;24464;24618;117540;29469;24620;24153;24614;24825;60582	Ass1;Hp;Reg3b;Plscr1;Lbp;Reg3g;A2m;Orm1;Tf;Il1rn	0.00970159	2.01316	0.235283
GO:0050772	positive regulation of axonogenesis	http://amigo.geneontology.org/amigo/term/GO:0050772	8	2002	22	17184	3.12975	306790;315217;170851;360921;114486;25546;84409;25054	Sema4d;Plxnb2;Map2k1;Rufy3;Braf;Shox2;Robo2;Ntrk2	0.00993725	2.00273	0.235283
GO:1902042	negative regulation of extrinsic apoptotic signaling pathway via death domain receptors	http://amigo.geneontology.org/amigo/term/GO:1902042	8	2002	22	17184	3.12975	306722;25464;24451;282844;81751;117279;24617;683206	Dapk1;Icam1;Hmox1;Rffl;Psen2;Cflar;Serpine1;Tnfaip3	0.00993725	2.00273	0.235283
GO:0043011	myeloid dendritic cell differentiation	http://amigo.geneontology.org/amigo/term/GO:0043011	8	2002	22	17184	3.12975	65146;353218;366126;679028;59086;29192;299206;60462	Lilrb3;Tnfsf9;Spi1;Rbpj;Tgfb1;Psen1;Batf;Batf3	0.00993725	2.00273	0.235283
GO:0060716	labyrinthine layer blood vessel development	http://amigo.geneontology.org/amigo/term/GO:0060716	8	2002	22	17184	3.12975	116590;304522;316325;24517;679028;366998;24655;116464	Mapk1;Fbxw8;Hs6st1;Junb;Rbpj;Nfe2;Plcd1;Ncoa6	0.00993725	2.00273	0.235283
GO:0050766	positive regulation of phagocytosis	http://amigo.geneontology.org/amigo/term/GO:0050766	12	2002	43	17184	2.40379	295279;25528;24232;24494;25441;316519;79129;282817;289211;502902;689388;65037	Fcgr1a;Sirpa;C3;Il1b;Fcer1g;Slc11a1;Cyba;Pycard;Fcgr2b;Clec7a;Ptx3;Mertk	0.0100032	1.99986	0.235283
GO:0007584	response to nutrient	http://amigo.geneontology.org/amigo/term/GO:0007584	26	2002	129	17184	1.7396	25557;64045;80848;24335;24268;66021;25698;24231;29184;24494;24450;24207;25511;81687;25271;313210;113976;25205;25333;78963;24153;29443;25341;25553;360254;25426	Star;Glrx;Cubn;Epo;Cp;Cybb;Ass1;C2;Cd36;Il1b;Hmgcs2;Apoc3;Pemt;Mmp9;Rxra;Abca1;Acsl4;Il6st;Mgp;Apaf1;A2m;Ahcy;Tnfrsf11b;Slc6a4;Brca2;Cyp1b1	0.0100694	1.997	0.235283
GO:0045576	mast cell activation	http://amigo.geneontology.org/amigo/term/GO:0045576	6	2002	13	17184	3.97048	25441;245962;499537;24617;289211;155918	Fcer1g;Cd48;Fyb;Serpine1;Fcgr2b;Lcp2	0.0104959	1.97898	0.241843
GO:0043306	positive regulation of mast cell degranulation	http://amigo.geneontology.org/amigo/term/GO:0043306	6	2002	13	17184	3.97048	25097;25441;25155;79113;25084;29316	Pld2;Fcer1g;Syk;Fgr;Il4r;Adora2b	0.0104959	1.97898	0.241843
GO:0071223	cellular response to lipoteichoic acid	http://amigo.geneontology.org/amigo/term/GO:0071223	5	2002	9	17184	4.778	29184;60350;310553;29469;680127	Cd36;Cd14;Tlr2;Lbp;Tirap	0.0109982	1.95868	0.249875
GO:0038094	Fc-gamma receptor signaling pathway	http://amigo.geneontology.org/amigo/term/GO:0038094	5	2002	9	17184	4.778	295279;25441;362432;450223;498276	Fcgr1a;Fcer1g;Clec4d;Clec4e;LOC498276	0.0109982	1.95868	0.249875
GO:0006461	protein complex assembly	http://amigo.geneontology.org/amigo/term/GO:0006461	15	2002	61	17184	2.11906	293627;315648;24171;360918;29528;25094;29610;24778;29244;100912108;25333;315606;83730;294274;29155	Tspan4;Ppp2r1b;Add2;Pf4;Vamp3;Mitf;Tgfbr3;Slc2a1;Gch1;Nupr1;Mgp;Kmt2a;Vamp8;RT1-DMa;Capn3	0.0110704	1.95584	0.249875
GO:0050853	B cell receptor signaling pathway	http://amigo.geneontology.org/amigo/term/GO:0050853	10	2002	33	17184	2.60907	116590;81515;25155;25668;84492;367901;287974;171055;116689;29337	Mapk1;Lyn;Syk;Cd38;Tec;Btk;Klhl6;Cd79b;Ptpn6;Plcg2	0.0114879	1.93976	0.257547
GO:0043171	peptide catabolic process	http://amigo.geneontology.org/amigo/term/GO:0043171	7	2002	18	17184	3.3462	24310;299732;502160;83534;64017;81641;171052	Ace;Lta4h;Lvrn;Tpp1;Enpep;Anpep;Mmp13	0.011815	1.92757	0.260394
GO:0032722	positive regulation of chemokine production	http://amigo.geneontology.org/amigo/term/GO:0032722	7	2002	18	17184	3.3462	29197;310553;29469;29597;29316;317468;338457	Il18;Tlr2;Lbp;P2ry2;Adora2b;Tlr7;Tlr9	0.011815	1.92757	0.260394
GO:0033344	cholesterol efflux	http://amigo.geneontology.org/amigo/term/GO:0033344	9	2002	28	17184	2.7669	302973;25073;85264;24207;313210;286898;81782;266732;25728	Abca3;Scarb1;Abcg1;Apoc3;Abca1;Npc2;Soat1;Npc1;Apoe	0.0120073	1.92055	0.260394
GO:0035987	endodermal cell differentiation	http://amigo.geneontology.org/amigo/term/GO:0035987	9	2002	28	17184	2.7669	81686;315346;81707;294337;81687;29300;309684;301012;63849	Mmp2;Itga5;Mmp14;Col6a1;Mmp9;Gata6;Itgb2;Col7a1;Mmp8	0.0120073	1.92055	0.260394
GO:0006644	phospholipid metabolic process	http://amigo.geneontology.org/amigo/term/GO:0006644	9	2002	28	17184	2.7669	29692;192259;25511;24451;298579;306619;29300;85419;690625	Pla2g2a;Plb1;Pemt;Hmox1;Pla2g2d;Cln8;Gata6;Lyst;Oc90	0.0120073	1.92055	0.260394
GO:0045453	bone resorption	http://amigo.geneontology.org/amigo/term/GO:0045453	8	2002	23	17184	2.9935	497811;24817;50646;83805;29175;83534;366957;50654	Xdh;Hnf1a;Ptk2b;Src;Ctsk;Tpp1;Rac2;Ctss	0.0121959	1.91379	0.262765
GO:0032720	negative regulation of tumor necrosis factor production	http://amigo.geneontology.org/amigo/term/GO:0032720	11	2002	39	17184	2.42881	24230;25325;24426;29469;113955;313587;24614;25388;445269;314870;683206	Tspo;Il10;Gstp1;Lbp;Gpnmb;Zc3h12a;Orm1;Arrb2;C5ar2;Irak3;Tnfaip3	0.0125607	1.90099	0.268879
GO:0071345	cellular response to cytokine stimulus	http://amigo.geneontology.org/amigo/term/GO:0071345	10	2002	34	17184	2.53219	81686;81687;25610;140635;24590;117540;60628;312679;292541;307403	Mmp2;Mmp9;Csf3;Flt3;Mme;Plscr1;Cxcr4;Il17ra;Nlrp12;Csf1r	0.013512	1.86928	0.279955
GO:0071385	cellular response to glucocorticoid stimulus	http://amigo.geneontology.org/amigo/term/GO:0071385	10	2002	34	17184	2.53219	83618;24450;113992;266685;140635;24426;24795;25380;24614;54305	Rest;Hmgcs2;Ugt1a6;Ugt2b17;Flt3;Gstp1;Serpina3n;Anxa1;Orm1;Sstr2	0.013512	1.86928	0.279955
GO:0010875	positive regulation of cholesterol efflux	http://amigo.geneontology.org/amigo/term/GO:0010875	6	2002	14	17184	3.68666	85264;296371;313210;84024;58852;25728	Abcg1;Pltp;Abca1;Pon1;Nr1h3;Apoe	0.0136954	1.86342	0.279955
GO:0006656	phosphatidylcholine biosynthetic process	http://amigo.geneontology.org/amigo/term/GO:0006656	6	2002	14	17184	3.68666	310773;140868;25511;94172;140544;290843	Cept1;Fabp5;Pemt;Slc27a1;Pcyt1a;Agpat6	0.0136954	1.86342	0.279955
GO:0050435	beta-amyloid metabolic process	http://amigo.geneontology.org/amigo/term/GO:0050435	6	2002	14	17184	3.68666	24310;24590;81751;64570;64829;29192	Ace;Mme;Psen2;Nat8;Unc13a;Psen1	0.0136954	1.86342	0.279955
GO:0010447	response to acidic pH	http://amigo.geneontology.org/amigo/term/GO:0010447	6	2002	14	17184	3.68666	286920;83805;63865;24553;50654;81804	Asic3;Src;Lgmn;Met;Ctss;Stxbp2	0.0136954	1.86342	0.279955
GO:0001921	positive regulation of receptor recycling	http://amigo.geneontology.org/amigo/term/GO:0001921	6	2002	14	17184	3.68666	25247;29528;81751;29192;94204;60355	Nsg1;Vamp3;Psen2;Psen1;Ece1;Nsf	0.0136954	1.86342	0.279955
GO:0043200	response to amino acid	http://amigo.geneontology.org/amigo/term/GO:0043200	14	2002	57	17184	2.11601	25402;25698;29221;25511;25464;81515;24423;24426;81718;56718;25458;24718;24770;25612	Casp3;Ass1;Arg1;Pemt;Icam1;Lyn;Gstm1;Gstp1;Cdo1;Mtor;Gss;Reln;Ccl2;Asns	0.0139383	1.85579	0.279955
GO:0008360	regulation of cell shape	http://amigo.geneontology.org/amigo/term/GO:0008360	24	2002	120	17184	1.72538	305230;306790;287561;25464;294673;246174;499672;315217;79113;54320;25150;50646;362735;116724;59114;691031;295619;361597;25734;84357;307403;24770;299356;315843	Shroom3;Sema4d;Ccl7;Icam1;Hexb;Fgd4;Cdc42se1;Plxnb2;Fgr;Pdpn;Fyn;Ptk2b;Coch;Epb41l3;Slc9a3r1;Cdc42se2;Ermn;Fes;Hck;Sh3kbp1;Csf1r;Ccl2;Syne3;Phip	0.0140552	1.85216	0.279955
GO:0006911	phagocytosis, engulfment	http://amigo.geneontology.org/amigo/term/GO:0006911	7	2002	19	17184	3.1699	295279;25528;25441;313210;29427;289211;502902	Fcgr1a;Sirpa;Fcer1g;Abca1;Aif1;Fcgr2b;Clec7a	0.0147439	1.83139	0.279955
GO:0048535	lymph node development	http://amigo.geneontology.org/amigo/term/GO:0048535	7	2002	19	17184	3.1699	498335;29240;294797;361795;305501;266610;59086	Cxcl13;Polb;Il7r;Ltb;Ikzf1;Fadd;Tgfb1	0.0147439	1.83139	0.279955
GO:0031641	regulation of myelination	http://amigo.geneontology.org/amigo/term/GO:0031641	7	2002	19	17184	3.1699	685072;361801;25271;361532;56718;500989;24826	Rarg;Rxrb;Rxra;Sirt2;Mtor;Zfp259;Tg	0.0147439	1.83139	0.279955
GO:0014910	regulation of smooth muscle cell migration	http://amigo.geneontology.org/amigo/term/GO:0014910	4	2002	6	17184	5.73173	25619;24310;300652;362398	Plau;Ace;Sorl1;Plxna1	0.0148091	1.82947	0.279955
GO:0043619	regulation of transcription from RNA polymerase II promoter in response to oxidative stress	http://amigo.geneontology.org/amigo/term/GO:0043619	4	2002	6	17184	5.73173	24451;29560;25242;309374	Hmox1;Hif1a;Arnt;Ankrd2	0.0148091	1.82947	0.279955
GO:0001818	negative regulation of cytokine production	http://amigo.geneontology.org/amigo/term/GO:0001818	4	2002	6	17184	5.73173	81613;25325;316519;81736	Ceacam1;Il10;Slc11a1;Nfkb1	0.0148091	1.82947	0.279955
GO:0071421	manganese ion transmembrane transport	http://amigo.geneontology.org/amigo/term/GO:0071421	4	2002	6	17184	5.73173	294329;170699;316519;25715	Trpm2;Atp2c1;Slc11a1;Slc11a2	0.0148091	1.82947	0.279955
GO:0032611	interleukin-1 beta production	http://amigo.geneontology.org/amigo/term/GO:0032611	4	2002	6	17184	5.73173	24494;282817;287362;25119	Il1b;Pycard;Nlrp3;Mr1	0.0148091	1.82947	0.279955
GO:0002281	macrophage activation involved in immune response	http://amigo.geneontology.org/amigo/term/GO:0002281	4	2002	6	17184	5.73173	361537;25155;314619;29469	Tyrobp;Syk;Sbno2;Lbp	0.0148091	1.82947	0.279955
GO:0035556	intracellular signal transduction	http://amigo.geneontology.org/amigo/term/GO:0035556	61	2002	382	17184	1.3823	25402;361537;303259;116590;292846;298575;688540;311622;303604;89829;361882;306722;688705;81515;361715;305464;54355;25155;24451;303592;24471;29241;170851;64363;305938;81751;84492;84394;81771;24603;85240;29610;171136;83805;367901;361076;24514;54259;361813;303336;29307;64829;313722;288589;301363;116689;364206;314612;29192;114705;140898;500526;29372;24655;306357;314870;314979;500133;25156;29337;155918	Casp3;Tyrobp;Mink1;Mapk1;Siglec8;Pink1;Mast3;Stk4;Map3k3;Socs3;Arhgef28;Dapk1;Dgki;Lyn;Rps6ka4;Depdc5;Rassf5;Syk;Hmox1;Tlk2;Hspb1;Adcy8;Map2k1;Araf;Spata13;Psen2;Tec;Dcx;Rps6ka1;Npr1;Plcb2;Tgfbr3;Cblb;Src;Btk;Dgkh;Jak2;Inpp5d;Stk38;Wsb1;Gpr182;Unc13a;Spsb1;Rasa4;Map4k4;Ptpn6;Plek;Shc2;Psen1;Rgs14;Arhgef5;Mknk1;Rasa3;Plcd1;Gmip;Irak3;Deptor;Nod1;Vav1;Plcg2;Lcp2	0.0148168	1.82925	0.279955
GO:0071294	cellular response to zinc ion	http://amigo.geneontology.org/amigo/term/GO:0071294	5	2002	10	17184	4.29995	24230;689415;24567;304485;288995	Tspo;Mt2A;Mt1a;Hvcn1;Gpr39	0.015103	1.82094	0.279955
GO:0050798	activated T cell proliferation	http://amigo.geneontology.org/amigo/term/GO:0050798	5	2002	10	17184	4.29995	499271;25150;308995;309684;25021	Itgax;Fyn;Itgal;Itgb2;Itgam	0.015103	1.82094	0.279955
GO:0050707	regulation of cytokine secretion	http://amigo.geneontology.org/amigo/term/GO:0050707	5	2002	10	17184	4.29995	81515;289337;684440;305353;338457	Lyn;Tlr5;Tlr8;Tlr6;Tlr9	0.015103	1.82094	0.279955
GO:0002639	positive regulation of immunoglobulin production	http://amigo.geneontology.org/amigo/term/GO:0002639	5	2002	10	17184	4.29995	58917;365395;317578;252963;25084	Hpx;Clcf1;Sash3;Il13ra1;Il4r	0.015103	1.82094	0.279955
GO:0045806	negative regulation of endocytosis	http://amigo.geneontology.org/amigo/term/GO:0045806	5	2002	10	17184	4.29995	65171;311866;303885;100912456;83781	Scamp5;Lrsam1;RGD1305422;Lilrb1;Lgals3	0.015103	1.82094	0.279955
GO:0000186	activation of MAPKK activity	http://amigo.geneontology.org/amigo/term/GO:0000186	12	2002	46	17184	2.24662	362045;116667;171492;311622;64363;116596;299626;24514;114486;29192;365057;290834	Lamtor3;Map3k1;Map3k2;Stk4;Araf;Map3k8;Gadd45b;Jak2;Braf;Psen1;Map3k5;Adam9	0.0152016	1.81811	0.280216
GO:0001938	positive regulation of endothelial cell proliferation	http://amigo.geneontology.org/amigo/term/GO:0001938	15	2002	64	17184	2.01938	25644;25148;498309;29221;305843;79129;24772;29581;94203;24516;310207;367455;29373;56718;24770	Bmp6;Egr3;Vash2;Arg1;Ang;Cyba;Cxcl12;Htr2b;Pgf;Jun;Sema5a;Lrg1;Bmp2;Mtor;Ccl2	0.0156408	1.80574	0.286719
GO:0014911	positive regulation of smooth muscle cell migration	http://amigo.geneontology.org/amigo/term/GO:0014911	10	2002	35	17184	2.4597	25619;29197;252857;25694;64633;25205;83805;29597;361945;25426	Plau;Il18;Rapgef4;Has2;Rab5a;Il6st;Src;P2ry2;Postn;Cyp1b1	0.0157918	1.80157	0.287897
GO:0001889	liver development	http://amigo.geneontology.org/amigo/term/GO:0001889	26	2002	135	17184	1.6617	24268;24787;25698;29221;24450;58978;24464;25271;305843;113992;24337;24516;29469;24817;29610;364069;29300;312647;114490;79237;116669;24553;24950;116631;24790;25612	Cp;Sod2;Ass1;Arg1;Hmgcs2;Slco1b2;Hp;Rxra;Ang;Ugt1a6;Erbb2;Jun;Lbp;Hnf1a;Tgfbr3;Hlx;Gata6;Atg7;Cited2;Hhex;Vwf;Met;Srd5a1;Nat1;Sp1;Asns	0.0160702	1.79398	0.29137
GO:0016477	cell migration	http://amigo.geneontology.org/amigo/term/GO:0016477	35	2002	197	17184	1.53431	81686;25528;114502;81707;305843;25155;24772;300652;294809;25216;301229;305938;25150;303008;300732;83805;312371;60628;361597;303605;140908;24514;300955;307248;29474;64017;301555;25406;317435;170845;84357;29432;24771;306941;24718	Mmp2;Sirpa;Pax3;Mmp14;Ang;Syk;Cxcl12;Sorl1;Adamts12;Sdc1;Trem1;Spata13;Fyn;Rhbdf1;Pstpip1;Src;Avl9;Cxcr4;Fes;Strada;Cdk5;Jak2;Nck1;Pstpip2;Coro1b;Enpep;Cul3;Cd44;Shroom2;Ndel1;Sh3kbp1;Pak2;Sdc4;Lrrc16a;Reln	0.0164803	1.78303	0.297183
GO:0070555	response to interleukin-1	http://amigo.geneontology.org/amigo/term/GO:0070555	11	2002	41	17184	2.31007	24335;79129;89824;25668;25235;83805;301059;25380;25204;60582;314870	Epo;Cyba;Chi3l1;Cd38;Ghr;Src;Myd88;Anxa1;Pcsk1;Il1rn;Irak3	0.0167577	1.77579	0.300404
GO:0048147	negative regulation of fibroblast proliferation	http://amigo.geneontology.org/amigo/term/GO:0048147	9	2002	30	17184	2.58214	24787;81687;501736;24426;25319;24577;100912108;290644;313264	Sod2;Mmp9;Cd300a;Gstp1;Fth1;Myc;Nupr1;Ifi30;Trim32	0.0169305	1.77133	0.300404
GO:0042110	T cell activation	http://amigo.geneontology.org/amigo/term/GO:0042110	9	2002	30	17184	2.58214	245962;24932;25150;171136;317371;300955;288264;59086;25156	Cd48;Cd4;Fyn;Cblb;Was;Nck1;Ifnar1;Tgfb1;Vav1	0.0169305	1.77133	0.300404
GO:0051602	response to electrical stimulus	http://amigo.geneontology.org/amigo/term/GO:0051602	12	2002	47	17184	2.1987	81686;24335;24787;60350;24464;24330;29619;84394;83805;29427;24718;362817	Mmp2;Epo;Sod2;Cd14;Hp;Egr1;Btg2;Dcx;Src;Aif1;Reln;Cdk2	0.0173236	1.76136	0.304304
GO:0048011	neurotrophin TRK receptor signaling pathway	http://amigo.geneontology.org/amigo/term/GO:0048011	6	2002	15	17184	3.44068	25402;309376;313845;83805;83576;140942	Casp3;Zfyve27;Sos1;Src;Sort1;Ddit4	0.0175172	1.75654	0.304304
GO:0007263	nitric oxide mediated signal transduction	http://amigo.geneontology.org/amigo/term/GO:0007263	6	2002	15	17184	3.44068	29184;689415;64455;24567;24598;25728	Cd36;Mt2A;Rasd1;Mt1a;Nos1;Apoe	0.0175172	1.75654	0.304304
GO:0006956	complement activation	http://amigo.geneontology.org/amigo/term/GO:0006956	6	2002	15	17184	3.44068	294257;24232;24231;192262;83517;312705	Cfb;C3;C2;C1s;Fcna;C1r	0.0175172	1.75654	0.304304
GO:0044130	negative regulation of growth of symbiont in host	http://amigo.geneontology.org/amigo/term/GO:0044130	7	2002	20	17184	3.01123	29184;25325;310553;29469;301059;680127;292060	Cd36;Il10;Tlr2;Lbp;Myd88;Tirap;Irf8	0.0181551	1.741	0.311511
GO:1902475	L-alpha-amino acid transmembrane transport	http://amigo.geneontology.org/amigo/term/GO:1902475	7	2002	20	17184	3.01123	84551;287532;155205;83509;688389;83612;311168	Slc7a8;Slc43a2;Slc36a1;Slc7a7;LOC688389;Slc32a1;Slc43a1	0.0181551	1.741	0.311511
GO:0051291	protein heterooligomerization	http://amigo.geneontology.org/amigo/term/GO:0051291	20	2002	97	17184	1.77754	245922;114095;29738;24440;287167;170851;116745;25632;78971;246756;24874;29244;266610;303605;114486;81504;298024;25718;113970;306886	Nupl1;Stxbp3;Kcnab2;Hbb;LOC287167;Map2k1;Kcnh6;Hba1;Birc3;Tradd;Vhl;Gch1;Fadd;Strada;Braf;Grb2;Akap2;Igf1r;Magi2;Ripk1	0.0182137	1.7396	0.311511
GO:0009749	response to glucose	http://amigo.geneontology.org/amigo/term/GO:0009749	21	2002	104	17184	1.74096	25402;171145;64529;24330;25697;116660;24817;50646;24957;29560;306734;29376;25551;25569;315617;117019;59086;25204;364018;83584;25659	Casp3;Eif2b3;Ctsb;Egr1;Ctsl;Ptprn;Hnf1a;Ptk2b;Glul;Hif1a;Rmi1;Irs2;Slc2a3;Trh;Sidt2;Eif2b4;Tgfb1;Pcsk1;Ncf2;Casp6;Khk	0.018987	1.72154	0.323072
GO:0043524	negative regulation of neuron apoptotic process	http://amigo.geneontology.org/amigo/term/GO:0043524	28	2002	151	17184	1.60002	25557;298575;499285;113959;58853;24787;79130;24618;24451;64041;24567;29619;365395;24516;25150;50646;29491;29560;63865;25369;24514;114486;24253;313173;29192;25728;24770;25054	Star;Pink1;Adam8;C5ar1;Nr4a3;Sod2;Dnajc5;Reg3b;Hmox1;Birc5;Mt1a;Btg2;Clcf1;Jun;Fyn;Ptk2b;Itsn1;Hif1a;Lgmn;Adora2a;Jak2;Braf;Cebpb;Cntfr;Psen1;Apoe;Ccl2;Ntrk2	0.0191621	1.71756	0.324387
GO:0032088	negative regulation of NF-kappaB transcription factor activity	http://amigo.geneontology.org/amigo/term/GO:0032088	15	2002	66	17184	1.95795	25527;29568;293668;313587;282817;287362;365528;25388;313481;292541;306127;338457;314870;683206;25426	Ptgis;Map2k5;Brms1;Zc3h12a;Pycard;Nlrp3;Trim40;Arrb2;Zcchc11;Nlrp12;Irg1;Tlr9;Irak3;Tnfaip3;Cyp1b1	0.0194137	1.71189	0.326978
GO:0009314	response to radiation	http://amigo.geneontology.org/amigo/term/GO:0009314	12	2002	48	17184	2.15276	81686;29197;24787;81687;24772;81818;24516;24577;59086;29527;116479;58936	Mmp2;Il18;Sod2;Mmp9;Cxcl12;Vim;Jun;Myc;Tgfb1;Ptgs2;F11r;Plk3	0.0196606	1.7064	0.329464
GO:0045056	transcytosis	http://amigo.geneontology.org/amigo/term/GO:0045056	5	2002	11	17184	3.90882	298504;83805;24826;58949;503269	Mfsd2a;Src;Tg;Ptafr;Rab17	0.0201175	1.69643	0.330445
GO:0006098	pentose-phosphate shunt	http://amigo.geneontology.org/amigo/term/GO:0006098	5	2002	11	17184	3.90882	83688;501157;24377;64524;298655	Taldo1;Rpe;G6pd;Tkt;H6pd	0.0201175	1.69643	0.330445
GO:0051926	negative regulation of calcium ion transport	http://amigo.geneontology.org/amigo/term/GO:0051926	5	2002	11	17184	3.90882	25464;24598;100912456;287533;29527	Icam1;Nos1;Lilrb1;Inpp5k;Ptgs2	0.0201175	1.69643	0.330445
GO:0042554	superoxide anion generation	http://amigo.geneontology.org/amigo/term/GO:0042554	5	2002	11	17184	3.90882	114553;66021;24787;79129;364018	Ncf1;Cybb;Sod2;Cyba;Ncf2	0.0201175	1.69643	0.330445
GO:0070374	positive regulation of ERK1 and ERK2 cascade	http://amigo.geneontology.org/amigo/term/GO:0070374	28	2002	152	17184	1.5894	113959;360579;29692;24232;287561;24494;25464;116637;300115;81639;29595;89824;29581;24516;50646;83805;300455;282817;680127;114486;57301;29373;25388;25406;445269;307403;24770;500133	C5ar1;Ccl9;Pla2g2a;C3;Ccl7;Il1b;Icam1;Ccl4;Arhgap8;Alox15;Htr2a;Chi3l1;Htr2b;Jun;Ptk2b;Src;Bmper;Pycard;Tirap;Braf;Ccr1;Bmp2;Arrb2;Cd44;C5ar2;Csf1r;Ccl2;Nod1	0.0205055	1.68813	0.335159
GO:0006914	autophagy	http://amigo.geneontology.org/amigo/term/GO:0006914	16	2002	73	17184	1.8884	116547;192129;64529;64316;313155;313391;361532;312647;94195;364902;266732;300514;316640;25328;29192;64862	S100a8;Vmp1;Ctsb;Srpx;RGD1359108;Atg4c;Sirt2;Atg7;S100a9;Epg5;Npc1;Ei24;Atg4b;Lamp1;Psen1;Map1lc3b	0.0209992	1.6778	0.336171
GO:0045359	positive regulation of interferon-beta biosynthetic process	http://amigo.geneontology.org/amigo/term/GO:0045359	4	2002	7	17184	4.91263	299827;684440;317468;338457	Tbk1;Tlr8;Tlr7;Tlr9	0.021378	1.67003	0.336171
GO:0046883	regulation of hormone secretion	http://amigo.geneontology.org/amigo/term/GO:0046883	4	2002	7	17184	4.91263	29595;25194;24817;25205	Htr2a;Gnrh1;Hnf1a;Il6st	0.021378	1.67003	0.336171
GO:1901522	positive regulation of transcription from RNA polymerase II promoter involved in cellular response to chemical stimulus	http://amigo.geneontology.org/amigo/term/GO:1901522	4	2002	7	17184	4.91263	25431;25271;25671;29373	Dlx5;Rxra;Smad1;Bmp2	0.021378	1.67003	0.336171
GO:0048102	autophagic cell death	http://amigo.geneontology.org/amigo/term/GO:0048102	4	2002	7	17184	4.91263	84480;25697;24162;25328	Bnip3;Ctsl;Acp2;Lamp1	0.021378	1.67003	0.336171
GO:0070995	NADPH oxidation	http://amigo.geneontology.org/amigo/term/GO:0070995	4	2002	7	17184	4.91263	113898;29738;246245;25256	Prdx5;Kcnab2;Fmo2;Fmo1	0.021378	1.67003	0.336171
GO:2000394	positive regulation of lamellipodium morphogenesis	http://amigo.geneontology.org/amigo/term/GO:2000394	4	2002	7	17184	4.91263	306873;84050;83805;29474	Rreb1;Enpp2;Src;Coro1b	0.021378	1.67003	0.336171
GO:0016242	negative regulation of macroautophagy	http://amigo.geneontology.org/amigo/term/GO:0016242	4	2002	7	17184	4.91263	298575;266732;84491;56718	Pink1;Npc1;Qsox1;Mtor	0.021378	1.67003	0.336171
GO:0071320	cellular response to cAMP	http://amigo.geneontology.org/amigo/term/GO:0071320	15	2002	67	17184	1.92862	25557;25148;29197;25698;24330;60666;25196;24617;24795;361458;287533;24825;24950;58949;25426	Star;Egr3;Il18;Ass1;Egr1;Gpd1;Inhbb;Serpine1;Serpina3n;Akap7;Inpp5k;Tf;Srd5a1;Ptafr;Cyp1b1	0.0215414	1.66673	0.337143
GO:0030502	negative regulation of bone mineralization	http://amigo.geneontology.org/amigo/term/GO:0030502	6	2002	16	17184	3.22545	317346;171143;50646;29560;57301;366998	Bcor;Trpm4;Ptk2b;Hif1a;Ccr1;Nfe2	0.0220108	1.65736	0.340815
GO:0048066	developmental pigmentation	http://amigo.geneontology.org/amigo/term/GO:0048066	6	2002	16	17184	3.22545	501162;100365773;25017;114502;50672;680476	Mreg;LOC100365773;Myo5a;Pax3;Ednrb;Bloc1s3	0.0220108	1.65736	0.340815
GO:0042832	defense response to protozoan	http://amigo.geneontology.org/amigo/term/GO:0042832	7	2002	21	17184	2.86767	25325;316519;680611;25084;85419;292060;299206	Il10;Slc11a1;Bcl3;Il4r;Lyst;Irf8;Batf	0.0220842	1.65592	0.340815
GO:0007565	female pregnancy	http://amigo.geneontology.org/amigo/term/GO:0007565	21	2002	106	17184	1.70791	81686;171522;24310;29221;25271;24618;25748;94203;297508;25668;24267;25194;24517;24918;24598;25026;54243;24602;59086;289596;60582	Mmp2;Cyp2d4;Ace;Arg1;Rxra;Reg3b;Alas2;Pgf;Nampt;Cd38;Comt;Gnrh1;Junb;Stat5a;Nos1;Adm;Cr1l;Nppa;Tgfb1;Corin;Il1rn	0.0223524	1.65068	0.343358
GO:0031667	response to nutrient levels	http://amigo.geneontology.org/amigo/term/GO:0031667	19	2002	93	17184	1.76082	25557;24421;260320;24787;24310;24618;24330;79129;24426;84024;24918;83805;24598;25116;24250;25204;25458;170496;25612	Star;Gsta1;F7;Sod2;Ace;Reg3b;Egr1;Cyba;Gstp1;Pon1;Stat5a;Src;Nos1;Hsd11b1;Cbs;Pcsk1;Gss;Lcn2;Asns	0.022581	1.64626	0.345271
GO:0032526	response to retinoic acid	http://amigo.geneontology.org/amigo/term/GO:0032526	16	2002	74	17184	1.86277	81686;313929;64831;365842;362004;685072;59103;25644;81687;25271;85238;313339;25668;29373;304850;25728	Mmp2;Ncoa1;Ireb2;Clk2;Gdap2;Rarg;Ptges;Bmp6;Mmp9;Rxra;Synj1;Acer2;Cd38;Bmp2;Rnf2;Apoe	0.0231471	1.6355	0.350694
GO:0009408	response to heat	http://amigo.geneontology.org/amigo/term/GO:0009408	16	2002	74	17184	1.86277	171145;65028;89829;81503;24494;29465;60350;24464;81687;24772;286920;24598;117019;24770;83584;114105	Eif2b3;Dnaja1;Socs3;Cxcl1;Il1b;Trpv2;Cd14;Hp;Mmp9;Cxcl12;Asic3;Nos1;Eif2b4;Ccl2;Casp6;Cxcl2	0.0231471	1.6355	0.350694
GO:0043473	pigmentation	http://amigo.geneontology.org/amigo/term/GO:0043473	10	2002	38	17184	2.26511	501162;100365773;25017;50672;25094;24577;85419;680476;317630;83526	Mreg;LOC100365773;Myo5a;Ednrb;Mitf;Myc;Lyst;Bloc1s3;Bloc1s6;Atrn	0.0243402	1.61368	0.367094
GO:0045785	positive regulation of cell adhesion	http://amigo.geneontology.org/amigo/term/GO:0045785	13	2002	56	17184	1.99907	81802;25097;499285;29645;24337;24772;83805;307171;287454;25651;309447;24770;25156	Stx3;Pld2;Adam8;Ptprj;Erbb2;Cxcl12;Src;Apbb1ip;Alox12;Selp;Ldb1;Ccl2;Vav1	0.0248373	1.6049	0.368608
GO:0043113	receptor clustering	http://amigo.geneontology.org/amigo/term/GO:0043113	8	2002	27	17184	2.54943	25713;54266;298914;308995;140908;309684;83469;113970	Itgb7;Madcam1;Itgb1bp1;Itgal;Cdk5;Itgb2;Lrp4;Magi2	0.0250598	1.60102	0.368608
GO:0030099	myeloid cell differentiation	http://amigo.geneontology.org/amigo/term/GO:0030099	8	2002	27	17184	2.54943	25410;117540;246060;680127;24514;292060;57301;116464	Cebpe;Plscr1;Cdkn1c;Tirap;Jak2;Irf8;Ccr1;Ncoa6	0.0250598	1.60102	0.368608
GO:0007155	cell adhesion	http://amigo.geneontology.org/amigo/term/GO:0007155	42	2002	255	17184	1.42261	292846;25393;171485;499271;315346;29259;25338;25073;29184;81613;64456;117106;25464;116487;497815;685899;60333;54266;25216;25694;171396;689069;293186;54320;50646;113955;307562;361597;309684;116669;361945;25021;25406;25651;83764;84397;24771;116479;24718;290834;25426;114511	Siglec8;Bcan;Cd99l2;Itgax;Itga5;Sell;Ninj1;Scarb1;Cd36;Ceacam1;Spon1;Scarb2;Icam1;Tgfbi;Nrcam;Svep1;Msln;Madcam1;Sdc1;Has2;Sulf1;Parvg;Lyve1;Pdpn;Ptk2b;Gpnmb;Dsg2;Fes;Itgb2;Vwf;Postn;Itgam;Cd44;Selp;Flot2;Tnfaip6;Sdc4;F11r;Reln;Adam9;Cyp1b1;Emb	0.0257826	1.58867	0.368608
GO:0006910	phagocytosis, recognition	http://amigo.geneontology.org/amigo/term/GO:0006910	5	2002	12	17184	3.58287	295279;25528;25073;29184;502902	Fcgr1a;Sirpa;Scarb1;Cd36;Clec7a	0.026107	1.58324	0.368608
GO:1900745	positive regulation of p38MAPK cascade	http://amigo.geneontology.org/amigo/term/GO:1900745	5	2002	12	17184	3.58287	303604;497811;299626;29373;24553	Map3k3;Xdh;Gadd45b;Bmp2;Met	0.026107	1.58324	0.368608
GO:0048711	positive regulation of astrocyte differentiation	http://amigo.geneontology.org/amigo/term/GO:0048711	5	2002	12	17184	3.58287	60584;24494;365395;25205;29373	Lif;Il1b;Clcf1;Il6st;Bmp2	0.026107	1.58324	0.368608
GO:0043691	reverse cholesterol transport	http://amigo.geneontology.org/amigo/term/GO:0043691	5	2002	12	17184	3.58287	25073;85264;313210;24817;25728	Scarb1;Abcg1;Abca1;Hnf1a;Apoe	0.026107	1.58324	0.368608
GO:0042535	positive regulation of tumor necrosis factor biosynthetic process	http://amigo.geneontology.org/amigo/term/GO:0042535	5	2002	12	17184	3.58287	24471;310553;29469;60463;25069	Hspb1;Tlr2;Lbp;Ccr2;Tnfrsf8	0.026107	1.58324	0.368608
GO:0015807	L-amino acid transport	http://amigo.geneontology.org/amigo/term/GO:0015807	5	2002	12	17184	3.58287	84551;287532;83509;688389;311168	Slc7a8;Slc43a2;Slc7a7;LOC688389;Slc43a1	0.026107	1.58324	0.368608
GO:0032930	positive regulation of superoxide anion generation	http://amigo.geneontology.org/amigo/term/GO:0032930	5	2002	12	17184	3.58287	29197;81503;79129;24426;59086	Il18;Cxcl1;Cyba;Gstp1;Tgfb1	0.026107	1.58324	0.368608
GO:0008210	estrogen metabolic process	http://amigo.geneontology.org/amigo/term/GO:0008210	5	2002	12	17184	3.58287	24494;24267;286896;83783;25426	Il1b;Comt;Sgpl1;Sult1a1;Cyp1b1	0.026107	1.58324	0.368608
GO:0070498	interleukin-1-mediated signaling pathway	http://amigo.geneontology.org/amigo/term/GO:0070498	5	2002	12	17184	3.58287	361715;24330;680127;305451;314870	Rps6ka4;Egr1;Tirap;Tnip2;Irak3	0.026107	1.58324	0.368608
GO:0034375	high-density lipoprotein particle remodeling	http://amigo.geneontology.org/amigo/term/GO:0034375	5	2002	12	17184	3.58287	25073;85264;24207;296371;25728	Scarb1;Abcg1;Apoc3;Pltp;Apoe	0.026107	1.58324	0.368608
GO:0043032	positive regulation of macrophage activation	http://amigo.geneontology.org/amigo/term/GO:0043032	5	2002	12	17184	3.58287	29469;25556;25084;305451;84604	Lbp;Il1rl1;Il4r;Tnip2;Hamp	0.026107	1.58324	0.368608
GO:0032728	positive regulation of interferon-beta production	http://amigo.geneontology.org/amigo/term/GO:0032728	7	2002	22	17184	2.73716	310685;303350;299827;310553;311487;288264;338457	Polr3c;Rnf135;Tbk1;Tlr2;Polr3f;Ifnar1;Tlr9	0.0265641	1.57571	0.371897
GO:0033209	tumor necrosis factor-mediated signaling pathway	http://amigo.geneontology.org/amigo/term/GO:0033209	7	2002	22	17184	2.73716	25626;156767;50646;688292;56765;282817;24514	Krt8;Tnfrsf1b;Ptk2b;Card14;Plvap;Pycard;Jak2	0.0265641	1.57571	0.371897
GO:0001774	microglial cell activation	http://amigo.geneontology.org/amigo/term/GO:0001774	6	2002	17	17184	3.03554	24516;310553;684440;317468;305353;338457	Jun;Tlr2;Tlr8;Tlr7;Tlr6;Tlr9	0.0272204	1.5651	0.37212
GO:0032402	melanosome transport	http://amigo.geneontology.org/amigo/term/GO:0032402	6	2002	17	17184	3.03554	501162;25017;170851;680476;317630;503269	Mreg;Myo5a;Map2k1;Bloc1s3;Bloc1s6;Rab17	0.0272204	1.5651	0.37212
GO:0015908	fatty acid transport	http://amigo.geneontology.org/amigo/term/GO:0015908	6	2002	17	17184	3.03554	29184;113976;298504;94172;24817;300083	Cd36;Acsl4;Mfsd2a;Slc27a1;Hnf1a;Slc25a17	0.0272204	1.5651	0.37212
GO:0051000	positive regulation of nitric-oxide synthase activity	http://amigo.geneontology.org/amigo/term/GO:0051000	6	2002	17	17184	3.03554	25073;29581;50646;29244;25728;500133	Scarb1;Htr2b;Ptk2b;Gch1;Apoe;Nod1	0.0272204	1.5651	0.37212
GO:0043627	response to estrogen	http://amigo.geneontology.org/amigo/term/GO:0043627	20	2002	102	17184	1.68992	81686;25557;116590;260320;24335;81707;24232;29141;24451;116660;29560;170568;29300;24617;25084;114490;24598;25341;24950;171052	Mmp2;Star;Mapk1;F7;Epo;Mmp14;C3;Gal;Hmox1;Ptprn;Hif1a;Dmbt1;Gata6;Serpine1;Il4r;Cited2;Nos1;Tnfrsf11b;Srd5a1;Mmp13	0.0275457	1.55995	0.37212
GO:0006919	activation of cysteine-type endopeptidase activity involved in apoptotic process	http://amigo.geneontology.org/amigo/term/GO:0006919	16	2002	76	17184	1.81354	116547;303968;25715;313339;497811;117279;24577;282817;94195;287362;78963;24514;25423;64625;365057;500133	S100a8;Ift57;Slc11a2;Acer2;Xdh;Cflar;Myc;Pycard;S100a9;Nlrp3;Apaf1;Jak2;Ctsc;Bid;Map3k5;Nod1	0.027934	1.55387	0.37212
GO:0010942	positive regulation of cell death	http://amigo.geneontology.org/amigo/term/GO:0010942	12	2002	51	17184	2.02578	24494;24464;24440;24330;287167;116663;313339;287454;56718;29527;306886;500133	Il1b;Hp;Hbb;Egr1;LOC287167;Dusp6;Acer2;Alox12;Mtor;Ptgs2;Ripk1;Nod1	0.0280793	1.55161	0.37212
GO:0048678	response to axon injury	http://amigo.geneontology.org/amigo/term/GO:0048678	11	2002	45	17184	2.10424	24335;24230;24787;29221;81515;24337;24423;170851;29427;25204;24718	Epo;Tspo;Sod2;Arg1;Lyn;Erbb2;Gstm1;Map2k1;Aif1;Pcsk1;Reln	0.0281635	1.55031	0.37212
GO:0030216	keratinocyte differentiation	http://amigo.geneontology.org/amigo/term/GO:0030216	11	2002	45	17184	2.10424	25402;313017;311622;361086;170851;54266;114093;25380;60335;679028;290834	Casp3;Sfn;Stk4;Scel;Map2k1;Madcam1;St14;Anxa1;Tgm1;Rbpj;Adam9	0.0281635	1.55031	0.37212
GO:0032729	positive regulation of interferon-gamma production	http://amigo.geneontology.org/amigo/term/GO:0032729	11	2002	45	17184	2.10424	29197;24494;316519;317578;353218;60463;266610;282817;680611;288264;292060	Il18;Il1b;Slc11a1;Sash3;Tnfsf9;Ccr2;Fadd;Pycard;Bcl3;Ifnar1;Irf8	0.0281635	1.55031	0.37212
GO:0008283	cell proliferation	http://amigo.geneontology.org/amigo/term/GO:0008283	36	2002	214	17184	1.45207	289740;100365773;114553;171492;114502;25431;365652;304522;360840;300652;362860;170668;170851;54320;500362;24957;303008;24577;245978;83805;686326;192206;288447;29376;114490;79237;59086;64017;29419;60662;309168;500989;116689;360254;307403;140942	Pes1;LOC100365773;Ncf1;Map3k2;Pax3;Dlx5;Col4a3bp;Fbxw8;Srgap2;Sorl1;Appl2;Rasgrp4;Map2k1;Pdpn;Lmntd1;Glul;Rhbdf1;Myc;Cklf;Src;Ifnar2;Prok2;Uspl1;Irs2;Cited2;Hhex;Tgfb1;Enpep;Numb;Fgf5;Map3k11;Zfp259;Ptpn6;Brca2;Csf1r;Ddit4	0.0289822	1.53787	0.37212
GO:0007169	transmembrane receptor protein tyrosine kinase signaling pathway	http://amigo.geneontology.org/amigo/term/GO:0007169	17	2002	83	17184	1.76454	81515;24337;25155;140635;79113;84492;25150;367901;361597;25734;24553;290361;305269;314612;307403;25054;155918	Lyn;Erbb2;Syk;Flt3;Fgr;Tec;Fyn;Btk;Fes;Hck;Met;Dok2;Stap1;Shc2;Csf1r;Ntrk2;Lcp2	0.0292981	1.53316	0.37212
GO:0007165	signal transduction	http://amigo.geneontology.org/amigo/term/GO:0007165	69	2002	459	17184	1.30068	116590;499342;65161;89788;29659;365652;363140;89829;306722;29184;25441;81613;170699;360840;245962;24337;54355;252857;300115;117104;499672;299691;246301;287885;360161;361202;687813;501736;498015;246249;293186;54320;307459;291327;25205;24918;29610;171136;29560;500246;691031;306404;498282;29385;307171;360709;266732;25380;24514;59264;361840;140943;25341;79237;260323;291609;100912456;25372;81743;36289…	Mapk1;Cd274;Litaf;Gna15;P2rx4;Col4a3bp;Rassf1;Socs3;Dapk1;Cd36;Fcer1g;Ceacam1;Atp2c1;Srgap2;Cd48;Erbb2;Rassf5;Rapgef4;Arhgap8;Ppp2r2a;Cdc42se1;Cry1;Ascl3;Sectm1a;Nek6;Gkap1;Traf1;Cd300a;Pitpnc1;Arhgap4;Lyve1;Pdpn;Arhgap26;Mrc1;Il6st;Stat5a;Tgfbr3;Cblb;Hif1a;Arhgap25;Cdc42se2;Spock3;Arhgap30;Cxcr2;Apbb1ip;Tfg;Npc1;Anxa1;Jak2;Ltb4r;Spock2;Ppp4r1;Tnfrsf11b;Hhex;Snx27;Ndfip1;Lilrb1;Adrbk2;Pde2a;Arhga…	0.0293021	1.5331	0.37212
GO:0070207	protein homotrimerization	http://amigo.geneontology.org/amigo/term/GO:0070207	8	2002	28	17184	2.45823	29624;80848;81613;29221;500590;170821;170496;171341	Alox5ap;Cubn;Ceacam1;Arg1;Tnfrsf9;Atxn10;Lcn2;Mgst1	0.0293655	1.53216	0.37212
GO:0045410	positive regulation of interleukin-6 biosynthetic process	http://amigo.geneontology.org/amigo/term/GO:0045410	4	2002	8	17184	4.2983	24494;680127;305353;58949	Il1b;Tirap;Tlr6;Ptafr	0.029469	1.53063	0.37212
GO:0043304	regulation of mast cell degranulation	http://amigo.geneontology.org/amigo/term/GO:0043304	4	2002	8	17184	4.2983	81515;361597;366957;81804	Lyn;Fes;Rac2;Stxbp2	0.029469	1.53063	0.37212
GO:0071377	cellular response to glucagon stimulus	http://amigo.geneontology.org/amigo/term/GO:0071377	4	2002	8	17184	4.2983	25698;29221;24953;24617	Ass1;Arg1;Gcgr;Serpine1	0.029469	1.53063	0.37212
GO:0090150	establishment of protein localization to membrane	http://amigo.geneontology.org/amigo/term/GO:0090150	4	2002	8	17184	4.2983	266732;114486;64625;299356	Npc1;Braf;Bid;Syne3	0.029469	1.53063	0.37212
GO:0045730	respiratory burst	http://amigo.geneontology.org/amigo/term/GO:0045730	4	2002	8	17184	4.2983	114553;66021;316519;79129	Ncf1;Cybb;Slc11a1;Cyba	0.029469	1.53063	0.37212
GO:0002446	neutrophil mediated immunity	http://amigo.geneontology.org/amigo/term/GO:0002446	4	2002	8	17184	4.2983	24310;501738;314654;85419	Ace;Cd300lb;Myo1f;Lyst	0.029469	1.53063	0.37212
GO:0050665	hydrogen peroxide biosynthetic process	http://amigo.geneontology.org/amigo/term/GO:0050665	4	2002	8	17184	4.2983	114553;66021;24787;79129	Ncf1;Cybb;Sod2;Cyba	0.029469	1.53063	0.37212
GO:0060136	embryonic process involved in female pregnancy	http://amigo.geneontology.org/amigo/term/GO:0060136	4	2002	8	17184	4.2983	24517;113976;114490;24790	Junb;Acsl4;Cited2;Sp1	0.029469	1.53063	0.37212
GO:0006707	cholesterol catabolic process	http://amigo.geneontology.org/amigo/term/GO:0006707	4	2002	8	17184	4.2983	25073;301264;362782;25728	Scarb1;Cyp39a1;Cyp46a1;Apoe	0.029469	1.53063	0.37212
GO:0051549	positive regulation of keratinocyte migration	http://amigo.geneontology.org/amigo/term/GO:0051549	4	2002	8	17184	4.2983	81687;25694;24617;290834	Mmp9;Has2;Serpine1;Adam9	0.029469	1.53063	0.37212
GO:0045647	negative regulation of erythrocyte differentiation	http://amigo.geneontology.org/amigo/term/GO:0045647	4	2002	8	17184	4.2983	54264;24918;362176;309447	Mafb;Stat5a;Lmo2;Ldb1	0.029469	1.53063	0.37212
GO:0008284	positive regulation of cell proliferation	http://amigo.geneontology.org/amigo/term/GO:0008284	72	2002	482	17184	1.2927	81802;60584;116590;363129;25619;24335;685072;114502;291675;294900;171143;24618;81515;81680;24337;365493;50672;287437;25610;360914;81639;29595;24772;29581;94203;313339;365395;25694;24516;298914;361849;50646;24577;25205;24918;84050;29610;29560;364069;298851;29385;192206;365895;29376;287454;24514;308965;116640;25734;25026;366957;29316;114111;679028;293154;59086;79429;310132;29527;368128;60662;116689…	Stx3;Lif;Mapk1;Nudt16;Plau;Epo;Rarg;Pax3;Mzb1;Tpd52;Trpm4;Reg3b;Lyn;Lifr;Erbb2;Cacul1;Ednrb;Tnfsf13;Csf3;Plac8;Alox15;Htr2a;Cxcl12;Htr2b;Pgf;Acer2;Clcf1;Has2;Jun;Itgb1bp1;Ccar1;Ptk2b;Myc;Il6st;Stat5a;Enpp2;Tgfbr3;Hif1a;Hlx;Slc35f6;Cxcr2;Prok2;Hipk1;Irs2;Alox12;Jak2;Chp2;Tnc;Hck;Adm;Rac2;Adora2b;Vegfc;Rbpj;Folr2;Tgfb1;Pdgfc;Osmr;Ptgs2;Hpse2;Fgf5;Ptpn6;RGD1559999;Cntfr;Adam10;Csf1r;Timp1;Lgals3;Atf…	0.0294959	1.53024	0.37212
GO:0030097	hemopoiesis	http://amigo.geneontology.org/amigo/term/GO:0030097	16	2002	77	17184	1.78988	171551;24171;24787;81515;293522;24440;305501;140635;294322;60463;286896;79237;679028;362925;360254;307403	Cxcl3;Add2;Sod2;Lyn;Ahsp;Hbb;Ikzf1;Flt3;Pknox1;Ccr2;Sgpl1;Hhex;Rbpj;Zfat;Brca2;Csf1r	0.0305863	1.51447	0.384414
GO:0044344	cellular response to fibroblast growth factor stimulus	http://amigo.geneontology.org/amigo/term/GO:0044344	9	2002	34	17184	2.27783	25557;85434;25148;81818;298914;24617;361945;25406;24770	Star;Cdc5l;Egr3;Vim;Itgb1bp1;Serpine1;Postn;Cd44;Ccl2	0.0309298	1.50962	0.385822
GO:0008630	intrinsic apoptotic signaling pathway in response to DNA damage	http://amigo.geneontology.org/amigo/term/GO:0008630	12	2002	52	17184	1.9867	156767;313017;24787;29240;24451;116675;24577;300711;298074;363984;300514;360254	Tnfrsf1b;Sfn;Sod2;Polb;Hmox1;Pgap2;Myc;Atm;Xpa;Ikbke;Ei24;Brca2	0.0313925	1.50317	0.385822
GO:0015914	phospholipid transport	http://amigo.geneontology.org/amigo/term/GO:0015914	7	2002	23	17184	2.618	25073;313210;117540;498015;298504;691278;29510	Scarb1;Abca1;Plscr1;Pitpnc1;Mfsd2a;Triap1;Pctp	0.0316244	1.49998	0.385822
GO:1901216	positive regulation of neuron death	http://amigo.geneontology.org/amigo/term/GO:1901216	7	2002	23	17184	2.618	300711;140908;24598;56718;140942;365057;25728	Atm;Cdk5;Nos1;Mtor;Ddit4;Map3k5;Apoe	0.0316244	1.49998	0.385822
GO:0030301	cholesterol transport	http://amigo.geneontology.org/amigo/term/GO:0030301	7	2002	23	17184	2.618	25073;29184;85264;313210;286898;266732;498638	Scarb1;Cd36;Abcg1;Abca1;Npc2;Npc1;Msr1	0.0316244	1.49998	0.385822
GO:0032456	endocytic recycling	http://amigo.geneontology.org/amigo/term/GO:0032456	7	2002	23	17184	2.618	312083;94197;304286;364902;289211;360725;503269	Vps50;Rab14;Lmtk2;Epg5;Fcgr2b;Snx4;Rab17	0.0316244	1.49998	0.385822
GO:0071392	cellular response to estradiol stimulus	http://amigo.geneontology.org/amigo/term/GO:0071392	10	2002	40	17184	2.15161	81686;64045;25325;84050;84584;25116;25718;24950;54305;292907	Mmp2;Glrx;Il10;Enpp2;Ncoa3;Hsd11b1;Igf1r;Srd5a1;Sstr2;Ruvbl2	0.0316286	1.49992	0.385822
GO:0010043	response to zinc ion	http://amigo.geneontology.org/amigo/term/GO:0010043	10	2002	40	17184	2.15161	116547;24787;25698;29221;24567;304485;81818;299732;94195;25659	S100a8;Sod2;Ass1;Arg1;Mt1a;Hvcn1;Vim;Lta4h;S100a9;Khk	0.0316286	1.49992	0.385822
GO:0045579	positive regulation of B cell differentiation	http://amigo.geneontology.org/amigo/term/GO:0045579	5	2002	13	17184	3.30708	309871;25155;305501;24918;54259	Prdm1;Syk;Ikzf1;Stat5a;Inpp5d	0.0331234	1.47987	0.396057
GO:0022407	regulation of cell-cell adhesion	http://amigo.geneontology.org/amigo/term/GO:0022407	5	2002	13	17184	3.30708	303259;499285;116683;83805;308995	Mink1;Adam8;Efna5;Src;Itgal	0.0331234	1.47987	0.396057
GO:0006672	ceramide metabolic process	http://amigo.geneontology.org/amigo/term/GO:0006672	5	2002	13	17184	3.30708	365652;313339;306619;286896;361401	Col4a3bp;Acer2;Cln8;Sgpl1;Pla2g15	0.0331234	1.47987	0.396057
GO:0042953	lipoprotein transport	http://amigo.geneontology.org/amigo/term/GO:0042953	5	2002	13	17184	3.30708	80848;29184;24207;498638;288702	Cubn;Cd36;Apoc3;Msr1;Unc119b	0.0331234	1.47987	0.396057
GO:0045019	negative regulation of nitric oxide biosynthetic process	http://amigo.geneontology.org/amigo/term/GO:0045019	5	2002	13	17184	3.30708	363494;25527;24230;25325;313587	Gla;Ptgis;Tspo;Il10;Zc3h12a	0.0331234	1.47987	0.396057
GO:0060416	response to growth hormone	http://amigo.geneontology.org/amigo/term/GO:0060416	6	2002	18	17184	2.86673	260320;25698;29184;24450;24464;24950	F7;Ass1;Cd36;Hmgcs2;Hp;Srd5a1	0.0331838	1.47907	0.396057
GO:0006631	fatty acid metabolic process	http://amigo.geneontology.org/amigo/term/GO:0006631	13	2002	59	17184	1.89709	29470;24232;29184;501072;316122;113976;24679;24918;25235;290843;286896;361401;63840	Mecr;C3;Cd36;Acaa1b;Abhd5;Acsl4;Prkar2b;Stat5a;Ghr;Agpat6;Sgpl1;Pla2g15;Per2	0.0340914	1.46736	0.403283
GO:0090200	positive regulation of release of cytochrome c from mitochondria	http://amigo.geneontology.org/amigo/term/GO:0090200	8	2002	29	17184	2.37333	298575;81687;84480;117271;282817;50692;299341;64625	Pink1;Mmp9;Bnip3;Hrk;Pycard;Plaur;Apopt1;Bid	0.0341539	1.46656	0.403283
GO:0002548	monocyte chemotaxis	http://amigo.geneontology.org/amigo/term/GO:0002548	8	2002	29	17184	2.37333	50677;360579;287561;116637;60463;293154;83781;24770	Ptpro;Ccl9;Ccl7;Ccl4;Ccr2;Folr2;Lgals3;Ccl2	0.0341539	1.46656	0.403283
GO:0051897	positive regulation of protein kinase B signaling	http://amigo.geneontology.org/amigo/term/GO:0051897	17	2002	85	17184	1.72282	499285;260320;29645;25610;89824;298914;310207;170910;29491;83805;312915;29243;25388;59086;56718;25718;500638	Adam8;F7;Ptprj;Csf3;Chi3l1;Itgb1bp1;Sema5a;Mtdh;Itsn1;Src;Arfgef1;F10;Arrb2;Tgfb1;Mtor;Igf1r;Fam110c	0.0347234	1.45938	0.408555
GO:0045727	positive regulation of translation	http://amigo.geneontology.org/amigo/term/GO:0045727	12	2002	53	17184	1.9491	116590;298575;361327;24337;306011;50646;680611;56718;114488;58949;25426;365684	Mapk1;Pink1;Prr16;Erbb2;Piwil2;Ptk2b;Bcl3;Mtor;Rbm3;Ptafr;Cyp1b1;Paip1	0.0349771	1.45622	0.410084
GO:0015992	proton transport	http://amigo.geneontology.org/amigo/term/GO:0015992	11	2002	47	17184	2.01446	313139;501925;155205;85256;25715;304485;64018;24778;25551;83612;498081	Slc35a1;Slc2a9;Slc36a1;Slc2a8;Slc11a2;Hvcn1;Slc33a1;Slc2a1;Slc2a3;Slc32a1;Slc35a5	0.0355886	1.44869	0.415274
GO:0003333	amino acid transmembrane transport	http://amigo.geneontology.org/amigo/term/GO:0003333	10	2002	41	17184	2.09901	29464;84551;310091;83509;688389;83612;64554;170573;299139;171443	Slc6a6;Slc7a8;Slc38a9;Slc7a7;LOC688389;Slc32a1;Slc7a2;Slc38a4;Slc38a6;Slc12a9	0.0357952	1.44618	0.415274
GO:0071310	cellular response to organic substance	http://amigo.geneontology.org/amigo/term/GO:0071310	10	2002	41	17184	2.09901	25402;116590;25619;24494;25464;24330;79129;287435;25553;24804	Casp3;Mapk1;Plau;Il1b;Icam1;Egr1;Cyba;Cd68;Slc6a4;Syp	0.0357952	1.44618	0.415274
GO:0021766	hippocampus development	http://amigo.geneontology.org/amigo/term/GO:0021766	16	2002	79	17184	1.74436	25402;25393;313929;58853;84495;305268;312299;303547;289201;140908;79208;83612;24950;25291;24718;191574	Casp3;Bcan;Ncoa1;Nr4a3;Xrcc1;Uba6;Ezh2;Ezh1;Lmx1a;Cdk5;Epha5;Slc32a1;Srd5a1;Anxa3;Reln;Akr1c14	0.0364405	1.43842	0.419732
GO:0048821	erythrocyte development	http://amigo.geneontology.org/amigo/term/GO:0048821	7	2002	24	17184	2.50877	24440;287167;25715;29304;314205;24377;114490	Hbb;LOC287167;Slc11a2;Rps6;Arid4a;G6pd;Cited2	0.0372911	1.4284	0.419732
GO:0032715	negative regulation of interleukin-6 production	http://amigo.geneontology.org/amigo/term/GO:0032715	7	2002	24	17184	2.50877	25325;313587;24614;25388;338457;314870;683206	Il10;Zc3h12a;Orm1;Arrb2;Tlr9;Irak3;Tnfaip3	0.0372911	1.4284	0.419732
GO:0090501	RNA phosphodiester bond hydrolysis	http://amigo.geneontology.org/amigo/term/GO:0090501	7	2002	24	17184	2.50877	305843;497229;359726;310159;361020;305842;292306	Ang;Ang2;Rnasel;Drosha;Rpp14;Rnase6;Rnaset2	0.0372911	1.4284	0.419732
GO:0071407	cellular response to organic cyclic compound	http://amigo.geneontology.org/amigo/term/GO:0071407	20	2002	106	17184	1.62576	25402;25557;310444;85434;29197;24494;24450;25671;79129;24577;25196;29560;24617;29373;59086;81736;24950;498638;24770;25426	Casp3;Star;P2ry13;Cdc5l;Il18;Il1b;Hmgcs2;Smad1;Cyba;Myc;Inhbb;Hif1a;Serpine1;Bmp2;Tgfb1;Nfkb1;Srd5a1;Msr1;Ccl2;Cyp1b1	0.0373086	1.42819	0.419732
GO:0007566	embryo implantation	http://amigo.geneontology.org/amigo/term/GO:0007566	12	2002	54	17184	1.9129	81686;60584;25619;83582;24335;25527;192129;81687;25271;29143;306127;29527	Mmp2;Lif;Plau;Polr1b;Epo;Ptgis;Vmp1;Mmp9;Rxra;Grn;Irg1;Ptgs2	0.0388427	1.41069	0.419732
GO:0010828	positive regulation of glucose transport	http://amigo.geneontology.org/amigo/term/GO:0010828	4	2002	9	17184	3.82049	58853;24232;308493;24553	Nr4a3;C3;Clip3;Met	0.0391329	1.40746	0.419732
GO:1903364	positive regulation of cellular protein catabolic process	http://amigo.geneontology.org/amigo/term/GO:1903364	4	2002	9	17184	3.82049	305424;84604;365548;683206	Fbxl5;Hamp;Pttg1ip;Tnfaip3	0.0391329	1.40746	0.419732
GO:0010044	response to aluminum ion	http://amigo.geneontology.org/amigo/term/GO:0010044	4	2002	9	17184	3.82049	58813;24399;497811;24655	Nt5e;Glud1;Xdh;Plcd1	0.0391329	1.40746	0.419732
GO:0071318	cellular response to ATP	http://amigo.geneontology.org/amigo/term/GO:0071318	4	2002	9	17184	3.82049	29659;24617;29527;24770	P2rx4;Serpine1;Ptgs2;Ccl2	0.0391329	1.40746	0.419732
GO:0002438	acute inflammatory response to antigenic stimulus	http://amigo.geneontology.org/amigo/term/GO:0002438	4	2002	9	17184	3.82049	25464;29385;24153;24614	Icam1;Cxcr2;A2m;Orm1	0.0391329	1.40746	0.419732
GO:0050667	homocysteine metabolic process	http://amigo.geneontology.org/amigo/term/GO:0050667	4	2002	9	17184	3.82049	94199;24962;24250;290947	Dpep1;Cth;Cbs;Mtrr	0.0391329	1.40746	0.419732
GO:0031102	neuron projection regeneration	http://amigo.geneontology.org/amigo/term/GO:0031102	4	2002	9	17184	3.82049	192363;450224;25026;25728	Nos1ap;Omg;Adm;Apoe	0.0391329	1.40746	0.419732
GO:0090197	positive regulation of chemokine secretion	http://amigo.geneontology.org/amigo/term/GO:0090197	4	2002	9	17184	3.82049	282817;25556;25084;307403	Pycard;Il1rl1;Il4r;Csf1r	0.0391329	1.40746	0.419732
GO:0019934	cGMP-mediated signaling	http://amigo.geneontology.org/amigo/term/GO:0019934	4	2002	9	17184	3.82049	29184;50672;81743;25728	Cd36;Ednrb;Pde2a;Apoe	0.0391329	1.40746	0.419732
GO:0032731	positive regulation of interleukin-1 beta production	http://amigo.geneontology.org/amigo/term/GO:0032731	4	2002	9	17184	3.82049	29197;24471;24514;500133	Il18;Hspb1;Jak2;Nod1	0.0391329	1.40746	0.419732
GO:0002221	pattern recognition receptor signaling pathway	http://amigo.geneontology.org/amigo/term/GO:0002221	4	2002	9	17184	3.82049	29184;84387;502902;58949	Cd36;Pglyrp1;Clec7a;Ptafr	0.0391329	1.40746	0.419732
GO:0060670	branching involved in labyrinthine layer morphogenesis	http://amigo.geneontology.org/amigo/term/GO:0060670	4	2002	9	17184	3.82049	89829;25325;25026;81504	Socs3;Il10;Adm;Grb2	0.0391329	1.40746	0.419732
GO:0030316	osteoclast differentiation	http://amigo.geneontology.org/amigo/term/GO:0030316	8	2002	30	17184	2.29408	84358;25236;314619;24517;25094;297096;24825;307403	Efna2;Gpc3;Sbno2;Junb;Mitf;Snx10;Tf;Csf1r	0.0394447	1.40401	0.419732
GO:0034113	heterotypic cell-cell adhesion	http://amigo.geneontology.org/amigo/term/GO:0034113	6	2002	19	17184	2.71569	499271;315346;25713;497815;54266;309684	Itgax;Itga5;Itgb7;Nrcam;Madcam1;Itgb2	0.0399319	1.39868	0.419732
GO:0015671	oxygen transport	http://amigo.geneontology.org/amigo/term/GO:0015671	6	2002	19	17184	2.71569	361619;502359;24440;689064;287167;25632	Hbb-b1;Hbe2;Hbb;LOC689064;LOC287167;Hba1	0.0399319	1.39868	0.419732
GO:0000302	response to reactive oxygen species	http://amigo.geneontology.org/amigo/term/GO:0000302	6	2002	19	17184	2.71569	24787;24426;116660;50646;24617;58936	Sod2;Gstp1;Ptprn;Ptk2b;Serpine1;Plk3	0.0399319	1.39868	0.419732
GO:0042346	positive regulation of NF-kappaB import into nucleus	http://amigo.geneontology.org/amigo/term/GO:0042346	6	2002	19	17184	2.71569	29197;24494;310553;317468;29527;338457	Il18;Il1b;Tlr2;Tlr7;Ptgs2;Tlr9	0.0399319	1.39868	0.419732
GO:0046323	glucose import	http://amigo.geneontology.org/amigo/term/GO:0046323	6	2002	19	17184	2.71569	501925;85256;24817;24778;25551;83576	Slc2a9;Slc2a8;Hnf1a;Slc2a1;Slc2a3;Sort1	0.0399319	1.39868	0.419732
GO:0009395	phospholipid catabolic process	http://amigo.geneontology.org/amigo/term/GO:0009395	6	2002	19	17184	2.71569	25097;85240;84050;305795;25096;29337	Pld2;Plcb2;Enpp2;Abhd6;Pld1;Plcg2	0.0399319	1.39868	0.419732
GO:0060135	maternal process involved in female pregnancy	http://amigo.geneontology.org/amigo/term/GO:0060135	9	2002	36	17184	2.15103	60584;29221;291755;29560;307562;25582;56718;24250;24770	Lif;Arg1;Dsg1;Hif1a;Dsg2;Agrp;Mtor;Cbs;Ccl2	0.0403128	1.39456	0.419732
GO:0043124	negative regulation of I-kappaB kinase/NF-kappaB signaling	http://amigo.geneontology.org/amigo/term/GO:0043124	9	2002	36	17184	2.15103	24426;689756;282817;363599;25556;292541;310638;306886;683206	Gstp1;Tnip3;Pycard;Tnip1;Il1rl1;Nlrp12;Ash1l;Ripk1;Tnfaip3	0.0403128	1.39456	0.419732
GO:0045744	negative regulation of G-protein coupled receptor protein signaling pathway	http://amigo.geneontology.org/amigo/term/GO:0045744	5	2002	14	17184	3.07068	299691;25238;84583;25372;364206	Cry1;Adrbk1;Rgs2;Adrbk2;Plek	0.0412046	1.38505	0.419732
GO:0045651	positive regulation of macrophage differentiation	http://amigo.geneontology.org/amigo/term/GO:0045651	5	2002	14	17184	3.07068	60584;78969;360918;266610;306886	Lif;Trib1;Pf4;Fadd;Ripk1	0.0412046	1.38505	0.419732
GO:2000406	positive regulation of T cell migration	http://amigo.geneontology.org/amigo/term/GO:2000406	5	2002	14	17184	3.07068	499285;24772;282817;29427;366518	Adam8;Cxcl12;Pycard;Aif1;Tnfrsf14	0.0412046	1.38505	0.419732
GO:0097067	cellular response to thyroid hormone stimulus	http://amigo.geneontology.org/amigo/term/GO:0097067	5	2002	14	17184	3.07068	64529;25697;25196;362176;50654	Ctsb;Ctsl;Inhbb;Lmo2;Ctss	0.0412046	1.38505	0.419732
GO:0031529	ruffle organization	http://amigo.geneontology.org/amigo/term/GO:0031529	5	2002	14	17184	3.07068	29474;56718;364206;306941;307403	Coro1b;Mtor;Plek;Lrrc16a;Csf1r	0.0412046	1.38505	0.419732
GO:0051044	positive regulation of membrane protein ectodomain proteolysis	http://amigo.geneontology.org/amigo/term/GO:0051044	5	2002	14	17184	3.07068	156767;499285;24494;25728;290834	Tnfrsf1b;Adam8;Il1b;Apoe;Adam9	0.0412046	1.38505	0.419732
GO:0042632	cholesterol homeostasis	http://amigo.geneontology.org/amigo/term/GO:0042632	13	2002	61	17184	1.83467	294400;25073;85264;24207;313210;286898;81782;266732;252900;288995;58852;306825;25728	Nus1;Scarb1;Abcg1;Apoc3;Abca1;Npc2;Soat1;Npc1;Dgat2;Gpr39;Nr1h3;Mylip;Apoe	0.0414935	1.38202	0.419732
GO:0002793	positive regulation of peptide secretion	http://amigo.geneontology.org/amigo/term/GO:0002793	3	2002	5	17184	5.15628	116547;94195;116464	S100a8;S100a9;Ncoa6	0.0425045	1.37156	0.419732
GO:0070120	ciliary neurotrophic factor-mediated signaling pathway	http://amigo.geneontology.org/amigo/term/GO:0070120	3	2002	5	17184	5.15628	81680;25205;313173	Lifr;Il6st;Cntfr	0.0425045	1.37156	0.419732
GO:0045661	regulation of myoblast differentiation	http://amigo.geneontology.org/amigo/term/GO:0045661	3	2002	5	17184	5.15628	24251;29155;83764	Cd53;Capn3;Flot2	0.0425045	1.37156	0.419732
GO:0051005	negative regulation of lipoprotein lipase activity	http://amigo.geneontology.org/amigo/term/GO:0051005	3	2002	5	17184	5.15628	24207;362850;83576	Apoc3;Angptl4;Sort1	0.0425045	1.37156	0.419732
GO:0001798	positive regulation of type IIa hypersensitivity	http://amigo.geneontology.org/amigo/term/GO:0001798	3	2002	5	17184	5.15628	295279;24232;25441	Fcgr1a;C3;Fcer1g	0.0425045	1.37156	0.419732
GO:0009052	pentose-phosphate shunt, non-oxidative branch	http://amigo.geneontology.org/amigo/term/GO:0009052	3	2002	5	17184	5.15628	83688;501157;64524	Taldo1;Rpe;Tkt	0.0425045	1.37156	0.419732
GO:0002238	response to molecule of fungal origin	http://amigo.geneontology.org/amigo/term/GO:0002238	3	2002	5	17184	5.15628	310553;301059;502902	Tlr2;Myd88;Clec7a	0.0425045	1.37156	0.419732
GO:2001028	positive regulation of endothelial cell chemotaxis	http://amigo.geneontology.org/amigo/term/GO:2001028	3	2002	5	17184	5.15628	24471;310207;24553	Hspb1;Sema5a;Met	0.0425045	1.37156	0.419732
GO:0033605	positive regulation of catecholamine secretion	http://amigo.geneontology.org/amigo/term/GO:0033605	3	2002	5	17184	5.15628	298575;25238;29316	Pink1;Adrbk1;Adora2b	0.0425045	1.37156	0.419732
GO:0031998	regulation of fatty acid beta-oxidation	http://amigo.geneontology.org/amigo/term/GO:0031998	3	2002	5	17184	5.15628	25757;365571;56718	Cpt1a;Tysnd1;Mtor	0.0425045	1.37156	0.419732
GO:0050859	negative regulation of B cell receptor signaling pathway	http://amigo.geneontology.org/amigo/term/GO:0050859	3	2002	5	17184	5.15628	501736;116689;293783	Cd300a;Ptpn6;Lpxn	0.0425045	1.37156	0.419732
GO:0060708	spongiotrophoblast differentiation	http://amigo.geneontology.org/amigo/term/GO:0060708	3	2002	5	17184	5.15628	60584;89829;29586	Lif;Socs3;Gjb5	0.0425045	1.37156	0.419732
GO:0034134	toll-like receptor 2 signaling pathway	http://amigo.geneontology.org/amigo/term/GO:0034134	3	2002	5	17184	5.15628	310553;305451;294048	Tlr2;Tnip2;Pik3ap1	0.0425045	1.37156	0.419732
GO:0010803	regulation of tumor necrosis factor-mediated signaling pathway	http://amigo.geneontology.org/amigo/term/GO:0010803	3	2002	5	17184	5.15628	25155;282817;365895	Syk;Pycard;Hipk1	0.0425045	1.37156	0.419732
GO:0002043	blood vessel endothelial cell proliferation involved in sprouting angiogenesis	http://amigo.geneontology.org/amigo/term/GO:0002043	3	2002	5	17184	5.15628	298914;310207;300455	Itgb1bp1;Sema5a;Bmper	0.0425045	1.37156	0.419732
GO:0006857	oligopeptide transport	http://amigo.geneontology.org/amigo/term/GO:0006857	3	2002	5	17184	5.15628	58978;246280;60577	Slco1b2;Slc15a4;Slc15a2	0.0425045	1.37156	0.419732
GO:0071333	cellular response to glucose stimulus	http://amigo.geneontology.org/amigo/term/GO:0071333	16	2002	81	17184	1.70109	85472;25557;25619;64045;24494;24310;24207;25464;79129;296849;29560;497229;24617;29376;24553;25718	Polg;Star;Plau;Glrx;Il1b;Ace;Apoc3;Icam1;Cyba;Pdk3;Hif1a;Ang2;Serpine1;Irs2;Met;Igf1r	0.0430672	1.36585	0.424027
GO:0050776	regulation of immune response	http://amigo.geneontology.org/amigo/term/GO:0050776	7	2002	25	17184	2.40828	295279;25441;29141;406160;367328;287437;25155	Fcgr1a;Fcer1g;Gal;Btnl8;Wash1;Tnfsf13;Syk	0.0435859	1.36065	0.426602
GO:0006694	steroid biosynthetic process	http://amigo.geneontology.org/amigo/term/GO:0006694	7	2002	25	17184	2.40828	25557;24230;25073;246211;24950;116510;682974	Star;Tspo;Scarb1;Hsd3b7;Srd5a1;Timp1;Hsd3b	0.0435859	1.36065	0.426602
GO:2001238	positive regulation of extrinsic apoptotic signaling pathway	http://amigo.geneontology.org/amigo/term/GO:2001238	8	2002	31	17184	2.21995	500348;311426;266610;282817;687118;29432;64625;306886	Bcl2l14;Siglec1;Fadd;Pycard;Dedd2;Pak2;Bid;Ripk1	0.0452548	1.34434	0.441633
GO:0043408	regulation of MAPK cascade	http://amigo.geneontology.org/amigo/term/GO:0043408	13	2002	62	17184	1.80498	25644;29455;170704;25196;303605;29373;302526;59086;81504;252833;29432;294048;25054	Bmp6;Gdf15;Hrh4;Inhbb;Strada;Bmp2;Atp6ap2;Tgfb1;Grb2;Gdf7;Pak2;Pik3ap1;Ntrk2	0.0455891	1.34114	0.443591
GO:0007204	positive regulation of cytosolic calcium ion concentration	http://amigo.geneontology.org/amigo/term/GO:0007204	23	2002	130	17184	1.52463	64036;308163;498335;113959;171551;89788;81503;24494;171143;50672;29595;84007;25668;117054;170704;50646;29385;29597;24514;57301;25026;114105;29337	Cd55;Ccr6;Cxcl13;C5ar1;Cxcl3;Gna15;Cxcl1;Il1b;Trpm4;Ednrb;Htr2a;C3ar1;Cd38;Cd52;Hrh4;Ptk2b;Cxcr2;P2ry2;Jak2;Ccr1;Adm;Cxcl2;Plcg2	0.046625	1.33138	0.448213
GO:0071346	cellular response to interferon-gamma	http://amigo.geneontology.org/amigo/term/GO:0071346	12	2002	56	17184	1.84436	25557;360579;29197;25698;306722;287561;116637;291327;24795;29427;306127;24770	Star;Ccl9;Il18;Ass1;Dapk1;Ccl7;Ccl4;Mrc1;Serpina3n;Aif1;Irg1;Ccl2	0.0474535	1.32373	0.448213
GO:0006383	transcription from RNA polymerase III promoter	http://amigo.geneontology.org/amigo/term/GO:0006383	6	2002	20	17184	2.57976	310685;300088;311487;83503;690966;114205	Polr3c;Polr3h;Polr3f;Polr2f;Polr2e;Crcp	0.0474882	1.32341	0.448213
GO:0010507	negative regulation of autophagy	http://amigo.geneontology.org/amigo/term/GO:0010507	6	2002	20	17184	2.57976	367328;29581;361532;303885;56718;360956	Wash1;Htr2b;Sirt2;RGD1305422;Mtor;Tbc1d14	0.0474882	1.32341	0.448213
GO:0036120	cellular response to platelet-derived growth factor stimulus	http://amigo.geneontology.org/amigo/term/GO:0036120	6	2002	20	17184	2.57976	25694;25150;83805;24617;29474;24770	Has2;Fyn;Src;Serpine1;Coro1b;Ccl2	0.0474882	1.32341	0.448213
GO:0048247	lymphocyte chemotaxis	http://amigo.geneontology.org/amigo/term/GO:0048247	6	2002	20	17184	2.57976	499285;360579;287561;116637;245978;24770	Adam8;Ccl9;Ccl7;Ccl4;Cklf;Ccl2	0.0474882	1.32341	0.448213
GO:0030318	melanocyte differentiation	http://amigo.geneontology.org/amigo/term/GO:0030318	6	2002	20	17184	2.57976	501162;100365773;25017;50672;25094;317630	Mreg;LOC100365773;Myo5a;Ednrb;Mitf;Bloc1s6	0.0474882	1.32341	0.448213
GO:0032024	positive regulation of insulin secretion	http://amigo.geneontology.org/amigo/term/GO:0032024	11	2002	50	17184	1.89326	81820;64045;294329;24399;314386;25668;24957;29376;24514;288995;25569	Doc2b;Glrx;Trpm2;Glud1;Gpr68;Cd38;Glul;Irs2;Jak2;Gpr39;Trh	0.049144	1.30853	0.448213
GO:0032870	cellular response to hormone stimulus	http://amigo.geneontology.org/amigo/term/GO:0032870	15	2002	76	17184	1.69934	313929;24450;113992;94203;24516;24517;114862;83467;25235;84584;29427;84409;287533;364018;25612	Ncoa1;Hmgcs2;Ugt1a6;Pgf;Jun;Junb;Cacna1h;Slit3;Ghr;Ncoa3;Aif1;Robo2;Inpp5k;Ncf2;Asns	0.0492657	1.30745	0.448213
GO:0071456	cellular response to hypoxia	http://amigo.geneontology.org/amigo/term/GO:0071456	20	2002	110	17184	1.56628	25619;64831;298575;499285;25527;25464;24330;24451;25715;25506;84480;361532;83805;29560;29300;24617;64345;56718;24250;29527	Plau;Ireb2;Pink1;Adam8;Ptgis;Icam1;Egr1;Hmox1;Slc11a2;P4hb;Bnip3;Sirt2;Src;Hif1a;Gata6;Serpine1;Hif3a;Mtor;Cbs;Ptgs2	0.0494054	1.30623	0.448213
GO:0055114	oxidation-reduction process	http://amigo.geneontology.org/amigo/term/GO:0055114	97	2002	693	17184	1.21169	113898;681319;29624;299135;286921;171522;306819;64045;691966;29470;114553;25527;27100;24268;246248;66021;290234;116599;24399;399684;312052;24307;364755;89789;171562;307396;292710;116686;289322;691221;29738;24440;79129;81639;287167;304863;29230;289185;362676;353498;297437;309527;685679;25319;24377;299511;25429;497811;366783;25322;60666;680576;290623;83472;24172;24886;360577;246245;314438;309380;28…	Prdx5;Ido2;Alox5ap;RGD1565002;Akr1b8;Cyp2d4;Kdm1b;Glrx;Sqrdl;Mecr;Ncf1;Ptgis;Gfer;Cp;Fmo5;Cybb;Dhrs1;Blvra;Glud1;Vkorc1l1;Steap2;Cyp4b1;Ero1b;Lbr;Ero1a;Pcyox1l;Ethe1;Gsr;RGD1564463;Faxdc2;Kcnab2;Hbb;Cyba;Alox15;LOC287167;RGD1307830;Sqle;Creg1;Fam213b;Cyp11b3;Txnrd3;Ch25h;Nme4;Fth1;G6pd;Rdh16;Cyp7b1;Xdh;Alkbh8;Hsd17b1;Gpd1;Tet3;Cyp4f18;Ugdh;Adh1;Tbxas1;Nxn;Fmo2;Degs2;Loxl4;Alox12;Prodh;Nos1;Cdo1;C…	0.049656	1.30403	0.448213
GO:0006935	chemotaxis	http://amigo.geneontology.org/amigo/term/GO:0006935	13	2002	63	17184	1.77622	308163;171551;24232;84007;100124593;84050;29385;192206;60628;361597;366957;445269;58949	Ccr6;Cxcl3;C3;C3ar1;Cxcr6;Enpp2;Cxcr2;Prok2;Cxcr4;Fes;Rac2;C5ar2;Ptafr	0.0499573	1.3014	0.448213
GO:0046330	positive regulation of JNK cascade	http://amigo.geneontology.org/amigo/term/GO:0046330	13	2002	63	17184	1.77622	303259;24494;81613;50646;282817;64171;299626;301059;680127;309168;306886;365057;500133	Mink1;Il1b;Ceacam1;Ptk2b;Pycard;Card9;Gadd45b;Myd88;Tirap;Map3k11;Ripk1;Map3k5;Nod1	0.0499573	1.3014	0.448213
GO:0060395	SMAD protein signal transduction	http://amigo.geneontology.org/amigo/term/GO:0060395	13	2002	63	17184	1.77622	25644;29455;81818;64018;24516;24817;170900;25196;29373;59086;24825;252833;113970	Bmp6;Gdf15;Vim;Slc33a1;Jun;Hnf1a;Rbm14;Inhbb;Bmp2;Tgfb1;Tf;Gdf7;Magi2	0.0499573	1.3014	0.448213
GO:0030728	ovulation	http://amigo.geneontology.org/amigo/term/GO:0030728	5	2002	15	17184	2.8658	24494;25194;25084;29527;84397	Il1b;Gnrh1;Il4r;Ptgs2;Tnfaip6	0.0503743	1.29779	0.448213
GO:0033700	phospholipid efflux	http://amigo.geneontology.org/amigo/term/GO:0033700	5	2002	15	17184	2.8658	302973;85264;24207;313210;25728	Abca3;Abcg1;Apoc3;Abca1;Apoe	0.0503743	1.29779	0.448213
GO:0001833	inner cell mass cell proliferation	http://amigo.geneontology.org/amigo/term/GO:0001833	5	2002	15	17184	2.8658	170568;170845;500989;689883;360254	Dmbt1;Ndel1;Zfp259;Setdb1;Brca2	0.0503743	1.29779	0.448213
GO:0001516	prostaglandin biosynthetic process	http://amigo.geneontology.org/amigo/term/GO:0001516	5	2002	15	17184	2.8658	25527;59103;362676;24886;29527	Ptgis;Ptges;Fam213b;Tbxas1;Ptgs2	0.0503743	1.29779	0.448213
GO:0006828	manganese ion transport	http://amigo.geneontology.org/amigo/term/GO:0006828	5	2002	15	17184	2.8658	294329;84494;170699;316519;25715	Trpm2;Trpc4;Atp2c1;Slc11a1;Slc11a2	0.0503743	1.29779	0.448213
GO:0050901	leukocyte tethering or rolling	http://amigo.geneontology.org/amigo/term/GO:0050901	5	2002	15	17184	2.8658	363930;25713;54266;64043;25651	Selplg;Itgb7;Madcam1;Gcnt1;Selp	0.0503743	1.29779	0.448213
GO:0071577	zinc II ion transmembrane transport	http://amigo.geneontology.org/amigo/term/GO:0071577	5	2002	15	17184	2.8658	58976;361986;25715;298786;306009	Slc30a1;Slc39a1;Slc11a2;Slc30a6;Slc39a14	0.0503743	1.29779	0.448213
GO:0006622	protein targeting to lysosome	http://amigo.geneontology.org/amigo/term/GO:0006622	4	2002	10	17184	3.43824	64088;117106;300652;499508	Snx16;Scarb2;Sorl1;Zfyve16	0.0503868	1.29768	0.448213
GO:0051090	regulation of sequence-specific DNA binding transcription factor activity	http://amigo.geneontology.org/amigo/term/GO:0051090	4	2002	10	17184	3.43824	309194;25155;24451;25734	Taf6l;Syk;Hmox1;Hck	0.0503868	1.29768	0.448213
GO:0070257	positive regulation of mucus secretion	http://amigo.geneontology.org/amigo/term/GO:0070257	4	2002	10	17184	3.43824	79129;312647;29597;64862	Cyba;Atg7;P2ry2;Map1lc3b	0.0503868	1.29768	0.448213
GO:0033628	regulation of cell adhesion mediated by integrin	http://amigo.geneontology.org/amigo/term/GO:0033628	4	2002	10	17184	3.43824	25619;81515;298914;293783	Plau;Lyn;Itgb1bp1;Lpxn	0.0503868	1.29768	0.448213
GO:0006825	copper ion transport	http://amigo.geneontology.org/amigo/term/GO:0006825	4	2002	10	17184	3.43824	24268;25715;298091;117240	Cp;Slc11a2;Slc31a2;Heph	0.0503868	1.29768	0.448213
GO:0006809	nitric oxide biosynthetic process	http://amigo.geneontology.org/amigo/term/GO:0006809	4	2002	10	17184	3.43824	29659;24598;64554;25426	P2rx4;Nos1;Slc7a2;Cyp1b1	0.0503868	1.29768	0.448213
GO:0048541	Peyer's patch development	http://amigo.geneontology.org/amigo/term/GO:0048541	4	2002	10	17184	3.43824	81613;58942;305501;24918	Ceacam1;Cacnb4;Ikzf1;Stat5a	0.0503868	1.29768	0.448213
GO:0006968	cellular defense response	http://amigo.geneontology.org/amigo/term/GO:0006968	4	2002	10	17184	3.43824	114553;50646;60463;29385	Ncf1;Ptk2b;Ccr2;Cxcr2	0.0503868	1.29768	0.448213
GO:0035871	protein K11-linked deubiquitination	http://amigo.geneontology.org/amigo/term/GO:0035871	4	2002	10	17184	3.43824	286761;304579;500572;683206	Vcpip1;Usp30;Otud3;Tnfaip3	0.0503868	1.29768	0.448213
GO:0045906	negative regulation of vasoconstriction	http://amigo.geneontology.org/amigo/term/GO:0045906	4	2002	10	17184	3.43824	81686;29560;24598;25026	Mmp2;Hif1a;Nos1;Adm	0.0503868	1.29768	0.448213
GO:0045088	regulation of innate immune response	http://amigo.geneontology.org/amigo/term/GO:0045088	4	2002	10	17184	3.43824	303350;79113;314654;683206	Rnf135;Fgr;Myo1f;Tnfaip3	0.0503868	1.29768	0.448213
GO:0008045	motor neuron axon guidance	http://amigo.geneontology.org/amigo/term/GO:0008045	7	2002	26	17184	2.31552	24337;24772;29751;60628;140908;360858;360635	Erbb2;Cxcl12;Sema3a;Cxcr4;Cdk5;Lhx4;Etv4	0.0505264	1.29648	0.448253
GO:0030217	T cell differentiation	http://amigo.geneontology.org/amigo/term/GO:0030217	9	2002	38	17184	2.03758	24932;58942;24330;294797;305501;294322;117063;59086;25156	Cd4;Cacnb4;Egr1;Il7r;Ikzf1;Pknox1;Ptpn2;Tgfb1;Vav1	0.0514512	1.2886	0.45403
GO:0007265	Ras protein signal transduction	http://amigo.geneontology.org/amigo/term/GO:0007265	9	2002	38	17184	2.03758	363140;313845;296121;306353;306760;290361;81504;499652;362817	Rassf1;Sos1;Usp8;Rfxank;Dok3;Dok2;Grb2;Rit1;Cdk2	0.0514512	1.2886	0.45403
GO:0050873	brown fat cell differentiation	http://amigo.geneontology.org/amigo/term/GO:0050873	8	2002	32	17184	2.15045	171562;360914;84480;367455;24253;84583;288271;29527	Ero1a;Plac8;Bnip3;Lrg1;Cebpb;Rgs2;Mrap;Ptgs2	0.0515984	1.28736	0.454121
GO:0006468	protein phosphorylation	http://amigo.geneontology.org/amigo/term/GO:0006468	74	2002	515	17184	1.2423	303259;116667;116590;498333;306203;298575;29263;365842;688540;171492;311622;362924;306722;81515;299827;361715;25671;266713;29568;25155;303592;64041;140635;360161;170851;314717;64363;116596;304286;361293;81771;361580;310879;25150;24603;50646;29353;29610;83805;25238;300711;359726;64534;365895;367901;361597;303605;140908;114486;361956;361813;362272;363984;29373;474146;59086;56718;25372;65037;366508;…	Mink1;Map3k1;Mapk1;Bmp2k;Pxk;Pink1;Acvr2a;Clk2;Mast3;Map3k2;Stk4;St3gal1;Dapk1;Lyn;Tbk1;Rps6ka4;Smad1;Mnat1;Map2k5;Syk;Tlk2;Birc5;Flt3;Nek6;Map2k1;Scyl2;Araf;Map3k8;Lmtk2;Riok3;Rps6ka1;Gtf2h1;Alpk1;Fyn;Npr1;Ptk2b;Phkg1;Tgfbr3;Src;Adrbk1;Atm;Rnasel;Pim3;Hipk1;Btk;Fes;Strada;Cdk5;Braf;Rsrc1;Stk38;Tp53rk;Ikbke;Bmp2;Hcst;Tgfb1;Mtor;Adrbk2;Mertk;Pik3cd;Eef2k;Map4k4;Igf1r;Map3k11;Pak2;Adam10;Ulk2;Eif2a…	0.0523973	1.28069	0.459932
GO:0009636	response to toxic substance	http://amigo.geneontology.org/amigo/term/GO:0009636	20	2002	111	17184	1.55208	25557;116590;290577;25698;81515;116637;25216;24426;84024;310553;25242;29300;100912108;298074;24547;25553;24718;362817;25426;25612	Star;Mapk1;Wapal;Ass1;Lyn;Ccl4;Sdc1;Gstp1;Pon1;Tlr2;Arnt;Gata6;Nupr1;Xpa;Mbp;Slc6a4;Reln;Cdk2;Cyp1b1;Asns	0.0528227	1.27718	0.462443
GO:0008285	negative regulation of cell proliferation	http://amigo.geneontology.org/amigo/term/GO:0008285	54	2002	362	17184	1.28817	60584;25236;685072;59103;311622;29692;83618;24787;24494;29141;29465;25511;25271;81515;29645;25671;54355;24451;140635;170851;29619;361532;25319;24516;310553;298914;306626;50646;83467;24962;59114;117063;25556;315606;25369;24514;54259;24598;29373;25026;29316;114111;679028;155183;303380;59086;311405;29527;310486;113970;54305;307403;24572;25426	Lif;Gpc3;Rarg;Ptges;Stk4;Pla2g2a;Rest;Sod2;Il1b;Gal;Trpv2;Pemt;Rxra;Lyn;Ptprj;Smad1;Rassf5;Hmox1;Flt3;Map2k1;Btg2;Sirt2;Fth1;Jun;Tlr2;Itgb1bp1;Ing1;Ptk2b;Slit3;Cth;Slc9a3r1;Ptpn2;Il1rl1;Kmt2a;Adora2a;Jak2;Inpp5d;Nos1;Bmp2;Adm;Adora2b;Vegfc;Rbpj;Skap2;Slfn2;Tgfb1;Tmem127;Ptgs2;Rarres1;Magi2;Sstr2;Csf1r;Muc2;Cyp1b1	0.0541352	1.26652	0.464353
GO:0001932	regulation of protein phosphorylation	http://amigo.geneontology.org/amigo/term/GO:0001932	11	2002	51	17184	1.85603	89829;312299;315217;170851;684440;24605;25388;83469;317468;338457;315843	Socs3;Ezh2;Plxnb2;Map2k1;Tlr8;Nras;Arrb2;Lrp4;Tlr7;Tlr9;Phip	0.0543457	1.26483	0.464353
GO:0050727	regulation of inflammatory response	http://amigo.geneontology.org/amigo/term/GO:0050727	11	2002	51	17184	1.85603	81515;314619;294809;282817;301059;287362;24514;338457;64554;294048;683206	Lyn;Sbno2;Adamts12;Pycard;Myd88;Nlrp3;Jak2;Tlr9;Slc7a2;Pik3ap1;Tnfaip3	0.0543457	1.26483	0.464353
GO:0016485	protein processing	http://amigo.geneontology.org/amigo/term/GO:0016485	16	2002	84	17184	1.64005	305253;25402;313391;25697;81751;303008;24577;365571;300802;306761;289596;25204;29192;50654;94204;303690	Adamts3;Casp3;Atg4c;Ctsl;Psen2;Rhbdf1;Myc;Tysnd1;Aph1b;F12;Corin;Pcsk1;Psen1;Ctss;Ece1;Rhbdf2	0.0545513	1.26319	0.464353
GO:0006874	cellular calcium ion homeostasis	http://amigo.geneontology.org/amigo/term/GO:0006874	16	2002	84	17184	1.64005	170699;364137;58976;297025;58942;294673;29595;29581;170546;60463;57301;309139;59086;29192;25728;24770	Atp2c1;Tmem165;Slc30a1;Kel;Cacnb4;Hexb;Htr2a;Htr2b;Ryr3;Ccr2;Ccr1;Tpcn2;Tgfb1;Psen1;Apoe;Ccl2	0.0545513	1.26319	0.464353
GO:0006417	regulation of translation	http://amigo.geneontology.org/amigo/term/GO:0006417	13	2002	64	17184	1.74837	64831;171145;360659;294282;50655;29284;81771;140654;94195;362819;84583;117019;114488	Ireb2;Eif2b3;Mif4gd;Rps18;Aco1;Rps14;Rps6ka1;Rps3;S100a9;Sarnp;Rgs2;Eif2b4;Rbm3	0.0546047	1.26277	0.464353
GO:0001525	angiogenesis	http://amigo.geneontology.org/amigo/term/GO:0001525	29	2002	176	17184	1.4204	81686;25619;499285;29197;81707;305843;116487;497815;316325;25155;24451;24516;362850;50646;29560;24874;294322;313587;24617;192206;64345;114111;679028;64017;302642;29527;81641;24655;25426	Mmp2;Plau;Adam8;Il18;Mmp14;Ang;Tgfbi;Nrcam;Hs6st1;Syk;Hmox1;Jun;Angptl4;Ptk2b;Hif1a;Vhl;Pknox1;Zc3h12a;Serpine1;Prok2;Hif3a;Vegfc;Rbpj;Enpep;Sat1;Ptgs2;Anpep;Plcd1;Cyp1b1	0.055762	1.25366	0.464353
GO:0032026	response to magnesium ion	http://amigo.geneontology.org/amigo/term/GO:0032026	6	2002	21	17184	2.45677	25644;24232;60350;24464;25341;29337	Bmp6;C3;Cd14;Hp;Tnfrsf11b;Plcg2	0.0558691	1.25283	0.464353
GO:0071526	semaphorin-plexin signaling pathway	http://amigo.geneontology.org/amigo/term/GO:0071526	6	2002	21	17184	2.45677	306790;315217;362398;310207;29751;24553	Sema4d;Plxnb2;Plxna1;Sema5a;Sema3a;Met	0.0558691	1.25283	0.464353
GO:0071354	cellular response to interleukin-6	http://amigo.geneontology.org/amigo/term/GO:0071354	6	2002	21	17184	2.45677	25527;363930;24795;81736;24553;24770	Ptgis;Selplg;Serpina3n;Nfkb1;Met;Ccl2	0.0558691	1.25283	0.464353
GO:0032735	positive regulation of interleukin-12 production	http://amigo.geneontology.org/amigo/term/GO:0032735	6	2002	21	17184	2.45677	29184;310553;353218;680127;292060;338457	Cd36;Tlr2;Tnfsf9;Tirap;Irf8;Tlr9	0.0558691	1.25283	0.464353
GO:0045732	positive regulation of protein catabolic process	http://amigo.geneontology.org/amigo/term/GO:0045732	12	2002	58	17184	1.78056	361467;25236;300652;171136;312647;302502;291609;316640;306825;313264;60355;683206	Lpcat1;Gpc3;Sorl1;Cblb;Atg7;Cul4b;Ndfip1;Atg4b;Mylip;Trim32;Nsf;Tnfaip3	0.0572895	1.24192	0.464353
GO:0042552	myelination	http://amigo.geneontology.org/amigo/term/GO:0042552	12	2002	58	17184	1.78056	25017;170907;297025;24337;294673;25263;314910;24547;117019;59086;64364;83526	Myo5a;Serinc5;Kel;Erbb2;Hexb;Mal;Nab2;Mbp;Eif2b4;Tgfb1;Pllp;Atrn	0.0572895	1.24192	0.464353
GO:0016197	endosomal transport	http://amigo.geneontology.org/amigo/term/GO:0016197	9	2002	39	17184	1.98522	306283;25247;367328;313210;317371;499508;680476;310097;260323	Anxa8;Nsg1;Wash1;Abca1;Was;Zfyve16;Bloc1s3;Snx18;Snx27	0.0577076	1.23877	0.464353
GO:0019233	sensory perception of pain	http://amigo.geneontology.org/amigo/term/GO:0019233	15	2002	78	17184	1.65557	116590;116489;29659;24310;50672;29595;360971;24590;114862;60463;29597;140908;29527;57302;60582	Mapk1;Kcnk4;P2rx4;Ace;Ednrb;Htr2a;Nipsnap1;Mme;Cacna1h;Ccr2;P2ry2;Cdk5;Ptgs2;Cnr2;Il1rn	0.0578126	1.23798	0.464353
GO:0010508	positive regulation of autophagy	http://amigo.geneontology.org/amigo/term/GO:0010508	7	2002	27	17184	2.22963	170910;29560;313587;312647;316640;29139;338457	Mtdh;Hif1a;Zc3h12a;Atg7;Atg4b;Dcn;Tlr9	0.0581257	1.23563	0.464353
GO:0015886	heme transport	http://amigo.geneontology.org/amigo/term/GO:0015886	3	2002	6	17184	4.29665	300191;314323;683955	Slc48a1;Flvcr2;Flvcr1	0.0589188	1.22975	0.464353
GO:0051152	positive regulation of smooth muscle cell differentiation	http://amigo.geneontology.org/amigo/term/GO:0051152	3	2002	6	17184	4.29665	300772;59086;308523	Pias1;Tgfb1;Tshz3	0.0589188	1.22975	0.464353
GO:0071219	cellular response to molecule of bacterial origin	http://amigo.geneontology.org/amigo/term/GO:0071219	3	2002	6	17184	4.29665	361532;289211;306127	Sirt2;Fcgr2b;Irg1	0.0589188	1.22975	0.464353
GO:2000427	positive regulation of apoptotic cell clearance	http://amigo.geneontology.org/amigo/term/GO:2000427	3	2002	6	17184	4.29665	24232;24231;24770	C3;C2;Ccl2	0.0589188	1.22975	0.464353
GO:1901679	nucleotide transmembrane transport	http://amigo.geneontology.org/amigo/term/GO:1901679	3	2002	6	17184	4.29665	313139;300083;498081	Slc35a1;Slc25a17;Slc35a5	0.0589188	1.22975	0.464353
GO:0033629	negative regulation of cell adhesion mediated by integrin	http://amigo.geneontology.org/amigo/term/GO:0033629	3	2002	6	17184	4.29665	313339;24617;25426	Acer2;Serpine1;Cyp1b1	0.0589188	1.22975	0.464353
GO:0042541	hemoglobin biosynthetic process	http://amigo.geneontology.org/amigo/term/GO:0042541	3	2002	6	17184	4.29665	24335;25748;29560	Epo;Alas2;Hif1a	0.0589188	1.22975	0.464353
GO:0015871	choline transport	http://amigo.geneontology.org/amigo/term/GO:0015871	3	2002	6	17184	4.29665	85254;85426;29192	Slc44a1;Slc5a7;Psen1	0.0589188	1.22975	0.464353
GO:0033622	integrin activation	http://amigo.geneontology.org/amigo/term/GO:0033622	3	2002	6	17184	4.29665	291675;309186;298914	Mzb1;Fermt3;Itgb1bp1	0.0589188	1.22975	0.464353
GO:0007035	vacuolar acidification	http://amigo.geneontology.org/amigo/term/GO:0007035	3	2002	6	17184	4.29665	316519;29757;117596	Slc11a1;Atp6v0a1;Atp6v1b2	0.0589188	1.22975	0.464353
GO:0008063	Toll signaling pathway	http://amigo.geneontology.org/amigo/term/GO:0008063	3	2002	6	17184	4.29665	309157;301059;305835	Peli3;Myd88;Peli2	0.0589188	1.22975	0.464353
GO:0006384	transcription initiation from RNA polymerase III promoter	http://amigo.geneontology.org/amigo/term/GO:0006384	3	2002	6	17184	4.29665	300088;691501;114205	Polr3h;Snapc5;Crcp	0.0589188	1.22975	0.464353
GO:0036006	cellular response to macrophage colony-stimulating factor stimulus	http://amigo.geneontology.org/amigo/term/GO:0036006	3	2002	6	17184	4.29665	81743;307403;24770	Pde2a;Csf1r;Ccl2	0.0589188	1.22975	0.464353
GO:2000641	regulation of early endosome to late endosome transport	http://amigo.geneontology.org/amigo/term/GO:2000641	3	2002	6	17184	4.29665	116590;170851;83805	Mapk1;Map2k1;Src	0.0589188	1.22975	0.464353
GO:0006957	complement activation, alternative pathway	http://amigo.geneontology.org/amigo/term/GO:0006957	3	2002	6	17184	4.29665	294257;24232;54249	Cfb;C3;Cfd	0.0589188	1.22975	0.464353
GO:0045409	negative regulation of interleukin-6 biosynthetic process	http://amigo.geneontology.org/amigo/term/GO:0045409	3	2002	6	17184	4.29665	54259;292541;289104	Inpp5d;Nlrp12;Prg4	0.0589188	1.22975	0.464353
GO:0043654	recognition of apoptotic cell	http://amigo.geneontology.org/amigo/term/GO:0043654	3	2002	6	17184	4.29665	114091;25073;83517	Fcnb;Scarb1;Fcna	0.0589188	1.22975	0.464353
GO:0097345	mitochondrial outer membrane permeabilization	http://amigo.geneontology.org/amigo/term/GO:0097345	3	2002	6	17184	4.29665	156826;84480;64625	Eya2;Bnip3;Bid	0.0589188	1.22975	0.464353
GO:0002309	T cell proliferation involved in immune response	http://amigo.geneontology.org/amigo/term/GO:0002309	3	2002	6	17184	4.29665	316519;29304;100912456	Slc11a1;Rps6;Lilrb1	0.0589188	1.22975	0.464353
GO:0018119	peptidyl-cysteine S-nitrosylation	http://amigo.geneontology.org/amigo/term/GO:0018119	3	2002	6	17184	4.29665	116547;94195;24598	S100a8;S100a9;Nos1	0.0589188	1.22975	0.464353
GO:0042536	negative regulation of tumor necrosis factor biosynthetic process	http://amigo.geneontology.org/amigo/term/GO:0042536	3	2002	6	17184	4.29665	25325;680611;100912456	Il10;Bcl3;Lilrb1	0.0589188	1.22975	0.464353
GO:0042117	monocyte activation	http://amigo.geneontology.org/amigo/term/GO:0042117	3	2002	6	17184	4.29665	24604;29650;290834	Npy;Adam10;Adam9	0.0589188	1.22975	0.464353
GO:0042987	amyloid precursor protein catabolic process	http://amigo.geneontology.org/amigo/term/GO:0042987	3	2002	6	17184	4.29665	85264;81751;29192	Abcg1;Psen2;Psen1	0.0589188	1.22975	0.464353
GO:0030641	regulation of cellular pH	http://amigo.geneontology.org/amigo/term/GO:0030641	3	2002	6	17184	4.29665	308965;117596;64188	Chp2;Atp6v1b2;Mafg	0.0589188	1.22975	0.464353
GO:0045656	negative regulation of monocyte differentiation	http://amigo.geneontology.org/amigo/term/GO:0045656	3	2002	6	17184	4.29665	314386;24577;54259	Gpr68;Myc;Inpp5d	0.0589188	1.22975	0.464353
GO:0035726	common myeloid progenitor cell proliferation	http://amigo.geneontology.org/amigo/term/GO:0035726	3	2002	6	17184	4.29665	58853;140635;24426	Nr4a3;Flt3;Gstp1	0.0589188	1.22975	0.464353
GO:0006470	protein dephosphorylation	http://amigo.geneontology.org/amigo/term/GO:0006470	34	2002	214	17184	1.37	311406;54283;363129;246311;360593;58813;85238;289997;312086;156826;298881;117104;311355;116663;81536;246781;24162;84024;365396;116660;317498;314897;302890;117063;54259;56780;364298;308569;287533;116689;292690;192280;117276;303342	Dusp2;Pfkfb4;Nudt16;Pdp2;Ppm1e;Nt5e;Synj1;Dlgap5;Pon3;Eya2;Nt5c1b;Ppp2r2a;Ppip5k1;Dusp6;Sgpp1;Ptpn7;Acp2;Pon1;Ssh3;Ptprn;Ppef1;Ppm1h;Cpped1;Ptpn2;Inpp5d;Acpp;Tmem55b;Acpt;Inpp5k;Ptpn6;Ppm1n;Ppp1r3b;Pfkfb3;Ssh2	0.0595851	1.22486	0.468492
GO:0005975	carbohydrate metabolic process	http://amigo.geneontology.org/amigo/term/GO:0005975	19	2002	106	17184	1.5437	83507;304860;83688;501157;294673;89824;65196;362275;24434;503194;60666;83472;314360;683570;292485;29634;24439;302972;298655	Parg;Npl;Taldo1;Rpe;Hexb;Chi3l1;B4galt6;B4galt5;Gusb;Glb1l2;Gpd1;Ugdh;Galc;Gnpda1;Fuca2;Ldhc;Hagh;Amdhd2;H6pd	0.0601269	1.22093	0.471633
GO:0006801	superoxide metabolic process	http://amigo.geneontology.org/amigo/term/GO:0006801	5	2002	16	17184	2.68653	66021;24787;79129;303875;24250	Cybb;Sod2;Cyba;Nrros;Cbs	0.0606422	1.21723	0.472326
GO:0044257	cellular protein catabolic process	http://amigo.geneontology.org/amigo/term/GO:0044257	5	2002	16	17184	2.68653	315055;306619;294331;298652;306886	Dennd3;Cln8;Ube2g2;Ube4b;Ripk1	0.0606422	1.21723	0.472326
GO:0043122	regulation of I-kappaB kinase/NF-kappaB signaling	http://amigo.geneontology.org/amigo/term/GO:0043122	5	2002	16	17184	2.68653	24494;24471;292541;29155;294048	Il1b;Hspb1;Nlrp12;Capn3;Pik3ap1	0.0606422	1.21723	0.472326
GO:0043154	negative regulation of cysteine-type endopeptidase activity involved in apoptotic process	http://amigo.geneontology.org/amigo/term/GO:0043154	14	2002	72	17184	1.67371	113898;313017;29568;94199;64041;81771;117279;83805;691278;25369;295357;25388;25406;294691	Prdx5;Sfn;Map2k5;Dpep1;Birc5;Rps6ka1;Cflar;Src;Triap1;Adora2a;Lamtor5;Arrb2;Cd44;Naip5	0.0612204	1.2131	0.475712
GO:0030838	positive regulation of actin filament polymerization	http://amigo.geneontology.org/amigo/term/GO:0030838	10	2002	46	17184	1.87031	116667;25464;25610;81639;50646;282817;300955;56718;81504;306941	Map3k1;Icam1;Csf3;Alox15;Ptk2b;Pycard;Nck1;Mtor;Grb2;Lrrc16a	0.0623378	1.20525	0.476716
GO:0080182	histone H3-K4 trimethylation	http://amigo.geneontology.org/amigo/term/GO:0080182	4	2002	11	17184	3.12549	314205;680576;315606;116464	Arid4a;Tet3;Kmt2a;Ncoa6	0.0632173	1.19916	0.476716
GO:0034101	erythrocyte homeostasis	http://amigo.geneontology.org/amigo/term/GO:0034101	4	2002	11	17184	3.12549	64831;24451;25095;29286	Ireb2;Hmox1;Ampd3;Rps17	0.0632173	1.19916	0.476716
GO:0034122	negative regulation of toll-like receptor signaling pathway	http://amigo.geneontology.org/amigo/term/GO:0034122	4	2002	11	17184	3.12549	25388;338457;294048;314870	Arrb2;Tlr9;Pik3ap1;Irak3	0.0632173	1.19916	0.476716
GO:0060100	positive regulation of phagocytosis, engulfment	http://amigo.geneontology.org/amigo/term/GO:0060100	4	2002	11	17184	3.12549	295279;29184;29469;305269	Fcgr1a;Cd36;Lbp;Stap1	0.0632173	1.19916	0.476716
GO:0048246	macrophage chemotaxis	http://amigo.geneontology.org/amigo/term/GO:0048246	4	2002	11	17184	3.12549	50672;245978;83781;24770	Ednrb;Cklf;Lgals3;Ccl2	0.0632173	1.19916	0.476716
GO:0045943	positive regulation of transcription from RNA polymerase I promoter	http://amigo.geneontology.org/amigo/term/GO:0045943	4	2002	11	17184	3.12549	24337;361262;304268;287464	Erbb2;Heatr1;Rasl11a;Dhx33	0.0632173	1.19916	0.476716
GO:0035589	G-protein coupled purinergic nucleotide receptor signaling pathway	http://amigo.geneontology.org/amigo/term/GO:0035589	4	2002	11	17184	3.12549	310444;310443;29597;58949	P2ry13;Gpr87;P2ry2;Ptafr	0.0632173	1.19916	0.476716
GO:0006699	bile acid biosynthetic process	http://amigo.geneontology.org/amigo/term/GO:0006699	4	2002	11	17184	3.12549	25557;25429;24817;301264	Star;Cyp7b1;Hnf1a;Cyp39a1	0.0632173	1.19916	0.476716
GO:0045824	negative regulation of innate immune response	http://amigo.geneontology.org/amigo/term/GO:0045824	4	2002	11	17184	3.12549	57301;306127;314870;683206	Ccr1;Irg1;Irak3;Tnfaip3	0.0632173	1.19916	0.476716
GO:0010759	positive regulation of macrophage chemotaxis	http://amigo.geneontology.org/amigo/term/GO:0010759	4	2002	11	17184	3.12549	113959;29645;84007;24770	C5ar1;Ptprj;C3ar1;Ccl2	0.0632173	1.19916	0.476716
GO:0001817	regulation of cytokine production	http://amigo.geneontology.org/amigo/term/GO:0001817	4	2002	11	17184	3.12549	65161;81515;116479;309374	Litaf;Lyn;F11r;Ankrd2	0.0632173	1.19916	0.476716
GO:0007567	parturition	http://amigo.geneontology.org/amigo/term/GO:0007567	4	2002	11	17184	3.12549	81686;81687;171052;58949	Mmp2;Mmp9;Mmp13;Ptafr	0.0632173	1.19916	0.476716
GO:0002687	positive regulation of leukocyte migration	http://amigo.geneontology.org/amigo/term/GO:0002687	6	2002	22	17184	2.34496	81687;54266;685269;310553;25651;24770	Mmp9;Madcam1;Itga2b;Tlr2;Selp;Ccl2	0.0650832	1.18653	0.489674
GO:0070373	negative regulation of ERK1 and ERK2 cascade	http://amigo.geneontology.org/amigo/term/GO:0070373	11	2002	53	17184	1.78578	308113;60584;81515;116663;24426;298914;59114;117063;363599;292541;114705	Cnksr3;Lif;Lyn;Dusp6;Gstp1;Itgb1bp1;Slc9a3r1;Ptpn2;Tnip1;Nlrp12;Rgs14	0.0658191	1.18165	0.493793
GO:0050769	positive regulation of neurogenesis	http://amigo.geneontology.org/amigo/term/GO:0050769	8	2002	34	17184	2.02372	25557;24310;690911;29373;56718;29419;114705;313264	Star;Ace;LOC690911;Bmp2;Mtor;Numb;Rgs14;Trim32	0.0659283	1.18093	0.493793
GO:0071398	cellular response to fatty acid	http://amigo.geneontology.org/amigo/term/GO:0071398	7	2002	28	17184	2.14987	116489;24494;24450;25757;296849;83805;58949	Kcnk4;Il1b;Hmgcs2;Cpt1a;Pdk3;Src;Ptafr	0.0663922	1.17788	0.495032
GO:0007257	activation of JUN kinase activity	http://amigo.geneontology.org/amigo/term/GO:0007257	7	2002	28	17184	2.14987	116667;246174;25155;54245;24825;309168;362325	Map3k1;Fgd4;Syk;Crk;Tf;Map3k11;Mdfic	0.0663922	1.17788	0.495032
GO:0006979	response to oxidative stress	http://amigo.geneontology.org/amigo/term/GO:0006979	23	2002	136	17184	1.45686	113898;81686;298575;81707;24787;81687;50622;24451;296851;170851;24479;24377;24817;25238;298074;24514;81736;29527;29192;170496;114705;25728;83526	Prdx5;Mmp2;Pink1;Mmp14;Sod2;Mmp9;Slc23a2;Hmox1;Pon2;Map2k1;Idh1;G6pd;Hnf1a;Adrbk1;Xpa;Jak2;Nfkb1;Ptgs2;Psen1;Lcn2;Rgs14;Apoe;Atrn	0.0666449	1.17623	0.495802
GO:0002244	hematopoietic progenitor cell differentiation	http://amigo.geneontology.org/amigo/term/GO:0002244	16	2002	87	17184	1.58322	25528;83618;25695;29738;246187;81751;292844;114490;59086;364396;362925;116689;364206;29192;114031;497970	Sirpa;Rest;Cebpd;Kcnab2;Slc7a6os;Psen2;Siglec10;Cited2;Tgfb1;Arl11;Zfat;Ptpn6;Plek;Psen1;Fstl3;Heatr9	0.0679987	1.1675	0.504742
GO:0006869	lipid transport	http://amigo.geneontology.org/amigo/term/GO:0006869	12	2002	60	17184	1.72101	365410;24230;25073;24207;316039;296461;29579;287112;29469;303888;25728;361648	Osbp;Tspo;Scarb1;Apoc3;Osbpl10;Osbpl2;Esyt1;Abca17;Lbp;Osbpl11;Apoe;Spns1	0.068402	1.16493	0.506602
GO:0050679	positive regulation of epithelial cell proliferation	http://amigo.geneontology.org/amigo/term/GO:0050679	14	2002	74	17184	1.62828	113959;25644;25431;58853;29568;24337;29143;25429;24957;24577;114111;59086;445269;298878	C5ar1;Bmp6;Dlx5;Nr4a3;Map2k5;Erbb2;Grn;Cyp7b1;Glul;Myc;Vegfc;Tgfb1;C5ar2;Osr1	0.0715858	1.14517	0.51955
GO:0035066	positive regulation of histone acetylation	http://amigo.geneontology.org/amigo/term/GO:0035066	5	2002	17	17184	2.52835	361715;316327;24598;59086;292907	Rps6ka4;Arid5a;Nos1;Tgfb1;Ruvbl2	0.0720043	1.14264	0.51955
GO:0034698	response to gonadotropin	http://amigo.geneontology.org/amigo/term/GO:0034698	5	2002	17	17184	2.52835	25557;25464;24330;25697;25196	Star;Icam1;Egr1;Ctsl;Inhbb	0.0720043	1.14264	0.51955
GO:0048245	eosinophil chemotaxis	http://amigo.geneontology.org/amigo/term/GO:0048245	5	2002	17	17184	2.52835	360579;287561;116637;83781;24770	Ccl9;Ccl7;Ccl4;Lgals3;Ccl2	0.0720043	1.14264	0.51955
GO:0051770	positive regulation of nitric-oxide synthase biosynthetic process	http://amigo.geneontology.org/amigo/term/GO:0051770	5	2002	17	17184	2.52835	297508;310553;24514;338457;24770	Nampt;Tlr2;Jak2;Tlr9;Ccl2	0.0720043	1.14264	0.51955
GO:0001934	positive regulation of protein phosphorylation	http://amigo.geneontology.org/amigo/term/GO:0001934	28	2002	174	17184	1.38665	298575;29263;311622;306790;24232;361672;24494;81687;24618;24337;50672;292584;140635;303635;688292;29427;29373;25388;59086;56718;308493;25372;50692;29192;307403;306886;365057;305835	Pink1;Acvr2a;Stk4;Sema4d;C3;Kndc1;Il1b;Mmp9;Reg3b;Erbb2;Ednrb;Fiz1;Flt3;Fam20a;Card14;Aif1;Bmp2;Arrb2;Tgfb1;Mtor;Clip3;Adrbk2;Plaur;Psen1;Csf1r;Ripk1;Map3k5;Peli2	0.0727442	1.1382	0.51955
GO:0010288	response to lead ion	http://amigo.geneontology.org/amigo/term/GO:0010288	8	2002	35	17184	1.96578	25557;24464;24423;25715;25748;29292;24598;24825	Star;Hp;Gstm1;Slc11a2;Alas2;Ftl1;Nos1;Tf	0.073928	1.13119	0.51955
GO:0071773	cellular response to BMP stimulus	http://amigo.geneontology.org/amigo/term/GO:0071773	8	2002	35	17184	1.96578	29263;25644;25431;25671;294809;29300;292770;29373	Acvr2a;Bmp6;Dlx5;Smad1;Adamts12;Gata6;Spint2;Bmp2	0.073928	1.13119	0.51955
GO:0030282	bone mineralization	http://amigo.geneontology.org/amigo/term/GO:0030282	8	2002	35	17184	1.96578	363494;25236;81639;314619;113955;29373;29527;171052	Gla;Gpc3;Alox15;Sbno2;Gpnmb;Bmp2;Ptgs2;Mmp13	0.073928	1.13119	0.51955
GO:0046907	intracellular transport	http://amigo.geneontology.org/amigo/term/GO:0046907	6	2002	23	17184	2.24288	81802;303396;94197;140667;361930;317630	Stx3;Appbp2;Rab14;Ap3m2;Bbs7;Bloc1s6	0.0751317	1.12418	0.51955
GO:0006906	vesicle fusion	http://amigo.geneontology.org/amigo/term/GO:0006906	6	2002	23	17184	2.24288	252853;29528;364033;83730;89818;60355	Stx17;Vamp3;Vamp4;Vamp8;Vamp5;Nsf	0.0751317	1.12418	0.51955
GO:0051968	positive regulation of synaptic transmission, glutamatergic	http://amigo.geneontology.org/amigo/term/GO:0051968	6	2002	23	17184	2.24288	50646;24957;25369;29527;24718;25054	Ptk2b;Glul;Adora2a;Ptgs2;Reln;Ntrk2	0.0751317	1.12418	0.51955
GO:0007259	JAK-STAT cascade	http://amigo.geneontology.org/amigo/term/GO:0007259	6	2002	23	17184	2.24288	89829;365395;24918;25235;24514;84604	Socs3;Clcf1;Stat5a;Ghr;Jak2;Hamp	0.0751317	1.12418	0.51955
GO:0000422	mitophagy	http://amigo.geneontology.org/amigo/term/GO:0000422	7	2002	29	17184	2.07562	298575;313391;689161;304579;312647;360682;64862	Pink1;Atg4c;Gabarapl1;Usp30;Atg7;Wdr45b;Map1lc3b	0.0753297	1.12303	0.51955
GO:0006506	GPI anchor biosynthetic process	http://amigo.geneontology.org/amigo/term/GO:0006506	7	2002	29	17184	2.07562	362756;79112;116675;313341;288041;366478;361344	Pigh;Pigm;Pgap2;Pigo;Pigx;Pigv;Mppe1	0.0753297	1.12303	0.51955
GO:0015758	glucose transport	http://amigo.geneontology.org/amigo/term/GO:0015758	7	2002	29	17184	2.07562	501925;114095;140868;85256;24778;25551;114486	Slc2a9;Stxbp3;Fabp5;Slc2a8;Slc2a1;Slc2a3;Braf	0.0753297	1.12303	0.51955
GO:0016042	lipid catabolic process	http://amigo.geneontology.org/amigo/term/GO:0016042	14	2002	75	17184	1.60648	29692;192259;304289;24207;85240;298579;361527;313611;298917;301265;690625;297694;113902;24655	Pla2g2a;Plb1;Daglb;Apoc3;Plcb2;Pla2g2d;Pld3;Pafah2;Iah1;Pla2g7;Oc90;Plbd1;Ces1d;Plcd1	0.0771753	1.11252	0.51955
GO:0014012	peripheral nervous system axon regeneration	http://amigo.geneontology.org/amigo/term/GO:0014012	4	2002	12	17184	2.86486	81686;24230;116640;25728	Mmp2;Tspo;Tnc;Apoe	0.0775839	1.11023	0.51955
GO:0043117	positive regulation of vascular permeability	http://amigo.geneontology.org/amigo/term/GO:0043117	4	2002	12	17184	2.86486	29197;116637;29385;81743	Il18;Ccl4;Cxcr2;Pde2a	0.0775839	1.11023	0.51955
GO:0019432	triglyceride biosynthetic process	http://amigo.geneontology.org/amigo/term/GO:0019432	4	2002	12	17184	2.86486	305166;681211;290843;252900	Agpat9;Mogat2;Agpat6;Dgat2	0.0775839	1.11023	0.51955
GO:0043116	negative regulation of vascular permeability	http://amigo.geneontology.org/amigo/term/GO:0043116	4	2002	12	17184	2.86486	29645;25369;25026;81743	Ptprj;Adora2a;Adm;Pde2a	0.0775839	1.11023	0.51955
GO:0032703	negative regulation of interleukin-2 production	http://amigo.geneontology.org/amigo/term/GO:0032703	4	2002	12	17184	2.86486	81613;312102;501043;683206	Ceacam1;Vsig4;Il20rb;Tnfaip3	0.0775839	1.11023	0.51955
GO:1902176	negative regulation of oxidative stress-induced intrinsic apoptotic signaling pathway	http://amigo.geneontology.org/amigo/term/GO:1902176	4	2002	12	17184	2.86486	298575;24787;83619;24471	Pink1;Sod2;Nfe2l2;Hspb1	0.0775839	1.11023	0.51955
GO:0071872	cellular response to epinephrine stimulus	http://amigo.geneontology.org/amigo/term/GO:0071872	4	2002	12	17184	2.86486	25557;361532;24598;24950	Star;Sirt2;Nos1;Srd5a1	0.0775839	1.11023	0.51955
GO:0045926	negative regulation of growth	http://amigo.geneontology.org/amigo/term/GO:0045926	4	2002	12	17184	2.86486	25236;689415;24567;29560	Gpc3;Mt2A;Mt1a;Hif1a	0.0775839	1.11023	0.51955
GO:0050892	intestinal absorption	http://amigo.geneontology.org/amigo/term/GO:0050892	4	2002	12	17184	2.86486	64831;50655;681211;116479	Ireb2;Aco1;Mogat2;F11r	0.0775839	1.11023	0.51955
GO:0097028	dendritic cell differentiation	http://amigo.geneontology.org/amigo/term/GO:0097028	4	2002	12	17184	2.86486	81515;140635;100912456;60462	Lyn;Flt3;Lilrb1;Batf3	0.0775839	1.11023	0.51955
GO:0032695	negative regulation of interleukin-12 production	http://amigo.geneontology.org/amigo/term/GO:0032695	4	2002	12	17184	2.86486	25325;310553;25388;314870	Il10;Tlr2;Arrb2;Irak3	0.0775839	1.11023	0.51955
GO:0006101	citrate metabolic process	http://amigo.geneontology.org/amigo/term/GO:0006101	3	2002	7	17184	3.68263	50655;24918;25235	Aco1;Stat5a;Ghr	0.0778229	1.10889	0.51955
GO:0021955	central nervous system neuron axonogenesis	http://amigo.geneontology.org/amigo/term/GO:0021955	3	2002	7	17184	3.68263	361882;312647;170845	Arhgef28;Atg7;Ndel1	0.0778229	1.10889	0.51955
GO:0019439	aromatic compound catabolic process	http://amigo.geneontology.org/amigo/term/GO:0019439	3	2002	7	17184	3.68263	312086;296851;84024	Pon3;Pon2;Pon1	0.0778229	1.10889	0.51955
GO:0050869	negative regulation of B cell activation	http://amigo.geneontology.org/amigo/term/GO:0050869	3	2002	7	17184	3.68263	170637;54259;683206	Samsn1;Inpp5d;Tnfaip3	0.0778229	1.10889	0.51955
GO:0035493	SNARE complex assembly	http://amigo.geneontology.org/amigo/term/GO:0035493	3	2002	7	17184	3.68263	29528;364033;83730	Vamp3;Vamp4;Vamp8	0.0778229	1.10889	0.51955
GO:0010764	negative regulation of fibroblast migration	http://amigo.geneontology.org/amigo/term/GO:0010764	3	2002	7	17184	3.68263	246249;298914;114486	Arhgap4;Itgb1bp1;Braf	0.0778229	1.10889	0.51955
GO:0015677	copper ion import	http://amigo.geneontology.org/amigo/term/GO:0015677	3	2002	7	17184	3.68263	312052;499991;297738	Steap2;Steap4;Steap1	0.0778229	1.10889	0.51955
GO:0030203	glycosaminoglycan metabolic process	http://amigo.geneontology.org/amigo/term/GO:0030203	3	2002	7	17184	3.68263	100909505;294673;299825	LOC100909505;Hexb;Gns	0.0778229	1.10889	0.51955
GO:0070585	protein localization to mitochondrion	http://amigo.geneontology.org/amigo/term/GO:0070585	3	2002	7	17184	3.68263	294079;65028;295922	March5;Dnaja1;Mtch2	0.0778229	1.10889	0.51955
GO:0002320	lymphoid progenitor cell differentiation	http://amigo.geneontology.org/amigo/term/GO:0002320	3	2002	7	17184	3.68263	140635;366126;299206	Flt3;Spi1;Batf	0.0778229	1.10889	0.51955
GO:0050861	positive regulation of B cell receptor signaling pathway	http://amigo.geneontology.org/amigo/term/GO:0050861	3	2002	7	17184	3.68263	81515;291813;305269	Lyn;Cmtm3;Stap1	0.0778229	1.10889	0.51955
GO:0034144	negative regulation of toll-like receptor 4 signaling pathway	http://amigo.geneontology.org/amigo/term/GO:0034144	3	2002	7	17184	3.68263	499926;81515;306127	Bpifb1;Lyn;Irg1	0.0778229	1.10889	0.51955
GO:0002082	regulation of oxidative phosphorylation	http://amigo.geneontology.org/amigo/term/GO:0002082	3	2002	7	17184	3.68263	298575;298762;24577	Pink1;Cox7a2l;Myc	0.0778229	1.10889	0.51955
GO:0010886	positive regulation of cholesterol storage	http://amigo.geneontology.org/amigo/term/GO:0010886	3	2002	7	17184	3.68263	25073;29184;498638	Scarb1;Cd36;Msr1	0.0778229	1.10889	0.51955
GO:0002467	germinal center formation	http://amigo.geneontology.org/amigo/term/GO:0002467	3	2002	7	17184	3.68263	309452;680611;287974	Nfkb2;Bcl3;Klhl6	0.0778229	1.10889	0.51955
GO:0071321	cellular response to cGMP	http://amigo.geneontology.org/amigo/term/GO:0071321	3	2002	7	17184	3.68263	24617;81743;25553	Serpine1;Pde2a;Slc6a4	0.0778229	1.10889	0.51955
GO:0006657	CDP-choline pathway	http://amigo.geneontology.org/amigo/term/GO:0006657	3	2002	7	17184	3.68263	310773;286936;140544	Cept1;Pcyt1b;Pcyt1a	0.0778229	1.10889	0.51955
GO:0043615	astrocyte cell migration	http://amigo.geneontology.org/amigo/term/GO:0043615	3	2002	7	17184	3.68263	81707;294673;24770	Mmp14;Hexb;Ccl2	0.0778229	1.10889	0.51955
GO:0006892	post-Golgi vesicle-mediated transport	http://amigo.geneontology.org/amigo/term/GO:0006892	3	2002	7	17184	3.68263	25017;300652;367714	Myo5a;Sorl1;Rp2	0.0778229	1.10889	0.51955
GO:0031638	zymogen activation	http://amigo.geneontology.org/amigo/term/GO:0031638	3	2002	7	17184	3.68263	81707;24946;306761	Mmp14;F9;F12	0.0778229	1.10889	0.51955
GO:0034374	low-density lipoprotein particle remodeling	http://amigo.geneontology.org/amigo/term/GO:0034374	3	2002	7	17184	3.68263	85264;301265;25728	Abcg1;Pla2g7;Apoe	0.0778229	1.10889	0.51955
GO:0009725	response to hormone	http://amigo.geneontology.org/amigo/term/GO:0009725	17	2002	96	17184	1.52443	313929;260320;81707;89829;312052;305843;81515;25668;304608;50646;25235;171136;25333;619385;25380;24572;24718	Ncoa1;F7;Mmp14;Socs3;Steap2;Ang;Lyn;Cd38;Mmp19;Ptk2b;Ghr;Cblb;Mgp;Ncoa4;Anxa1;Muc2;Reln	0.0781014	1.10734	0.520362
GO:0071375	cellular response to peptide hormone stimulus	http://amigo.geneontology.org/amigo/term/GO:0071375	9	2002	42	17184	1.84309	29197;81515;79113;25150;83805;25734;89825;81736;24553	Il18;Lyn;Fgr;Fyn;Src;Hck;Nap1l1;Nfkb1;Met	0.0793144	1.10065	0.527385
GO:0061025	membrane fusion	http://amigo.geneontology.org/amigo/term/GO:0061025	8	2002	36	17184	1.91107	81802;292483;689161;83730;317630;60355;64862;307382	Stx3;Stx11;Gabarapl1;Vamp8;Bloc1s6;Nsf;Map1lc3b;Napg	0.0824879	1.08361	0.547389
GO:0016310	phosphorylation	http://amigo.geneontology.org/amigo/term/GO:0016310	23	2002	140	17184	1.4149	25619;365652;305342;688705;310849;311355;29581;140635;81771;362833;24679;499330;246060;308451;83805;685076;361076;140908;100125370;56718;29432;294048;311864	Plau;Col4a3bp;N4bp2;Dgki;Sgms2;Ppip5k1;Htr2b;Flt3;Rps6ka1;Mob3a;Prkar2b;Nmrk1;Cdkn1c;Itpkc;Src;Pgm2l1;Dgkh;Cdk5;Nadk;Mtor;Pak2;Pik3ap1;Uck1	0.0829024	1.08143	0.549042
GO:0060707	trophoblast giant cell differentiation	http://amigo.geneontology.org/amigo/term/GO:0060707	5	2002	18	17184	2.38775	60584;309871;89829;29586;680718	Lif;Prdm1;Socs3;Gjb5;Cts8	0.0844443	1.07343	0.550464
GO:0021854	hypothalamus development	http://amigo.geneontology.org/amigo/term/GO:0021854	5	2002	18	17184	2.38775	114213;313929;24577;24950;24718	Rax;Ncoa1;Myc;Srd5a1;Reln	0.0844443	1.07343	0.550464
GO:0071361	cellular response to ethanol	http://amigo.geneontology.org/amigo/term/GO:0071361	5	2002	18	17184	2.38775	24787;287561;266685;64041;366126	Sod2;Ccl7;Ugt2b17;Birc5;Spi1	0.0844443	1.07343	0.550464
GO:0007494	midgut development	http://amigo.geneontology.org/amigo/term/GO:0007494	5	2002	18	17184	2.38775	25698;24450;25271;24618;24718	Ass1;Hmgcs2;Rxra;Reg3b;Reln	0.0844443	1.07343	0.550464
GO:0001556	oocyte maturation	http://amigo.geneontology.org/amigo/term/GO:0001556	5	2002	18	17184	2.38775	292206;367328;50646;362919;360254	Trip13;Wash1;Ptk2b;RGD1564420;Brca2	0.0844443	1.07343	0.550464
GO:0050860	negative regulation of T cell receptor signaling pathway	http://amigo.geneontology.org/amigo/term/GO:0050860	5	2002	18	17184	2.38775	29645;171136;117063;116689;83781	Ptprj;Cblb;Ptpn2;Ptpn6;Lgals3	0.0844443	1.07343	0.550464
GO:0010269	response to selenium ion	http://amigo.geneontology.org/amigo/term/GO:0010269	5	2002	18	17184	2.38775	24787;29221;25271;81818;29360	Sod2;Arg1;Rxra;Vim;Sepp1	0.0844443	1.07343	0.550464
GO:0002526	acute inflammatory response	http://amigo.geneontology.org/amigo/term/GO:0002526	5	2002	18	17184	2.38775	59103;116547;81503;24464;100912108	Ptges;S100a8;Cxcl1;Hp;Nupr1	0.0844443	1.07343	0.550464
GO:0050900	leukocyte migration	http://amigo.geneontology.org/amigo/term/GO:0050900	6	2002	24	17184	2.1493	25713;24494;81687;25464;54266;25651	Itgb7;Il1b;Mmp9;Icam1;Madcam1;Selp	0.0860085	1.06546	0.558466
GO:0008361	regulation of cell size	http://amigo.geneontology.org/amigo/term/GO:0008361	6	2002	24	17184	2.1493	297025;294797;59114;306619;295357;25156	Kel;Il7r;Slc9a3r1;Cln8;Lamtor5;Vav1	0.0860085	1.06546	0.558466
GO:0032869	cellular response to insulin stimulus	http://amigo.geneontology.org/amigo/term/GO:0032869	19	2002	112	17184	1.46049	25557;25017;29184;24450;25271;24330;24426;25196;25235;83805;29560;24617;29376;287533;25718;24950;64194;362817;24770	Star;Myo5a;Cd36;Hmgcs2;Rxra;Egr1;Gstp1;Inhbb;Ghr;Src;Hif1a;Serpine1;Irs2;Inpp5k;Igf1r;Srd5a1;Insig1;Cdk2;Ccl2	0.0872355	1.05931	0.565327
GO:0033189	response to vitamin A	http://amigo.geneontology.org/amigo/term/GO:0033189	8	2002	37	17184	1.85931	24335;29221;24207;81687;25271;116686;25406;24572	Epo;Arg1;Apoc3;Mmp9;Rxra;Gsr;Cd44;Muc2	0.0916068	1.03807	0.578254
GO:0043507	positive regulation of JUN kinase activity	http://amigo.geneontology.org/amigo/term/GO:0043507	8	2002	37	17184	1.85931	116667;24494;50646;305353;338457;309168;60582;365057	Map3k1;Il1b;Ptk2b;Tlr6;Tlr9;Map3k11;Il1rn;Map3k5	0.0916068	1.03807	0.578254
GO:0006641	triglyceride metabolic process	http://amigo.geneontology.org/amigo/term/GO:0006641	8	2002	37	17184	1.85931	29184;24207;25757;113976;290843;64037;64194;25728	Cd36;Apoc3;Cpt1a;Acsl4;Agpat6;Slc22a4;Insig1;Apoe	0.0916068	1.03807	0.578254
GO:0090141	positive regulation of mitochondrial fission	http://amigo.geneontology.org/amigo/term/GO:0090141	4	2002	13	17184	2.64434	294079;298575;305816;84480	March5;Pink1;Ddhd1;Bnip3	0.093423	1.02955	0.578254
GO:0060038	cardiac muscle cell proliferation	http://amigo.geneontology.org/amigo/term/GO:0060038	4	2002	13	17184	2.64434	361801;25271;25671;29610	Rxrb;Rxra;Smad1;Tgfbr3	0.093423	1.02955	0.578254
GO:0010801	negative regulation of peptidyl-threonine phosphorylation	http://amigo.geneontology.org/amigo/term/GO:0010801	4	2002	13	17184	2.64434	361532;24553;287533;140942	Sirt2;Met;Inpp5k;Ddit4	0.093423	1.02955	0.578254
GO:0033591	response to L-ascorbic acid	http://amigo.geneontology.org/amigo/term/GO:0033591	4	2002	13	17184	2.64434	24787;24494;24464;24426	Sod2;Il1b;Hp;Gstp1	0.093423	1.02955	0.578254
GO:0006044	N-acetylglucosamine metabolic process	http://amigo.geneontology.org/amigo/term/GO:0006044	4	2002	13	17184	2.64434	81759;294673;683570;302972	Renbp;Hexb;Gnpda1;Amdhd2	0.093423	1.02955	0.578254
GO:0050771	negative regulation of axonogenesis	http://amigo.geneontology.org/amigo/term/GO:0050771	4	2002	13	17184	2.64434	360921;24547;83469;29192	Rufy3;Mbp;Lrp4;Psen1	0.093423	1.02955	0.578254
GO:0007252	I-kappaB phosphorylation	http://amigo.geneontology.org/amigo/term/GO:0007252	4	2002	13	17184	2.64434	310553;363984;317468;338457	Tlr2;Ikbke;Tlr7;Tlr9	0.093423	1.02955	0.578254
GO:0046889	positive regulation of lipid biosynthetic process	http://amigo.geneontology.org/amigo/term/GO:0046889	4	2002	13	17184	2.64434	58813;305795;56718;25728	Nt5e;Abhd6;Mtor;Apoe	0.093423	1.02955	0.578254
GO:0002031	G-protein coupled receptor internalization	http://amigo.geneontology.org/amigo/term/GO:0002031	4	2002	13	17184	2.64434	25097;29581;25026;25388	Pld2;Htr2b;Adm;Arrb2	0.093423	1.02955	0.578254
GO:0010941	regulation of cell death	http://amigo.geneontology.org/amigo/term/GO:0010941	4	2002	13	17184	2.64434	24517;306626;310791;365057	Junb;Ing1;Slc25a24;Map3k5	0.093423	1.02955	0.578254
GO:0050709	negative regulation of protein secretion	http://amigo.geneontology.org/amigo/term/GO:0050709	4	2002	13	17184	2.64434	303008;65190;25380;303690	Rhbdf1;Rsad2;Anxa1;Rhbdf2	0.093423	1.02955	0.578254
GO:0060252	positive regulation of glial cell proliferation	http://amigo.geneontology.org/amigo/term/GO:0060252	4	2002	13	17184	2.64434	24230;81515;81818;56718	Tspo;Lyn;Vim;Mtor	0.093423	1.02955	0.578254
GO:0060389	pathway-restricted SMAD protein phosphorylation	http://amigo.geneontology.org/amigo/term/GO:0060389	4	2002	13	17184	2.64434	29610;29373;59086;252833	Tgfbr3;Bmp2;Tgfb1;Gdf7	0.093423	1.02955	0.578254
GO:0043922	negative regulation by host of viral transcription	http://amigo.geneontology.org/amigo/term/GO:0043922	4	2002	13	17184	2.64434	83618;116637;24516;287533	Rest;Ccl4;Jun;Inpp5k	0.093423	1.02955	0.578254
GO:0045779	negative regulation of bone resorption	http://amigo.geneontology.org/amigo/term/GO:0045779	4	2002	13	17184	2.64434	25668;54259;25341;84604	Cd38;Inpp5d;Tnfrsf11b;Hamp	0.093423	1.02955	0.578254
GO:0050880	regulation of blood vessel size	http://amigo.geneontology.org/amigo/term/GO:0050880	4	2002	13	17184	2.64434	298914;24603;24602;24250	Itgb1bp1;Npr1;Nppa;Cbs	0.093423	1.02955	0.578254
GO:0001553	luteinization	http://amigo.geneontology.org/amigo/term/GO:0001553	4	2002	13	17184	2.64434	81686;24918;286896;24153	Mmp2;Stat5a;Sgpl1;A2m	0.093423	1.02955	0.578254
GO:0006895	Golgi to endosome transport	http://amigo.geneontology.org/amigo/term/GO:0006895	4	2002	13	17184	2.64434	192276;94197;298786;83576	Coro7;Rab14;Slc30a6;Sort1	0.093423	1.02955	0.578254
GO:0009303	rRNA transcription	http://amigo.geneontology.org/amigo/term/GO:0009303	4	2002	13	17184	2.64434	83582;305843;303745;287453	Polr1b;Ang;Sirt7;Rnasek	0.093423	1.02955	0.578254
GO:0031175	neuron projection development	http://amigo.geneontology.org/amigo/term/GO:0031175	21	2002	128	17184	1.41254	81802;25097;296580;24604;362093;81515;309376;29619;50646;312647;140908;312915;170821;302502;116640;287110;25406;170845;298652;25718;317630	Stx3;Pld2;Camsap1;Npy;Wdr5;Lyn;Zfyve27;Btg2;Ptk2b;Atg7;Cdk5;Arfgef1;Atxn10;Cul4b;Tnc;Tbc1d24;Cd44;Ndel1;Ube4b;Igf1r;Bloc1s6	0.0949949	1.0223	0.578254
GO:0001895	retina homeostasis	http://amigo.geneontology.org/amigo/term/GO:0001895	7	2002	31	17184	1.94148	500832;300250;24471;59110;25211;24825;60423	Bbs10;Krt1;Hspb1;Aipl1;Lyz2;Tf;Slc28a2	0.09521	1.02132	0.578254
GO:0042311	vasodilation	http://amigo.geneontology.org/amigo/term/GO:0042311	6	2002	25	17184	2.06321	29659;24787;50672;29244;25369;25728	P2rx4;Sod2;Ednrb;Gch1;Adora2a;Apoe	0.0977007	1.0101	0.578254
GO:0002376	immune system process	http://amigo.geneontology.org/amigo/term/GO:0002376	5	2002	19	17184	2.26195	140914;24464;501736;116596;54259	Olr1;Hp;Cd300a;Map3k8;Inpp5d	0.0979339	1.00907	0.578254
GO:0034145	positive regulation of toll-like receptor 4 signaling pathway	http://amigo.geneontology.org/amigo/term/GO:0034145	3	2002	8	17184	3.22211	29469;680127;58852	Lbp;Tirap;Nr1h3	0.0989898	1.00441	0.578254
GO:0019800	peptide cross-linking via chondroitin 4-sulfate glycosaminoglycan	http://amigo.geneontology.org/amigo/term/GO:0019800	3	2002	8	17184	3.22211	306404;361840;29139	Spock3;Spock2;Dcn	0.0989898	1.00441	0.578254
GO:0001955	blood vessel maturation	http://amigo.geneontology.org/amigo/term/GO:0001955	3	2002	8	17184	3.22211	81686;304663;25406	Mmp2;Lyl1;Cd44	0.0989898	1.00441	0.578254
GO:0032872	regulation of stress-activated MAPK cascade	http://amigo.geneontology.org/amigo/term/GO:0032872	3	2002	8	17184	3.22211	116590;170851;24426	Mapk1;Map2k1;Gstp1	0.0989898	1.00441	0.578254
GO:0043068	positive regulation of programmed cell death	http://amigo.geneontology.org/amigo/term/GO:0043068	3	2002	8	17184	3.22211	685072;84480;306886	Rarg;Bnip3;Ripk1	0.0989898	1.00441	0.578254
GO:0001878	response to yeast	http://amigo.geneontology.org/amigo/term/GO:0001878	3	2002	8	17184	3.22211	114553;502902;689388	Ncf1;Clec7a;Ptx3	0.0989898	1.00441	0.578254
GO:0050795	regulation of behavior	http://amigo.geneontology.org/amigo/term/GO:0050795	3	2002	8	17184	3.22211	29595;29581;24718	Htr2a;Htr2b;Reln	0.0989898	1.00441	0.578254
GO:0010591	regulation of lamellipodium assembly	http://amigo.geneontology.org/amigo/term/GO:0010591	3	2002	8	17184	3.22211	361065;365396;303342	Bin3;Ssh3;Ssh2	0.0989898	1.00441	0.578254
GO:0006000	fructose metabolic process	http://amigo.geneontology.org/amigo/term/GO:0006000	3	2002	8	17184	3.22211	54283;117276;25659	Pfkfb4;Pfkfb3;Khk	0.0989898	1.00441	0.578254
GO:0033194	response to hydroperoxide	http://amigo.geneontology.org/amigo/term/GO:0033194	3	2002	8	17184	3.22211	294329;25668;24514	Trpm2;Cd38;Jak2	0.0989898	1.00441	0.578254
GO:0048672	positive regulation of collateral sprouting	http://amigo.geneontology.org/amigo/term/GO:0048672	3	2002	8	17184	3.22211	306790;116683;66025	Sema4d;Efna5;Lpar3	0.0989898	1.00441	0.578254
GO:0050891	multicellular organismal water homeostasis	http://amigo.geneontology.org/amigo/term/GO:0050891	3	2002	8	17184	3.22211	24767;24602;25122	Scnn1b;Nppa;Scnn1a	0.0989898	1.00441	0.578254
GO:0042129	regulation of T cell proliferation	http://amigo.geneontology.org/amigo/term/GO:0042129	3	2002	8	17184	3.22211	313845;366957;83781	Sos1;Rac2;Lgals3	0.0989898	1.00441	0.578254
GO:0034383	low-density lipoprotein particle clearance	http://amigo.geneontology.org/amigo/term/GO:0034383	3	2002	8	17184	3.22211	25073;29184;252900	Scarb1;Cd36;Dgat2	0.0989898	1.00441	0.578254
GO:0034349	glial cell apoptotic process	http://amigo.geneontology.org/amigo/term/GO:0034349	3	2002	8	17184	3.22211	25402;78963;64625	Casp3;Apaf1;Bid	0.0989898	1.00441	0.578254
GO:0097011	cellular response to granulocyte macrophage colony-stimulating factor stimulus	http://amigo.geneontology.org/amigo/term/GO:0097011	3	2002	8	17184	3.22211	116590;24918;81743	Mapk1;Stat5a;Pde2a	0.0989898	1.00441	0.578254
GO:0048680	positive regulation of axon regeneration	http://amigo.geneontology.org/amigo/term/GO:0048680	3	2002	8	17184	3.22211	114486;170845;25718	Braf;Ndel1;Igf1r	0.0989898	1.00441	0.578254
GO:0006012	galactose metabolic process	http://amigo.geneontology.org/amigo/term/GO:0006012	3	2002	8	17184	3.22211	296117;313843;295934	Galk2;Galm;Chst1	0.0989898	1.00441	0.578254
GO:0032725	positive regulation of granulocyte macrophage colony-stimulating factor production	http://amigo.geneontology.org/amigo/term/GO:0032725	3	2002	8	17184	3.22211	29197;24494;338457	Il18;Il1b;Tlr9	0.0989898	1.00441	0.578254
GO:0007183	SMAD protein complex assembly	http://amigo.geneontology.org/amigo/term/GO:0007183	3	2002	8	17184	3.22211	25671;313477;59086	Smad1;Zfyve9;Tgfb1	0.0989898	1.00441	0.578254
GO:0030823	regulation of cGMP metabolic process	http://amigo.geneontology.org/amigo/term/GO:0030823	3	2002	8	17184	3.22211	59110;24250;81743	Aipl1;Cbs;Pde2a	0.0989898	1.00441	0.578254
GO:0030098	lymphocyte differentiation	http://amigo.geneontology.org/amigo/term/GO:0030098	3	2002	8	17184	3.22211	305501;140635;366126	Ikzf1;Flt3;Spi1	0.0989898	1.00441	0.578254
GO:0070493	thrombin receptor signaling pathway	http://amigo.geneontology.org/amigo/term/GO:0070493	3	2002	8	17184	3.22211	100360623;29636;364206	Iqgap2;F2rl2;Plek	0.0989898	1.00441	0.578254
GO:0060712	spongiotrophoblast layer development	http://amigo.geneontology.org/amigo/term/GO:0060712	3	2002	8	17184	3.22211	304522;25026;362925	Fbxw8;Adm;Zfat	0.0989898	1.00441	0.578254
GO:0045814	negative regulation of gene expression, epigenetic	http://amigo.geneontology.org/amigo/term/GO:0045814	3	2002	8	17184	3.22211	312299;29384;366126	Ezh2;H2afy;Spi1	0.0989898	1.00441	0.578254
GO:0045953	negative regulation of natural killer cell mediated cytotoxicity	http://amigo.geneontology.org/amigo/term/GO:0045953	3	2002	8	17184	3.22211	27100;25388;100912456	Gfer;Arrb2;Lilrb1	0.0989898	1.00441	0.578254
GO:0042088	T-helper 1 type immune response	http://amigo.geneontology.org/amigo/term/GO:0042088	3	2002	8	17184	3.22211	29197;680611;305353	Il18;Bcl3;Tlr6	0.0989898	1.00441	0.578254
GO:0032816	positive regulation of natural killer cell activation	http://amigo.geneontology.org/amigo/term/GO:0032816	3	2002	8	17184	3.22211	85419;680476;317630	Lyst;Bloc1s3;Bloc1s6	0.0989898	1.00441	0.578254
GO:0038061	NIK/NF-kappaB signaling	http://amigo.geneontology.org/amigo/term/GO:0038061	3	2002	8	17184	3.22211	309452;363984;81736	Nfkb2;Ikbke;Nfkb1	0.0989898	1.00441	0.578254
GO:1903825	organic acid transmembrane transport	http://amigo.geneontology.org/amigo/term/GO:1903825	3	2002	8	17184	3.22211	29464;24546;50622	Slc6a6;Slco2a1;Slc23a2	0.0989898	1.00441	0.578254
GO:0010243	response to organonitrogen compound	http://amigo.geneontology.org/amigo/term/GO:0010243	12	2002	65	17184	1.58816	24494;25671;140635;29619;50646;24598;81718;29527;60582;171341;24655;83584	Il1b;Smad1;Flt3;Btg2;Ptk2b;Nos1;Cdo1;Ptgs2;Il1rn;Mgst1;Plcd1;Casp6	0.101967	0.991539	0.5946
GO:0000187	activation of MAPK activity	http://amigo.geneontology.org/amigo/term/GO:0000187	14	2002	79	17184	1.52478	171492;303604;24494;29568;25155;170851;25235;192206;29373;66025;24553;309168;314612;365057	Map3k2;Map3k3;Il1b;Map2k5;Syk;Map2k1;Ghr;Prok2;Bmp2;Lpar3;Met;Map3k11;Shc2;Map3k5	0.102295	0.990147	0.595463
GO:0050852	T cell receptor signaling pathway	http://amigo.geneontology.org/amigo/term/GO:0050852	9	2002	45	17184	1.71992	116590;58942;81751;84492;25150;367901;29192;29337;155918	Mapk1;Cacnb4;Psen2;Tec;Fyn;Btk;Psen1;Plcg2;Lcp2	0.105229	0.977866	0.611468
GO:0008150	biological_process	http://amigo.geneontology.org/amigo/term/GO:0008150	221	2002	1738	17184	1.10279	360540;296655;619580;363494;306203;100365773;500348;83582;306283;306819;498112;314352;298575;499285;309457;300250;313017;310685;681352;25236;306347;315648;305230;303604;297867;291675;307740;307927;300088;317346;294337;363140;310745;60357;296370;361672;303470;24944;259171;29383;83830;361107;688705;313216;288291;309194;298566;360518;360228;298762;293522;289175;305351;361688;313391;361435;296371;117…	Akap10;Stom;Ctps2;Gla;Pxk;LOC100365773;Bcl2l14;Polr1b;Anxa8;Kdm1b;Yeats2;Sel1l;Pink1;Adam8;Pcgf6;Krt1;Sfn;Polr3c;Letmd1;Gpc3;Ell;Ppp2r1b;Shroom3;Map3k3;Arid1a;Mzb1;Sall1;Taf5l;Polr3h;Bcor;Col6a1;Rassf1;Dclre1b;Prom1;Ctsa;Kndc1;Kat7;Lamp2;Dclre1c;Fah;Gtf2a1;Actr8;Dgki;Rnf20;Tmprss15;Taf6l;C1qa;Gfpt2;Wfdc21;Cox7a2l;Ahsp;Slc19a2;Klhl5;Suv420h1;Atg4c;Fanca;Pltp;Pop5;Sirt7;Meaf6;Tnfsf13;Il7r;LOC499770…	0.105637	0.976184	0.612461
GO:0006612	protein targeting to membrane	http://amigo.geneontology.org/amigo/term/GO:0006612	7	2002	32	17184	1.8807	114553;316018;313391;363783;293665;499014;366014	Ncf1;Rtp3;Atg4c;Zdhhc23;Zdhhc24;Zdhhc14;Zdhhc12	0.106138	0.97413	0.612461
GO:0031623	receptor internalization	http://amigo.geneontology.org/amigo/term/GO:0031623	7	2002	32	17184	1.8807	25235;25238;29385;25026;25388;25372;81504	Ghr;Adrbk1;Cxcr2;Adm;Arrb2;Adrbk2;Grb2	0.106138	0.97413	0.612461
GO:0042771	intrinsic apoptotic signaling pathway in response to DNA damage by p53 class mediator	http://amigo.geneontology.org/amigo/term/GO:0042771	7	2002	32	17184	1.8807	116675;282817;100912108;365895;680611;360254;140942	Pgap2;Pycard;Nupr1;Hipk1;Bcl3;Brca2;Ddit4	0.106138	0.97413	0.612461
GO:0030183	B cell differentiation	http://amigo.geneontology.org/amigo/term/GO:0030183	10	2002	52	17184	1.65392	294900;259171;305501;140635;365395;304663;117063;79237;679028;29337	Tpd52;Dclre1c;Ikzf1;Flt3;Clcf1;Lyl1;Ptpn2;Hhex;Rbpj;Plcg2	0.107689	0.967829	0.615606
GO:0070301	cellular response to hydrogen peroxide	http://amigo.geneontology.org/amigo/term/GO:0070301	12	2002	66	17184	1.564	29197;29221;83619;312299;84480;29560;24617;25380;170496;365057;683206;25426	Il18;Arg1;Nfe2l2;Ezh2;Bnip3;Hif1a;Serpine1;Anxa1;Lcn2;Map3k5;Tnfaip3;Cyp1b1	0.109682	0.959865	0.615606
GO:0014823	response to activity	http://amigo.geneontology.org/amigo/term/GO:0014823	13	2002	73	17184	1.53201	81686;25557;25619;25644;24787;29184;25325;29560;83783;24598;364018;60582;24770	Mmp2;Star;Plau;Bmp6;Sod2;Cd36;Il10;Hif1a;Sult1a1;Nos1;Ncf2;Il1rn;Ccl2	0.109697	0.959804	0.615606
GO:0032007	negative regulation of TOR signaling	http://amigo.geneontology.org/amigo/term/GO:0032007	6	2002	26	17184	1.98374	301131;305464;29560;311405;140942;314979	Tnfaip8l1;Depdc5;Hif1a;Tmem127;Ddit4;Deptor	0.110189	0.957863	0.615606
GO:0046835	carbohydrate phosphorylation	http://amigo.geneontology.org/amigo/term/GO:0046835	6	2002	26	17184	1.98374	54283;296117;298250;25060;117276;25659	Pfkfb4;Galk2;Fggy;Hk3;Pfkfb3;Khk	0.110189	0.957863	0.615606
GO:0033280	response to vitamin D	http://amigo.geneontology.org/amigo/term/GO:0033280	6	2002	26	17184	1.98374	24494;25271;81818;309139;59086;29527	Il1b;Rxra;Vim;Tpcn2;Tgfb1;Ptgs2	0.110189	0.957863	0.615606
GO:0070372	regulation of ERK1 and ERK2 cascade	http://amigo.geneontology.org/amigo/term/GO:0070372	6	2002	26	17184	1.98374	81515;24337;25155;24426;116689;94204	Lyn;Erbb2;Syk;Gstp1;Ptpn6;Ece1	0.110189	0.957863	0.615606
GO:0006970	response to osmotic stress	http://amigo.geneontology.org/amigo/term/GO:0006970	6	2002	26	17184	1.98374	116667;311846;50646;24778;25256;58936	Map3k1;Lrrc8a;Ptk2b;Slc2a1;Fmo1;Plk3	0.110189	0.957863	0.615606
GO:0032006	regulation of TOR signaling	http://amigo.geneontology.org/amigo/term/GO:0032006	4	2002	14	17184	2.45531	305166;64363;302986;311405	Agpat9;Araf;Telo2;Tmem127	0.110651	0.956043	0.615606
GO:0050965	detection of temperature stimulus involved in sensory perception of pain	http://amigo.geneontology.org/amigo/term/GO:0050965	4	2002	14	17184	2.45531	29595;286920;83513;25388	Htr2a;Asic3;Mmp24;Arrb2	0.110651	0.956043	0.615606
GO:0071276	cellular response to cadmium ion	http://amigo.geneontology.org/amigo/term/GO:0071276	4	2002	14	17184	2.45531	25557;24451;24567;84050	Star;Hmox1;Mt1a;Enpp2	0.110651	0.956043	0.615606
GO:0031929	TOR signaling	http://amigo.geneontology.org/amigo/term/GO:0031929	4	2002	14	17184	2.45531	29304;361845;56718;116636	Rps6;Eif4ebp2;Mtor;Eif4ebp1	0.110651	0.956043	0.615606
GO:0006882	cellular zinc ion homeostasis	http://amigo.geneontology.org/amigo/term/GO:0006882	4	2002	14	17184	2.45531	58976;689415;24567;306009	Slc30a1;Mt2A;Mt1a;Slc39a14	0.110651	0.956043	0.615606
GO:0015804	neutral amino acid transport	http://amigo.geneontology.org/amigo/term/GO:0015804	4	2002	14	17184	2.45531	84551;287532;155205;311168	Slc7a8;Slc43a2;Slc36a1;Slc43a1	0.110651	0.956043	0.615606
GO:0032438	melanosome organization	http://amigo.geneontology.org/amigo/term/GO:0032438	4	2002	14	17184	2.45531	85419;680476;317435;365042	Lyst;Bloc1s3;Shroom2;Rab32	0.110651	0.956043	0.615606
GO:0043277	apoptotic cell clearance	http://amigo.geneontology.org/amigo/term/GO:0043277	4	2002	14	17184	2.45531	29184;81639;65037;58852	Cd36;Alox15;Mertk;Nr1h3	0.110651	0.956043	0.615606
GO:1990138	neuron projection extension	http://amigo.geneontology.org/amigo/term/GO:1990138	4	2002	14	17184	2.45531	362398;310207;361945;170845	Plxna1;Sema5a;Postn;Ndel1	0.110651	0.956043	0.615606
GO:0019886	antigen processing and presentation of exogenous peptide antigen via MHC class II	http://amigo.geneontology.org/amigo/term/GO:0019886	4	2002	14	17184	2.45531	25441;289211;294274;290644	Fcer1g;Fcgr2b;RT1-DMa;Ifi30	0.110651	0.956043	0.615606
GO:0035428	hexose transmembrane transport	http://amigo.geneontology.org/amigo/term/GO:0035428	4	2002	14	17184	2.45531	501925;85256;24778;25551	Slc2a9;Slc2a8;Slc2a1;Slc2a3	0.110651	0.956043	0.615606
GO:0051604	protein maturation	http://amigo.geneontology.org/amigo/term/GO:0051604	4	2002	14	17184	2.45531	679462;300652;81751;29192	Tspan15;Sorl1;Psen2;Psen1	0.110651	0.956043	0.615606
GO:2001235	positive regulation of apoptotic signaling pathway	http://amigo.geneontology.org/amigo/term/GO:2001235	8	2002	39	17184	1.76375	140654;24577;25196;363082;78963;25369;24514;25423	Rps3;Myc;Inhbb;Pdcd7;Apaf1;Adora2a;Jak2;Ctsc	0.111502	0.952717	0.615606
GO:0032733	positive regulation of interleukin-10 production	http://amigo.geneontology.org/amigo/term/GO:0032733	5	2002	20	17184	2.14872	25441;317578;310553;338457;501043	Fcer1g;Sash3;Tlr2;Tlr9;Il20rb	0.112434	0.949101	0.615606
GO:1900087	positive regulation of G1/S transition of mitotic cell cycle	http://amigo.geneontology.org/amigo/term/GO:1900087	5	2002	20	17184	2.14872	29427;25380;302502;60376;366468	Aif1;Anxa1;Cul4b;Plrg1;Lsm10	0.112434	0.949101	0.615606
GO:0043393	regulation of protein binding	http://amigo.geneontology.org/amigo/term/GO:0043393	5	2002	20	17184	2.14872	81751;171160;29610;83805;29192	Psen2;Hopx;Tgfbr3;Src;Psen1	0.112434	0.949101	0.615606
GO:0046579	positive regulation of Ras protein signal transduction	http://amigo.geneontology.org/amigo/term/GO:0046579	5	2002	20	17184	2.14872	24335;688705;24337;170668;170851	Epo;Dgki;Erbb2;Rasgrp4;Map2k1	0.112434	0.949101	0.615606
GO:0042310	vasoconstriction	http://amigo.geneontology.org/amigo/term/GO:0042310	5	2002	20	17184	2.14872	24310;171143;50672;29581;25553	Ace;Trpm4;Ednrb;Htr2b;Slc6a4	0.112434	0.949101	0.615606
GO:0043403	skeletal muscle tissue regeneration	http://amigo.geneontology.org/amigo/term/GO:0043403	5	2002	20	17184	2.14872	25619;361065;81818;50692;363632	Plau;Bin3;Vim;Plaur;Sox15	0.112434	0.949101	0.615606
GO:0030866	cortical actin cytoskeleton organization	http://amigo.geneontology.org/amigo/term/GO:0030866	5	2002	20	17184	2.14872	309557;116724;140908;313052;364206	Epb41l2;Epb41l3;Cdk5;Epb4.1;Plek	0.112434	0.949101	0.615606
GO:0018230	peptidyl-L-cysteine S-palmitoylation	http://amigo.geneontology.org/amigo/term/GO:0018230	5	2002	20	17184	2.14872	363783;293665;499014;366014;308493	Zdhhc23;Zdhhc24;Zdhhc14;Zdhhc12;Clip3	0.112434	0.949101	0.615606
GO:0042104	positive regulation of activated T cell proliferation	http://amigo.geneontology.org/amigo/term/GO:0042104	5	2002	20	17184	2.14872	29197;24918;353218;266610;282817	Il18;Stat5a;Tnfsf9;Fadd;Pycard	0.112434	0.949101	0.615606
GO:0030279	negative regulation of ossification	http://amigo.geneontology.org/amigo/term/GO:0030279	5	2002	20	17184	2.14872	50646;29597;679028;83469;59086	Ptk2b;P2ry2;Rbpj;Lrp4;Tgfb1	0.112434	0.949101	0.615606
GO:0043966	histone H3 acetylation	http://amigo.geneontology.org/amigo/term/GO:0043966	9	2002	46	17184	1.68243	498112;307927;303470;362093;309194;362224;366126;309647;360254	Yeats2;Taf5l;Kat7;Wdr5;Taf6l;Csrp2bp;Spi1;Brpf3;Brca2	0.114814	0.940004	0.6276
GO:0016567	protein ubiquitination	http://amigo.geneontology.org/amigo/term/GO:0016567	46	2002	323	17184	1.22764	363284;312656;298575;362849;290692;313101;305424;114839;304522;89829;303350;289457;364681;83619;305268;64041;286761;652955;288734;309157;310363;78971;500985;171136;24874;365894;363222;171501;363065;64039;297930;362367;362137;25388;301674;303336;291597;301555;294331;304271;298652;314061;306825;83616;294691;313264	Ube2f;March8;Pink1;March2;Klhl2;Fbxl4;Fbxl5;Ccnc;Fbxw8;Socs3;Rnf135;Klhl8;Rnf144b;Nfe2l2;Uba6;Birc5;Vcpip1;Rnf130;Chfr;Peli3;Fbxo4;Birc3;Cbl;Cblb;Vhl;Trim33;Rnf149;Rnf38;Ube2q2;Fbxl20;Wwp1;Znrf2;Wdsub1;Arrb2;Fbxo11;Wsb1;Trim36;Cul3;Ube2g2;Rnf6;Ube4b;Uvssa;Mylip;Trim3;Naip5;Trim32	0.1161	0.935169	0.633584
GO:0090305	nucleic acid phosphodiester bond hydrolysis	http://amigo.geneontology.org/amigo/term/GO:0090305	14	2002	81	17184	1.48696	85472;305342;310745;259171;313563;84050;690164;497229;313587;54410;309812;364303;305842;293489	Polg;N4bp2;Dclre1b;Dclre1c;Exo5;Enpp2;Harbi1;Ang2;Zc3h12a;Enpp3;Rev3l;Rnase1l1;Rnase6;Slx1b	0.116519	0.933604	0.633762
GO:0030307	positive regulation of cell growth	http://amigo.geneontology.org/amigo/term/GO:0030307	14	2002	81	17184	1.48696	313017;81707;29568;24337;79129;81639;497942;25668;113976;50646;84584;287454;29650;313264	Sfn;Mmp14;Map2k5;Erbb2;Cyba;Alox15;Cxcl16;Cd38;Acsl4;Ptk2b;Ncoa3;Alox12;Adam10;Trim32	0.116519	0.933604	0.633762
GO:0043406	positive regulation of MAP kinase activity	http://amigo.geneontology.org/amigo/term/GO:0043406	10	2002	53	17184	1.62262	116667;366826;81613;24337;312299;29595;29581;83805;59086;29192	Map3k1;Diras1;Ceacam1;Erbb2;Ezh2;Htr2a;Htr2b;Src;Tgfb1;Psen1	0.116705	0.932909	0.633762
GO:0000278	mitotic cell cycle	http://amigo.geneontology.org/amigo/term/GO:0000278	7	2002	33	17184	1.8236	85434;363084;288734;304850;301555;313742;311886	Cdc5l;Usp3;Chfr;Rnf2;Cul3;Phf13;Cntrl	0.117707	0.929199	0.634011
GO:0009416	response to light stimulus	http://amigo.geneontology.org/amigo/term/GO:0009416	7	2002	33	17184	1.8236	85472;293614;24517;29483;315606;25612;25054	Polg;Ric8a;Junb;Slc1a3;Kmt2a;Asns;Ntrk2	0.117707	0.929199	0.634011
GO:0030325	adrenal gland development	http://amigo.geneontology.org/amigo/term/GO:0030325	7	2002	33	17184	1.8236	24230;307740;353498;246060;114490;114031;25426	Tspo;Sall1;Cyp11b3;Cdkn1c;Cited2;Fstl3;Cyp1b1	0.117707	0.929199	0.634011
GO:0051781	positive regulation of cell division	http://amigo.geneontology.org/amigo/term/GO:0051781	7	2002	33	17184	1.8236	24494;29581;94203;361532;114111;79429;60662	Il1b;Htr2b;Pgf;Sirt2;Vegfc;Pdgfc;Fgf5	0.117707	0.929199	0.634011
GO:0015991	ATP hydrolysis coupled proton transport	http://amigo.geneontology.org/amigo/term/GO:0015991	7	2002	33	17184	1.8236	170667;291969;29757;685232;117596;298451;299971	Atp6v0c;Atp6v0d1;Atp6v0a1;Atp6v1a;Atp6v1b2;Atp6v0b;Atp6v1c1	0.117707	0.929199	0.634011
GO:0005979	regulation of glycogen biosynthetic process	http://amigo.geneontology.org/amigo/term/GO:0005979	3	2002	9	17184	2.86393	56718;287533;192280	Mtor;Inpp5k;Ppp1r3b	0.122163	0.913059	0.637009
GO:2000146	negative regulation of cell motility	http://amigo.geneontology.org/amigo/term/GO:2000146	3	2002	9	17184	2.86393	59114;292770;317371	Slc9a3r1;Spint2;Was	0.122163	0.913059	0.637009
GO:0071396	cellular response to lipid	http://amigo.geneontology.org/amigo/term/GO:0071396	3	2002	9	17184	2.86393	24494;29560;287454	Il1b;Hif1a;Alox12	0.122163	0.913059	0.637009
GO:0042178	xenobiotic catabolic process	http://amigo.geneontology.org/amigo/term/GO:0042178	3	2002	9	17184	2.86393	24421;24423;362061	Gsta1;Gstm1;Cryz	0.122163	0.913059	0.637009
GO:0016082	synaptic vesicle priming	http://amigo.geneontology.org/amigo/term/GO:0016082	3	2002	9	17184	2.86393	85238;64829;116500	Synj1;Unc13a;Snap29	0.122163	0.913059	0.637009
GO:0060351	cartilage development involved in endochondral bone morphogenesis	http://amigo.geneontology.org/amigo/term/GO:0060351	3	2002	9	17184	2.86393	25235;25546;24250	Ghr;Shox2;Cbs	0.122163	0.913059	0.637009
GO:0006646	phosphatidylethanolamine biosynthetic process	http://amigo.geneontology.org/amigo/term/GO:0006646	3	2002	9	17184	2.86393	310773;81639;94172	Cept1;Alox15;Slc27a1	0.122163	0.913059	0.637009
GO:0055091	phospholipid homeostasis	http://amigo.geneontology.org/amigo/term/GO:0055091	3	2002	9	17184	2.86393	85264;313210;85419	Abcg1;Abca1;Lyst	0.122163	0.913059	0.637009
GO:0007184	SMAD protein import into nucleus	http://amigo.geneontology.org/amigo/term/GO:0007184	3	2002	9	17184	2.86393	313477;24516;59086	Zfyve9;Jun;Tgfb1	0.122163	0.913059	0.637009
GO:0060323	head morphogenesis	http://amigo.geneontology.org/amigo/term/GO:0060323	3	2002	9	17184	2.86393	114486;302526;683955	Braf;Atp6ap2;Flvcr1	0.122163	0.913059	0.637009
GO:0001881	receptor recycling	http://amigo.geneontology.org/amigo/term/GO:0001881	3	2002	9	17184	2.86393	81715;304286;688685	Camlg;Lmtk2;Fam109b	0.122163	0.913059	0.637009
GO:0097178	ruffle assembly	http://amigo.geneontology.org/amigo/term/GO:0097178	3	2002	9	17184	2.86393	83527;29427;287533	Dbnl;Aif1;Inpp5k	0.122163	0.913059	0.637009
GO:0019372	lipoxygenase pathway	http://amigo.geneontology.org/amigo/term/GO:0019372	3	2002	9	17184	2.86393	29624;81639;287454	Alox5ap;Alox15;Alox12	0.122163	0.913059	0.637009
GO:0009404	toxin metabolic process	http://amigo.geneontology.org/amigo/term/GO:0009404	3	2002	9	17184	2.86393	246245;25256;25426	Fmo2;Fmo1;Cyp1b1	0.122163	0.913059	0.637009
GO:1900017	positive regulation of cytokine production involved in inflammatory response	http://amigo.geneontology.org/amigo/term/GO:1900017	3	2002	9	17184	2.86393	293117;691516;312679	Ankrd42;Il17c;Il17ra	0.122163	0.913059	0.637009
GO:0016572	histone phosphorylation	http://amigo.geneontology.org/amigo/term/GO:0016572	3	2002	9	17184	2.86393	300711;64534;362817	Atm;Pim3;Cdk2	0.122163	0.913059	0.637009
GO:0008354	germ cell migration	http://amigo.geneontology.org/amigo/term/GO:0008354	3	2002	9	17184	2.86393	24772;60628;59086	Cxcl12;Cxcr4;Tgfb1	0.122163	0.913059	0.637009
GO:0071786	endoplasmic reticulum tubular network organization	http://amigo.geneontology.org/amigo/term/GO:0071786	3	2002	9	17184	2.86393	682105;140945;362151	Reep2;Rtn3;Lnp	0.122163	0.913059	0.637009
GO:0014050	negative regulation of glutamate secretion	http://amigo.geneontology.org/amigo/term/GO:0014050	3	2002	9	17184	2.86393	24494;25569;60582	Il1b;Trh;Il1rn	0.122163	0.913059	0.637009
GO:0001867	complement activation, lectin pathway	http://amigo.geneontology.org/amigo/term/GO:0001867	3	2002	9	17184	2.86393	300250;114091;83517	Krt1;Fcnb;Fcna	0.122163	0.913059	0.637009
GO:0014003	oligodendrocyte development	http://amigo.geneontology.org/amigo/term/GO:0014003	6	2002	27	17184	1.91015	171145;81515;24426;117019;59086;24553	Eif2b3;Lyn;Gstp1;Eif2b4;Tgfb1;Met	0.123447	0.90852	0.637009
GO:0032689	negative regulation of interferon-gamma production	http://amigo.geneontology.org/amigo/term/GO:0032689	6	2002	27	17184	1.91015	499342;25325;84387;25556;100912456;501043	Cd274;Il10;Pglyrp1;Il1rl1;Lilrb1;Il20rb	0.123447	0.90852	0.637009
GO:0001892	embryonic placenta development	http://amigo.geneontology.org/amigo/term/GO:0001892	6	2002	27	17184	1.91015	309871;29560;25242;114490;24253;24790	Prdm1;Hif1a;Arnt;Cited2;Cebpb;Sp1	0.123447	0.90852	0.637009
GO:0001702	gastrulation with mouth forming second	http://amigo.geneontology.org/amigo/term/GO:0001702	6	2002	27	17184	1.91015	29263;64570;83472;113892;304850;309447	Acvr2a;Nat8;Ugdh;Cml3;Rnf2;Ldb1	0.123447	0.90852	0.637009
GO:0019915	lipid storage	http://amigo.geneontology.org/amigo/term/GO:0019915	6	2002	27	17184	1.91015	29184;294673;299691;316122;24918;252900	Cd36;Hexb;Cry1;Abhd5;Stat5a;Dgat2	0.123447	0.90852	0.637009
GO:0000079	regulation of cyclin-dependent protein serine/threonine kinase activity	http://amigo.geneontology.org/amigo/term/GO:0000079	6	2002	27	17184	1.91015	114121;313017;114839;266713;298686;316530	Ccnl1;Sfn;Ccnc;Mnat1;Ccnl2;Cnppd1	0.123447	0.90852	0.637009
GO:0035774	positive regulation of insulin secretion involved in cellular response to glucose stimulus	http://amigo.geneontology.org/amigo/term/GO:0035774	6	2002	27	17184	1.91015	171143;314386;300666;29560;288995;116464	Trpm4;Gpr68;C2cd2l;Hif1a;Gpr39;Ncoa6	0.123447	0.90852	0.637009
GO:0060291	long-term synaptic potentiation	http://amigo.geneontology.org/amigo/term/GO:0060291	9	2002	47	17184	1.64654	81802;116590;24330;50646;114486;64829;114705;24718;25054	Stx3;Mapk1;Egr1;Ptk2b;Braf;Unc13a;Rgs14;Reln;Ntrk2	0.124863	0.903567	0.641324
GO:0071549	cellular response to dexamethasone stimulus	http://amigo.geneontology.org/amigo/term/GO:0071549	9	2002	47	17184	1.64654	25557;25698;29221;24617;24514;59086;24950;24718;24770	Star;Ass1;Arg1;Serpine1;Jak2;Tgfb1;Srd5a1;Reln;Ccl2	0.124863	0.903567	0.641324
GO:0001658	branching involved in ureteric bud morphogenesis	http://amigo.geneontology.org/amigo/term/GO:0001658	9	2002	47	17184	1.64654	25236;307740;94203;24577;114490;316526;29373;25406;83508	Gpc3;Sall1;Pgf;Myc;Cited2;Wnt6;Bmp2;Cd44;Timeless	0.124863	0.903567	0.641324
GO:0051591	response to cAMP	http://amigo.geneontology.org/amigo/term/GO:0051591	13	2002	75	17184	1.49098	24450;304608;25216;192262;24516;24517;25429;116660;50646;29300;114486;81718;362817	Hmgcs2;Mmp19;Sdc1;C1s;Jun;Junb;Cyp7b1;Ptprn;Ptk2b;Gata6;Braf;Cdo1;Cdk2	0.125255	0.902205	0.642344
GO:0006541	glutamine metabolic process	http://amigo.geneontology.org/amigo/term/GO:0006541	5	2002	21	17184	2.04628	619580;24399;360518;287420;25612	Ctps2;Glud1;Gfpt2;Pfas;Asns	0.127898	0.893137	0.646493
GO:0043984	histone H4-K16 acetylation	http://amigo.geneontology.org/amigo/term/GO:0043984	5	2002	21	17184	2.04628	303470;362093;362594;316328;315606	Kat7;Wdr5;Meaf6;Kansl3;Kmt2a	0.127898	0.893137	0.646493
GO:0006839	mitochondrial transport	http://amigo.geneontology.org/amigo/term/GO:0006839	4	2002	15	17184	2.29149	170943;310791;29192;683955	Slc25a10;Slc25a24;Psen1;Flvcr1	0.129171	0.888836	0.646493
GO:0071044	histone mRNA catabolic process	http://amigo.geneontology.org/amigo/term/GO:0071044	4	2002	15	17184	2.29149	361159;300711;499314;313481	Eri1;Atm;Tut1;Zcchc11	0.129171	0.888836	0.646493
GO:0050832	defense response to fungus	http://amigo.geneontology.org/amigo/term/GO:0050832	4	2002	15	17184	2.29149	114553;290595;84604;366508	Ncf1;LOC290595;Hamp;Pik3cd	0.129171	0.888836	0.646493
GO:0045055	regulated secretory pathway	http://amigo.geneontology.org/amigo/term/GO:0045055	4	2002	15	17184	2.29149	312052;312502;498650;140908	Steap2;Rab11fip5;Rab11fip1;Cdk5	0.129171	0.888836	0.646493
GO:0051279	regulation of release of sequestered calcium ion into cytosol	http://amigo.geneontology.org/amigo/term/GO:0051279	4	2002	15	17184	2.29149	81515;79129;50646;116689	Lyn;Cyba;Ptk2b;Ptpn6	0.129171	0.888836	0.646493
GO:0035810	positive regulation of urine volume	http://amigo.geneontology.org/amigo/term/GO:0035810	4	2002	15	17184	2.29149	50672;25694;25369;287533	Ednrb;Has2;Adora2a;Inpp5k	0.129171	0.888836	0.646493
GO:0050773	regulation of dendrite development	http://amigo.geneontology.org/amigo/term/GO:0050773	4	2002	15	17184	2.29149	361672;252857;503269;25054	Kndc1;Rapgef4;Rab17;Ntrk2	0.129171	0.888836	0.646493
GO:0017085	response to insecticide	http://amigo.geneontology.org/amigo/term/GO:0017085	4	2002	15	17184	2.29149	25557;25196;83783;24718	Star;Inhbb;Sult1a1;Reln	0.129171	0.888836	0.646493
GO:0045956	positive regulation of calcium ion-dependent exocytosis	http://amigo.geneontology.org/amigo/term/GO:0045956	4	2002	15	17184	2.29149	81820;65171;114862;140908	Doc2b;Scamp5;Cacna1h;Cdk5	0.129171	0.888836	0.646493
GO:2000251	positive regulation of actin cytoskeleton reorganization	http://amigo.geneontology.org/amigo/term/GO:2000251	4	2002	15	17184	2.29149	25610;361597;25734;305269	Csf3;Fes;Hck;Stap1	0.129171	0.888836	0.646493
GO:0030500	regulation of bone mineralization	http://amigo.geneontology.org/amigo/term/GO:0030500	4	2002	15	17184	2.29149	498333;302680;25312;25333	Bmp2k;Txlng;Dmp1;Mgp	0.129171	0.888836	0.646493
GO:0097284	hepatocyte apoptotic process	http://amigo.geneontology.org/amigo/term/GO:0097284	4	2002	15	17184	2.29149	25626;295922;311622;64625	Krt8;Mtch2;Stk4;Bid	0.129171	0.888836	0.646493
GO:0090280	positive regulation of calcium ion import	http://amigo.geneontology.org/amigo/term/GO:0090280	4	2002	15	17184	2.29149	29465;24617;83781;24770	Trpv2;Serpine1;Lgals3;Ccl2	0.129171	0.888836	0.646493
GO:0045944	positive regulation of transcription from RNA polymerase II promoter	http://amigo.geneontology.org/amigo/term/GO:0045944	126	2002	971	17184	1.12146	60584;116667;114213;314711;313929;29263;685072;114502;361801;26296;25644;25431;307740;58853;309452;83618;24494;29141;360918;25271;295231;406164;299827;361715;25695;25671;266713;29568;25325;83619;294673;24330;117058;25610;316519;305501;360914;308582;314619;54264;303547;29362;25410;310616;297508;500110;291964;361532;295248;362464;117540;316327;314205;24516;81771;24517;25094;310553;361580;298914;366…	Lif;Map3k1;Rax;Spic;Ncoa1;Acvr2a;Rarg;Pax3;Rxrb;Tfec;Bmp6;Dlx5;Sall1;Nr4a3;Nfkb2;Rest;Il1b;Gal;Pf4;Rxra;Glmp;Pbx2;Tbk1;Rps6ka4;Cebpd;Smad1;Mnat1;Map2k5;Il10;Nfe2l2;Hexb;Egr1;Pou2f2;Csf3;Slc11a1;Ikzf1;Plac8;Tead2;Sbno2;Mafb;Ezh1;Tef;Cebpe;Creb3l4;Nampt;Zfp467;Fhod1;Sirt2;Zbtb7b;Arntl2;Plscr1;Arid5a;Arid4a;Jun;Rps6ka1;Junb;Mitf;Tlr2;Gtf2h1;Itgb1bp1;Prpf6;Hnf1a;Rbm14;Myc;Stat5a;Tet3;Abhd14b;Lmo2;Hif…	0.131504	0.881061	0.646493
GO:0045444	fat cell differentiation	http://amigo.geneontology.org/amigo/term/GO:0045444	13	2002	76	17184	1.47128	58853;25695;300772;81818;25196;303888;361930;359726;24253;308493;499991;313264;502633	Nr4a3;Cebpd;Pias1;Vim;Inhbb;Osbpl11;Bbs7;Rnasel;Cebpb;Clip3;Steap4;Trim32;Mettl8	0.133479	0.874586	0.646493
GO:0060548	negative regulation of cell death	http://amigo.geneontology.org/amigo/term/GO:0060548	13	2002	76	17184	1.47128	315760;64529;360840;24618;83619;308582;29581;24577;312647;266732;300955;24167;683206	Parp16;Ctsb;Srgap2;Reg3b;Nfe2l2;Tead2;Htr2b;Myc;Atg7;Npc1;Nck1;Adcyap1r1;Tnfaip3	0.133479	0.874586	0.646493
GO:0034976	response to endoplasmic reticulum stress	http://amigo.geneontology.org/amigo/term/GO:0034976	13	2002	76	17184	1.47128	314352;65171;365652;64316;171562;83619;81639;25506;360722;24253;298652;114859;365057	Sel1l;Scamp5;Col4a3bp;Srpx;Ero1a;Nfe2l2;Alox15;P4hb;Pdia5;Cebpb;Ube4b;Eif2ak4;Map3k5	0.133479	0.874586	0.646493
GO:0030968	endoplasmic reticulum unfolded protein response	http://amigo.geneontology.org/amigo/term/GO:0030968	8	2002	41	17184	1.67752	315760;297504;171562;83619;310616;304962;114859;25389	Parp16;Edem1;Ero1a;Nfe2l2;Creb3l4;Atf6;Eif2ak4;Atf3	0.133544	0.874375	0.646493
GO:0001657	ureteric bud development	http://amigo.geneontology.org/amigo/term/GO:0001657	8	2002	41	17184	1.67752	307740;25216;300455;84409;59086;24771;298878;308523	Sall1;Sdc1;Bmper;Robo2;Tgfb1;Sdc4;Osr1;Tshz3	0.133544	0.874375	0.646493
GO:0040007	growth	http://amigo.geneontology.org/amigo/term/GO:0040007	6	2002	28	17184	1.84183	363088;25644;25196;29360;29373;252833	Ccnb2;Bmp6;Inhbb;Sepp1;Bmp2;Gdf7	0.137444	0.861873	0.646493
GO:0001958	endochondral ossification	http://amigo.geneontology.org/amigo/term/GO:0001958	6	2002	28	17184	1.84183	25644;25431;81707;314910;24250;171052	Bmp6;Dlx5;Mmp14;Nab2;Cbs;Mmp13	0.137444	0.861873	0.646493
GO:0071902	positive regulation of protein serine/threonine kinase activity	http://amigo.geneontology.org/amigo/term/GO:0071902	6	2002	28	17184	1.84183	315760;312299;170851;94172;303605;307403	Parp16;Ezh2;Map2k1;Slc27a1;Strada;Csf1r	0.137444	0.861873	0.646493
GO:0010165	response to X-ray	http://amigo.geneontology.org/amigo/term/GO:0010165	6	2002	28	17184	1.84183	25402;24464;316794;29560;25380;360254	Casp3;Hp;Brcc3;Hif1a;Anxa1;Brca2	0.137444	0.861873	0.646493
GO:0070509	calcium ion import	http://amigo.geneontology.org/amigo/term/GO:0070509	6	2002	28	17184	1.84183	84494;170699;682930;58976;114862;140908	Trpc4;Atp2c1;Cacna1s;Slc30a1;Cacna1h;Cdk5	0.137444	0.861873	0.646493
GO:0008585	female gonad development	http://amigo.geneontology.org/amigo/term/GO:0008585	6	2002	28	17184	1.84183	361435;24479;25196;286896;24617;360254	Fanca;Idh1;Inhbb;Sgpl1;Serpine1;Brca2	0.137444	0.861873	0.646493
GO:0008202	steroid metabolic process	http://amigo.geneontology.org/amigo/term/GO:0008202	6	2002	28	17184	1.84183	171522;353498;299511;24950;191574;25426	Cyp2d4;Cyp11b3;Rdh16;Srd5a1;Akr1c14;Cyp1b1	0.137444	0.861873	0.646493
GO:0006629	lipid metabolic process	http://amigo.geneontology.org/amigo/term/GO:0006629	15	2002	91	17184	1.41798	84431;192259;304289;140868;296371;497009;316122;84024;113976;246246;681211;310358;58852;60582;25728	Asah1;Plb1;Daglb;Fabp5;Pltp;Naaa;Abhd5;Pon1;Acsl4;Pnpla7;Mogat2;Plcxd3;Nr1h3;Il1rn;Apoe	0.137632	0.861279	0.646493
GO:0001843	neural tube closure	http://amigo.geneontology.org/amigo/term/GO:0001843	15	2002	91	17184	1.41798	685072;114502;305230;297867;307740;303968;308582;315217;289437;114093;292770;78963;114490;25026;24771	Rarg;Pax3;Shroom3;Arid1a;Sall1;Ift57;Tead2;Plxnb2;Glmn;St14;Spint2;Apaf1;Cited2;Adm;Sdc4	0.137632	0.861279	0.646493
GO:0007420	brain development	http://amigo.geneontology.org/amigo/term/GO:0007420	40	2002	282	17184	1.22194	25557;114213;114095;291969;305258;58813;113907;282587;24310;24450;85238;252857;24772;315217;29599;289201;84394;116683;83467;306128;300711;361930;29360;29687;29376;60628;78963;84409;25388;56718;24553;25553;25718;29192;117276;64625;360254;24718;140942;116464	Star;Rax;Stxbp3;Atp6v0d1;Utp3;Nt5e;Sbk1;Cttnbp2;Ace;Hmgcs2;Synj1;Rapgef4;Cxcl12;Plxnb2;Atp2b3;Lmx1a;Dcx;Efna5;Slit3;Cln5;Atm;Bbs7;Sepp1;C1qb;Irs2;Cxcr4;Apaf1;Robo2;Arrb2;Mtor;Met;Slc6a4;Igf1r;Psen1;Pfkfb3;Bid;Brca2;Reln;Ddit4;Ncoa6	0.139688	0.854842	0.646493
GO:0030324	lung development	http://amigo.geneontology.org/amigo/term/GO:0030324	21	2002	136	17184	1.32883	60584;84431;25236;24268;29197;81707;24310;29221;24450;171547;89824;54320;25333;29232;25116;59086;116636;308523;24790;114031;83508	Lif;Asah1;Gpc3;Cp;Il18;Mmp14;Ace;Arg1;Hmgcs2;Crispld2;Chi3l1;Pdpn;Mgp;Clcn2;Hsd11b1;Tgfb1;Eif4ebp1;Tshz3;Sp1;Fstl3;Timeless	0.140948	0.85094	0.646493
GO:0007264	small GTPase mediated signal transduction	http://amigo.geneontology.org/amigo/term/GO:0007264	26	2002	174	17184	1.2863	366826;100360623;313438;361672;497990;315762;313845;64455;252857;308875;24451;170668;64633;305987;29491;29622;83521;289080;24605;366957;304268;364396;24825;361714;25156;503269	Diras1;Iqgap2;Dock11;Kndc1;Arl5c;Rasl12;Sos1;Rasd1;Rapgef4;Rhog;Hmox1;Rasgrp4;Rab5a;Dock5;Itsn1;Ralgds;Rrad;Rgl1;Nras;Rac2;Rasl11a;Arl11;Tf;Rasgrp2;Vav1;Rab17	0.141474	0.849323	0.646493
GO:0030073	insulin secretion	http://amigo.geneontology.org/amigo/term/GO:0030073	7	2002	35	17184	1.7192	25017;114095;252857;116660;24817;25380;60582	Myo5a;Stxbp3;Rapgef4;Ptprn;Hnf1a;Anxa1;Il1rn	0.142693	0.845597	0.646493
GO:0030177	positive regulation of Wnt signaling pathway	http://amigo.geneontology.org/amigo/term/GO:0030177	7	2002	35	17184	1.7192	170667;307740;171396;310553;29373;302526;79237	Atp6v0c;Sall1;Sulf1;Tlr2;Bmp2;Atp6ap2;Hhex	0.142693	0.845597	0.646493
GO:0000132	establishment of mitotic spindle orientation	http://amigo.geneontology.org/amigo/term/GO:0000132	5	2002	22	17184	1.95316	303312;303037;170845;308870;298850	Wdr81;Spdl1;Ndel1;Numa1;Cenpa	0.144268	0.84083	0.646493
GO:0048265	response to pain	http://amigo.geneontology.org/amigo/term/GO:0048265	5	2002	22	17184	1.95316	24230;50672;24267;29244;24718	Tspo;Ednrb;Comt;Gch1;Reln	0.144268	0.84083	0.646493
GO:0050850	positive regulation of calcium-mediated signaling	http://amigo.geneontology.org/amigo/term/GO:0050850	5	2002	22	17184	1.95316	29659;116637;24932;25155;308995	P2rx4;Ccl4;Cd4;Syk;Itgal	0.144268	0.84083	0.646493
GO:0030334	regulation of cell migration	http://amigo.geneontology.org/amigo/term/GO:0030334	11	2002	63	17184	1.50145	25097;303259;116667;24772;305938;84050;60463;60628;140908;291854;25096	Pld2;Mink1;Map3k1;Cxcl12;Spata13;Enpp2;Ccr2;Cxcr4;Cdk5;Adgrg3;Pld1	0.145258	0.837861	0.646493
GO:0051496	positive regulation of stress fiber assembly	http://amigo.geneontology.org/amigo/term/GO:0051496	8	2002	42	17184	1.63748	360593;291964;298914;282843;114486;56718;24771;306941	Ppm1e;Fhod1;Itgb1bp1;Sorbs3;Braf;Mtor;Sdc4;Lrrc16a	0.145337	0.837625	0.646493
GO:0043280	positive regulation of cysteine-type endopeptidase activity involved in apoptotic process	http://amigo.geneontology.org/amigo/term/GO:0043280	9	2002	49	17184	1.57915	83618;306722;24577;282817;287362;287454;299341;365057;500133	Rest;Dapk1;Myc;Pycard;Nlrp3;Alox12;Apopt1;Map3k5;Nod1	0.146309	0.834729	0.646493
GO:0042594	response to starvation	http://amigo.geneontology.org/amigo/term/GO:0042594	9	2002	49	17184	1.57915	24450;24953;24618;312647;24617;25026;60582;303206;54305	Hmgcs2;Gcgr;Reg3b;Atg7;Serpine1;Adm;Il1rn;Ulk2;Sstr2	0.146309	0.834729	0.646493
GO:0033089	positive regulation of T cell differentiation in thymus	http://amigo.geneontology.org/amigo/term/GO:0033089	3	2002	10	17184	2.57739	499285;25148;294797	Adam8;Egr3;Il7r	0.147072	0.832469	0.646493
GO:0046085	adenosine metabolic process	http://amigo.geneontology.org/amigo/term/GO:0046085	3	2002	10	17184	2.57739	58813;298881;56780	Nt5e;Nt5c1b;Acpp	0.147072	0.832469	0.646493
GO:0032740	positive regulation of interleukin-17 production	http://amigo.geneontology.org/amigo/term/GO:0032740	3	2002	10	17184	2.57739	29197;301059;59086	Il18;Myd88;Tgfb1	0.147072	0.832469	0.646493
GO:0071394	cellular response to testosterone stimulus	http://amigo.geneontology.org/amigo/term/GO:0071394	3	2002	10	17184	2.57739	266685;25718;24950	Ugt2b17;Igf1r;Srd5a1	0.147072	0.832469	0.646493
GO:1990001	inhibition of cysteine-type endopeptidase activity involved in apoptotic process	http://amigo.geneontology.org/amigo/term/GO:1990001	3	2002	10	17184	2.57739	64041;78971;294691	Birc5;Birc3;Naip5	0.147072	0.832469	0.646493
GO:0010744	positive regulation of macrophage derived foam cell differentiation	http://amigo.geneontology.org/amigo/term/GO:0010744	3	2002	10	17184	2.57739	29184;360918;498638	Cd36;Pf4;Msr1	0.147072	0.832469	0.646493
GO:0043583	ear development	http://amigo.geneontology.org/amigo/term/GO:0043583	3	2002	10	17184	2.57739	25431;296272;94204	Dlx5;Tcf15;Ece1	0.147072	0.832469	0.646493
GO:0060674	placenta blood vessel development	http://amigo.geneontology.org/amigo/term/GO:0060674	3	2002	10	17184	2.57739	297867;89829;170851	Arid1a;Socs3;Map2k1	0.147072	0.832469	0.646493
GO:0006497	protein lipidation	http://amigo.geneontology.org/amigo/term/GO:0006497	3	2002	10	17184	2.57739	313210;312647;360682	Abca1;Atg7;Wdr45b	0.147072	0.832469	0.646493
GO:0060056	mammary gland involution	http://amigo.geneontology.org/amigo/term/GO:0060056	3	2002	10	17184	2.57739	29221;24337;24918	Arg1;Erbb2;Stat5a	0.147072	0.832469	0.646493
GO:0097237	cellular response to toxic substance	http://amigo.geneontology.org/amigo/term/GO:0097237	3	2002	10	17184	2.57739	298575;27100;29560	Pink1;Gfer;Hif1a	0.147072	0.832469	0.646493
GO:0043534	blood vessel endothelial cell migration	http://amigo.geneontology.org/amigo/term/GO:0043534	3	2002	10	17184	2.57739	25073;50646;24874	Scarb1;Ptk2b;Vhl	0.147072	0.832469	0.646493
GO:0015695	organic cation transport	http://amigo.geneontology.org/amigo/term/GO:0015695	3	2002	10	17184	2.57739	84551;360539;64037	Slc7a8;Slc47a1;Slc22a4	0.147072	0.832469	0.646493
GO:0042116	macrophage activation	http://amigo.geneontology.org/amigo/term/GO:0042116	3	2002	10	17184	2.57739	316519;29427;64554	Slc11a1;Aif1;Slc7a2	0.147072	0.832469	0.646493
GO:0035646	endosome to melanosome transport	http://amigo.geneontology.org/amigo/term/GO:0035646	3	2002	10	17184	2.57739	680476;365042;317630	Bloc1s3;Rab32;Bloc1s6	0.147072	0.832469	0.646493
GO:0060020	Bergmann glial cell differentiation	http://amigo.geneontology.org/amigo/term/GO:0060020	3	2002	10	17184	2.57739	116590;81818;170851	Mapk1;Vim;Map2k1	0.147072	0.832469	0.646493
GO:0043249	erythrocyte maturation	http://amigo.geneontology.org/amigo/term/GO:0043249	3	2002	10	17184	2.57739	24335;24377;83515	Epo;G6pd;Ptbp3	0.147072	0.832469	0.646493
GO:0060052	neurofilament cytoskeleton organization	http://amigo.geneontology.org/amigo/term/GO:0060052	3	2002	10	17184	2.57739	361882;306619;170845	Arhgef28;Cln8;Ndel1	0.147072	0.832469	0.646493
GO:0010804	negative regulation of tumor necrosis factor-mediated signaling pathway	http://amigo.geneontology.org/amigo/term/GO:0010804	3	2002	10	17184	2.57739	282844;309157;117063	Rffl;Peli3;Ptpn2	0.147072	0.832469	0.646493
GO:0010820	positive regulation of T cell chemotaxis	http://amigo.geneontology.org/amigo/term/GO:0010820	3	2002	10	17184	2.57739	498335;60463;29650	Cxcl13;Ccr2;Adam10	0.147072	0.832469	0.646493
GO:0034116	positive regulation of heterotypic cell-cell adhesion	http://amigo.geneontology.org/amigo/term/GO:0034116	3	2002	10	17184	2.57739	24494;81639;25406	Il1b;Alox15;Cd44	0.147072	0.832469	0.646493
GO:0032691	negative regulation of interleukin-1 beta production	http://amigo.geneontology.org/amigo/term/GO:0032691	3	2002	10	17184	2.57739	24426;25388;683206	Gstp1;Arrb2;Tnfaip3	0.147072	0.832469	0.646493
GO:0001763	morphogenesis of a branching structure	http://amigo.geneontology.org/amigo/term/GO:0001763	3	2002	10	17184	2.57739	309871;295619;59086	Prdm1;Ermn;Tgfb1	0.147072	0.832469	0.646493
GO:0032330	regulation of chondrocyte differentiation	http://amigo.geneontology.org/amigo/term/GO:0032330	3	2002	10	17184	2.57739	25546;54267;362151	Shox2;Maf;Lnp	0.147072	0.832469	0.646493
GO:0006865	amino acid transport	http://amigo.geneontology.org/amigo/term/GO:0006865	3	2002	10	17184	2.57739	84551;54320;24577	Slc7a8;Pdpn;Myc	0.147072	0.832469	0.646493
GO:0006739	NADP metabolic process	http://amigo.geneontology.org/amigo/term/GO:0006739	3	2002	10	17184	2.57739	24377;246245;298655	G6pd;Fmo2;H6pd	0.147072	0.832469	0.646493
GO:0006691	leukotriene metabolic process	http://amigo.geneontology.org/amigo/term/GO:0006691	3	2002	10	17184	2.57739	114553;299732;310553	Ncf1;Lta4h;Tlr2	0.147072	0.832469	0.646493
GO:0016337	single organismal cell-cell adhesion	http://amigo.geneontology.org/amigo/term/GO:0016337	17	2002	107	17184	1.36684	299738;499285;192129;25464;497815;303073;499431;54320;83805;308995;24251;309684;502902;25021;25651;300679;29192	Vezt;Adam8;Vmp1;Icam1;Nrcam;Cyfip2;Col13a1;Pdpn;Src;Itgal;Cd53;Itgb2;Clec7a;Itgam;Selp;Mpzl2;Psen1	0.147279	0.831859	0.646493
GO:0006995	cellular response to nitrogen starvation	http://amigo.geneontology.org/amigo/term/GO:0006995	4	2002	16	17184	2.14815	313391;312647;360682;64862	Atg4c;Atg7;Wdr45b;Map1lc3b	0.14887	0.827194	0.646493
GO:0009987	cellular process	http://amigo.geneontology.org/amigo/term/GO:0009987	4	2002	16	17184	2.14815	293668;24516;79249;24517	Brms1;Jun;Abi1;Junb	0.14887	0.827194	0.646493
GO:1902043	positive regulation of extrinsic apoptotic signaling pathway via death domain receptors	http://amigo.geneontology.org/amigo/term/GO:1902043	4	2002	16	17184	2.14815	311622;25263;81751;266610	Stk4;Mal;Psen2;Fadd	0.14887	0.827194	0.646493
GO:0048260	positive regulation of receptor-mediated endocytosis	http://amigo.geneontology.org/amigo/term/GO:0048260	4	2002	16	17184	2.14815	25097;85238;24617;24825	Pld2;Synj1;Serpine1;Tf	0.14887	0.827194	0.646493
GO:0050966	detection of mechanical stimulus involved in sensory perception of pain	http://amigo.geneontology.org/amigo/term/GO:0050966	4	2002	16	17184	2.14815	29197;29595;286920;25150	Il18;Htr2a;Asic3;Fyn	0.14887	0.827194	0.646493
GO:0008631	intrinsic apoptotic signaling pathway in response to oxidative stress	http://amigo.geneontology.org/amigo/term/GO:0008631	4	2002	16	17184	2.14815	24787;24514;365057;25426	Sod2;Jak2;Map3k5;Cyp1b1	0.14887	0.827194	0.646493
GO:0045670	regulation of osteoclast differentiation	http://amigo.geneontology.org/amigo/term/GO:0045670	4	2002	16	17184	2.14815	25094;24253;56718;29650	Mitf;Cebpb;Mtor;Adam10	0.14887	0.827194	0.646493
GO:0043982	histone H4-K8 acetylation	http://amigo.geneontology.org/amigo/term/GO:0043982	4	2002	16	17184	2.14815	303470;362093;362594;316328	Kat7;Wdr5;Meaf6;Kansl3	0.14887	0.827194	0.646493
GO:0043981	histone H4-K5 acetylation	http://amigo.geneontology.org/amigo/term/GO:0043981	4	2002	16	17184	2.14815	303470;362093;362594;316328	Kat7;Wdr5;Meaf6;Kansl3	0.14887	0.827194	0.646493
GO:0050732	negative regulation of peptidyl-tyrosine phosphorylation	http://amigo.geneontology.org/amigo/term/GO:0050732	4	2002	16	17184	2.14815	306790;29197;170637;116689	Sema4d;Il18;Samsn1;Ptpn6	0.14887	0.827194	0.646493
GO:0001953	negative regulation of cell-matrix adhesion	http://amigo.geneontology.org/amigo/term/GO:0001953	4	2002	16	17184	2.14815	363060;313339;84050;361945	Plet1;Acer2;Enpp2;Postn	0.14887	0.827194	0.646493
GO:0008584	male gonad development	http://amigo.geneontology.org/amigo/term/GO:0008584	20	2002	130	17184	1.32376	25557;85423;313929;29263;81707;24310;361435;25697;289337;25196;84584;29300;100912108;171501;114490;24553;338457;24950;114031;25426	Star;Tfpt;Ncoa1;Acvr2a;Mmp14;Ace;Fanca;Ctsl;Tlr5;Inhbb;Ncoa3;Gata6;Nupr1;Rnf38;Cited2;Met;Tlr9;Srd5a1;Fstl3;Cyp1b1	0.151143	0.820611	0.646493
GO:0051276	chromosome organization	http://amigo.geneontology.org/amigo/term/GO:0051276	6	2002	29	17184	1.77821	363129;259171;313566;24577;303375;360254	Nudt16;Dclre1c;Rlf;Myc;Rad51d;Brca2	0.152145	0.817743	0.646493
GO:0000462	maturation of SSU-rRNA from tricistronic rRNA transcript (SSU-rRNA, 5.8S rRNA, LSU-rRNA)	http://amigo.geneontology.org/amigo/term/GO:0000462	6	2002	29	17184	1.77821	305258;65136;361262;29284;305076;100911847	Utp3;Rps8;Heatr1;Rps14;Diexf;LOC100911847	0.152145	0.817743	0.646493
GO:0042517	positive regulation of tyrosine phosphorylation of Stat3 protein	http://amigo.geneontology.org/amigo/term/GO:0042517	6	2002	29	17184	1.77821	60584;29197;365395;25205;24514;307403	Lif;Il18;Clcf1;Il6st;Jak2;Csf1r	0.152145	0.817743	0.646493
GO:0007160	cell-matrix adhesion	http://amigo.geneontology.org/amigo/term/GO:0007160	12	2002	71	17184	1.45344	25528;25713;294809;54266;316638;499431;685269;298914;308995;140908;309684;290834	Sirpa;Itgb7;Adamts12;Madcam1;Sned1;Col13a1;Itga2b;Itgb1bp1;Itgal;Cdk5;Itgb2;Adam9	0.153143	0.814902	0.646493
GO:0048754	branching morphogenesis of an epithelial tube	http://amigo.geneontology.org/amigo/term/GO:0048754	7	2002	36	17184	1.67135	81707;313067;310207;25333;24553;252833;83508	Mmp14;Tmem67;Sema5a;Mgp;Met;Gdf7;Timeless	0.156064	0.806697	0.646493
GO:0045786	negative regulation of cell cycle	http://amigo.geneontology.org/amigo/term/GO:0045786	7	2002	36	17184	1.67135	25402;100912108;140908;29373;59086;100912456;29527	Casp3;Nupr1;Cdk5;Bmp2;Tgfb1;Lilrb1;Ptgs2	0.156064	0.806697	0.646493
GO:0018107	peptidyl-threonine phosphorylation	http://amigo.geneontology.org/amigo/term/GO:0018107	7	2002	36	17184	1.67135	116590;113907;304286;25238;140908;301434;56718	Mapk1;Sbk1;Lmtk2;Adrbk1;Cdk5;Clk1;Mtor	0.156064	0.806697	0.646493
GO:0048709	oligodendrocyte differentiation	http://amigo.geneontology.org/amigo/term/GO:0048709	7	2002	36	17184	1.67135	84494;29645;24337;24330;140908;25728;25054	Trpc4;Ptprj;Erbb2;Egr1;Cdk5;Apoe;Ntrk2	0.156064	0.806697	0.646493
GO:0055088	lipid homeostasis	http://amigo.geneontology.org/amigo/term/GO:0055088	7	2002	36	17184	1.67135	365652;315973;316122;83522;294973;58852;25728	Col4a3bp;Acad11;Abhd5;Acox3;Acad9;Nr1h3;Apoe	0.156064	0.806697	0.646493
GO:0002062	chondrocyte differentiation	http://amigo.geneontology.org/amigo/term/GO:0002062	8	2002	43	17184	1.59931	116487;316327;498392;313954;25546;29373;59086;298878	Tgfbi;Arid5a;Cytl1;Matn3;Shox2;Bmp2;Tgfb1;Osr1	0.15762	0.802389	0.646493
GO:0051402	neuron apoptotic process	http://amigo.geneontology.org/amigo/term/GO:0051402	8	2002	43	17184	1.59931	25402;29240;84480;300711;78963;140908;29192;308362	Casp3;Polb;Bnip3;Atm;Apaf1;Cdk5;Psen1;Zfp110	0.15762	0.802389	0.646493
GO:0019087	transformation of host cell by virus	http://amigo.geneontology.org/amigo/term/GO:0019087	2	2002	5	17184	3.4358	81687;24577	Mmp9;Myc	0.160552	0.794385	0.646493
GO:0006824	cobalt ion transport	http://amigo.geneontology.org/amigo/term/GO:0006824	2	2002	5	17184	3.4358	25715;64365	Slc11a2;Tcn2	0.160552	0.794385	0.646493
GO:0006685	sphingomyelin catabolic process	http://amigo.geneontology.org/amigo/term/GO:0006685	2	2002	5	17184	3.4358	303790;294422	Smpd4;Smpdl3a	0.160552	0.794385	0.646493
GO:0071447	cellular response to hydroperoxide	http://amigo.geneontology.org/amigo/term/GO:0071447	2	2002	5	17184	3.4358	29184;29427	Cd36;Aif1	0.160552	0.794385	0.646493
GO:0060075	regulation of resting membrane potential	http://amigo.geneontology.org/amigo/term/GO:0060075	2	2002	5	17184	3.4358	29192;116491	Psen1;Kcnk6	0.160552	0.794385	0.646493
GO:0006287	base-excision repair, gap-filling	http://amigo.geneontology.org/amigo/term/GO:0006287	2	2002	5	17184	3.4358	85472;29240	Polg;Polb	0.160552	0.794385	0.646493
GO:2000107	negative regulation of leukocyte apoptotic process	http://amigo.geneontology.org/amigo/term/GO:2000107	2	2002	5	17184	3.4358	24772;65037	Cxcl12;Mertk	0.160552	0.794385	0.646493
GO:1902004	positive regulation of beta-amyloid formation	http://amigo.geneontology.org/amigo/term/GO:1902004	2	2002	5	17184	3.4358	311984;25728	Gsap;Apoe	0.160552	0.794385	0.646493
GO:0051572	negative regulation of histone H3-K4 methylation	http://amigo.geneontology.org/amigo/term/GO:0051572	2	2002	5	17184	3.4358	317346;29384	Bcor;H2afy	0.160552	0.794385	0.646493
GO:0032747	positive regulation of interleukin-23 production	http://amigo.geneontology.org/amigo/term/GO:0032747	2	2002	5	17184	3.4358	301059;312679	Myd88;Il17ra	0.160552	0.794385	0.646493
GO:0070734	histone H3-K27 methylation	http://amigo.geneontology.org/amigo/term/GO:0070734	2	2002	5	17184	3.4358	312299;303547	Ezh2;Ezh1	0.160552	0.794385	0.646493
GO:0071169	establishment of protein localization to chromatin	http://amigo.geneontology.org/amigo/term/GO:0071169	2	2002	5	17184	3.4358	29384;292907	H2afy;Ruvbl2	0.160552	0.794385	0.646493
GO:0003157	endocardium development	http://amigo.geneontology.org/amigo/term/GO:0003157	2	2002	5	17184	3.4358	311622;679028	Stk4;Rbpj	0.160552	0.794385	0.646493
GO:0001554	luteolysis	http://amigo.geneontology.org/amigo/term/GO:0001554	2	2002	5	17184	3.4358	304608;171052	Mmp19;Mmp13	0.160552	0.794385	0.646493
GO:0051365	cellular response to potassium ion starvation	http://amigo.geneontology.org/amigo/term/GO:0051365	2	2002	5	17184	3.4358	24516;117271	Jun;Hrk	0.160552	0.794385	0.646493
GO:0043550	regulation of lipid kinase activity	http://amigo.geneontology.org/amigo/term/GO:0043550	2	2002	5	17184	3.4358	680111;81758	Rbl1;Rbl2	0.160552	0.794385	0.646493
GO:0090383	phagosome acidification	http://amigo.geneontology.org/amigo/term/GO:0090383	2	2002	5	17184	3.4358	289237;689377	Slamf8;Rab20	0.160552	0.794385	0.646493
GO:0036124	histone H3-K9 trimethylation	http://amigo.geneontology.org/amigo/term/GO:0036124	2	2002	5	17184	3.4358	314205;689883	Arid4a;Setdb1	0.160552	0.794385	0.646493
GO:0060666	dichotomous subdivision of terminal units involved in salivary gland branching	http://amigo.geneontology.org/amigo/term/GO:0060666	2	2002	5	17184	3.4358	362398;29751	Plxna1;Sema3a	0.160552	0.794385	0.646493
GO:0071279	cellular response to cobalt ion	http://amigo.geneontology.org/amigo/term/GO:0071279	2	2002	5	17184	3.4358	84480;29560	Bnip3;Hif1a	0.160552	0.794385	0.646493
GO:1990416	cellular response to brain-derived neurotrophic factor stimulus	http://amigo.geneontology.org/amigo/term/GO:1990416	2	2002	5	17184	3.4358	81736;25054	Nfkb1;Ntrk2	0.160552	0.794385	0.646493
GO:1900127	positive regulation of hyaluronan biosynthetic process	http://amigo.geneontology.org/amigo/term/GO:1900127	2	2002	5	17184	3.4358	25694;81736	Has2;Nfkb1	0.160552	0.794385	0.646493
GO:0014051	gamma-aminobutyric acid secretion	http://amigo.geneontology.org/amigo/term/GO:0014051	2	2002	5	17184	3.4358	84494;58942	Trpc4;Cacnb4	0.160552	0.794385	0.646493
GO:0019530	taurine metabolic process	http://amigo.geneontology.org/amigo/term/GO:0019530	2	2002	5	17184	3.4358	24918;25235	Stat5a;Ghr	0.160552	0.794385	0.646493
GO:0033631	cell-cell adhesion mediated by integrin	http://amigo.geneontology.org/amigo/term/GO:0033631	2	2002	5	17184	3.4358	315346;290834	Itga5;Adam9	0.160552	0.794385	0.646493
GO:1904058	positive regulation of sensory perception of pain	http://amigo.geneontology.org/amigo/term/GO:1904058	2	2002	5	17184	3.4358	56718;58949	Mtor;Ptafr	0.160552	0.794385	0.646493
GO:0043367	CD4-positive, alpha-beta T cell differentiation	http://amigo.geneontology.org/amigo/term/GO:0043367	2	2002	5	17184	3.4358	65190;114486	Rsad2;Braf	0.160552	0.794385	0.646493
GO:2001268	negative regulation of cysteine-type endopeptidase activity involved in apoptotic signaling pathway	http://amigo.geneontology.org/amigo/term/GO:2001268	2	2002	5	17184	3.4358	81687;50692	Mmp9;Plaur	0.160552	0.794385	0.646493
GO:0072602	interleukin-4 secretion	http://amigo.geneontology.org/amigo/term/GO:0072602	2	2002	5	17184	3.4358	295322;679028	Vtcn1;Rbpj	0.160552	0.794385	0.646493
GO:0006573	valine metabolic process	http://amigo.geneontology.org/amigo/term/GO:0006573	2	2002	5	17184	3.4358	24918;25235	Stat5a;Ghr	0.160552	0.794385	0.646493
GO:0060742	epithelial cell differentiation involved in prostate gland development	http://amigo.geneontology.org/amigo/term/GO:0060742	2	2002	5	17184	3.4358	24918;50692	Stat5a;Plaur	0.160552	0.794385	0.646493
GO:0071168	protein localization to chromatin	http://amigo.geneontology.org/amigo/term/GO:0071168	2	2002	5	17184	3.4358	290577;312299	Wapal;Ezh2	0.160552	0.794385	0.646493
GO:1900004	negative regulation of serine-type endopeptidase activity	http://amigo.geneontology.org/amigo/term/GO:1900004	2	2002	5	17184	3.4358	306283;408235	Anxa8;Spink6	0.160552	0.794385	0.646493
GO:0003310	pancreatic A cell differentiation	http://amigo.geneontology.org/amigo/term/GO:0003310	2	2002	5	17184	3.4358	24874;29300	Vhl;Gata6	0.160552	0.794385	0.646493
GO:0071918	urea transmembrane transport	http://amigo.geneontology.org/amigo/term/GO:0071918	2	2002	5	17184	3.4358	29171;54301	Aqp7;Slc14a1	0.160552	0.794385	0.646493
GO:0002553	histamine secretion by mast cell	http://amigo.geneontology.org/amigo/term/GO:0002553	2	2002	5	17184	3.4358	81515;367901	Lyn;Btk	0.160552	0.794385	0.646493
GO:0010046	response to mycotoxin	http://amigo.geneontology.org/amigo/term/GO:0010046	2	2002	5	17184	3.4358	25698;170496	Ass1;Lcn2	0.160552	0.794385	0.646493
GO:0009405	pathogenesis	http://amigo.geneontology.org/amigo/term/GO:0009405	2	2002	5	17184	3.4358	502228;24577	Tmem181;Myc	0.160552	0.794385	0.646493
GO:0097485	neuron projection guidance	http://amigo.geneontology.org/amigo/term/GO:0097485	2	2002	5	17184	3.4358	362398;310207	Plxna1;Sema5a	0.160552	0.794385	0.646493
GO:0032364	oxygen homeostasis	http://amigo.geneontology.org/amigo/term/GO:0032364	2	2002	5	17184	3.4358	24787;29560	Sod2;Hif1a	0.160552	0.794385	0.646493
GO:0071418	cellular response to amine stimulus	http://amigo.geneontology.org/amigo/term/GO:0071418	2	2002	5	17184	3.4358	25698;29581	Ass1;Htr2b	0.160552	0.794385	0.646493
GO:0002904	positive regulation of B cell apoptotic process	http://amigo.geneontology.org/amigo/term/GO:0002904	2	2002	5	17184	3.4358	25325;24577	Il10;Myc	0.160552	0.794385	0.646493
GO:0045541	negative regulation of cholesterol biosynthetic process	http://amigo.geneontology.org/amigo/term/GO:0045541	2	2002	5	17184	3.4358	293939;25728	Erlin1;Apoe	0.160552	0.794385	0.646493
GO:0044691	tooth eruption	http://amigo.geneontology.org/amigo/term/GO:0044691	2	2002	5	17184	3.4358	303635;304135	Fam20a;Adamts5	0.160552	0.794385	0.646493
GO:0032613	interleukin-10 production	http://amigo.geneontology.org/amigo/term/GO:0032613	2	2002	5	17184	3.4358	24377;310553	G6pd;Tlr2	0.160552	0.794385	0.646493
GO:0070837	dehydroascorbic acid transport	http://amigo.geneontology.org/amigo/term/GO:0070837	2	2002	5	17184	3.4358	24778;25551	Slc2a1;Slc2a3	0.160552	0.794385	0.646493
GO:0010574	regulation of vascular endothelial growth factor production	http://amigo.geneontology.org/amigo/term/GO:0010574	2	2002	5	17184	3.4358	60463;24770	Ccr2;Ccl2	0.160552	0.794385	0.646493
GO:0071373	cellular response to luteinizing hormone stimulus	http://amigo.geneontology.org/amigo/term/GO:0071373	2	2002	5	17184	3.4358	25557;25426	Star;Cyp1b1	0.160552	0.794385	0.646493
GO:0045351	type I interferon biosynthetic process	http://amigo.geneontology.org/amigo/term/GO:0045351	2	2002	5	17184	3.4358	301059;288264	Myd88;Ifnar1	0.160552	0.794385	0.646493
GO:1990441	negative regulation of transcription from RNA polymerase II promoter in response to endoplasmic reticulum stress	http://amigo.geneontology.org/amigo/term/GO:1990441	2	2002	5	17184	3.4358	24516;300955	Jun;Nck1	0.160552	0.794385	0.646493
GO:0033273	response to vitamin	http://amigo.geneontology.org/amigo/term/GO:0033273	2	2002	5	17184	3.4358	25511;689883	Pemt;Setdb1	0.160552	0.794385	0.646493
GO:0035434	copper ion transmembrane transport	http://amigo.geneontology.org/amigo/term/GO:0035434	2	2002	5	17184	3.4358	25715;298091	Slc11a2;Slc31a2	0.160552	0.794385	0.646493
GO:0042482	positive regulation of odontogenesis	http://amigo.geneontology.org/amigo/term/GO:0042482	2	2002	5	17184	3.4358	29373;59086	Bmp2;Tgfb1	0.160552	0.794385	0.646493
GO:0045646	regulation of erythrocyte differentiation	http://amigo.geneontology.org/amigo/term/GO:0045646	2	2002	5	17184	3.4358	81515;366126	Lyn;Spi1	0.160552	0.794385	0.646493
GO:0010936	negative regulation of macrophage cytokine production	http://amigo.geneontology.org/amigo/term/GO:0010936	2	2002	5	17184	3.4358	59086;314870	Tgfb1;Irak3	0.160552	0.794385	0.646493
GO:0002606	positive regulation of dendritic cell antigen processing and presentation	http://amigo.geneontology.org/amigo/term/GO:0002606	2	2002	5	17184	3.4358	316519;500133	Slc11a1;Nod1	0.160552	0.794385	0.646493
GO:0032057	negative regulation of translational initiation in response to stress	http://amigo.geneontology.org/amigo/term/GO:0032057	2	2002	5	17184	3.4358	171145;117019	Eif2b3;Eif2b4	0.160552	0.794385	0.646493
GO:0045621	positive regulation of lymphocyte differentiation	http://amigo.geneontology.org/amigo/term/GO:0045621	2	2002	5	17184	3.4358	24918;54259	Stat5a;Inpp5d	0.160552	0.794385	0.646493
GO:0061548	ganglion development	http://amigo.geneontology.org/amigo/term/GO:0061548	2	2002	5	17184	3.4358	252857;25426	Rapgef4;Cyp1b1	0.160552	0.794385	0.646493
GO:0030262	apoptotic nuclear changes	http://amigo.geneontology.org/amigo/term/GO:0030262	2	2002	5	17184	3.4358	171113;687118	Blcap;Dedd2	0.160552	0.794385	0.646493
GO:0051122	hepoxilin biosynthetic process	http://amigo.geneontology.org/amigo/term/GO:0051122	2	2002	5	17184	3.4358	81639;287454	Alox15;Alox12	0.160552	0.794385	0.646493
GO:0006048	UDP-N-acetylglucosamine biosynthetic process	http://amigo.geneontology.org/amigo/term/GO:0006048	2	2002	5	17184	3.4358	360518;296560	Gfpt2;Uap1l1	0.160552	0.794385	0.646493
GO:0046654	tetrahydrofolate biosynthetic process	http://amigo.geneontology.org/amigo/term/GO:0046654	2	2002	5	17184	3.4358	288259;29244	Gart;Gch1	0.160552	0.794385	0.646493
GO:0015867	ATP transport	http://amigo.geneontology.org/amigo/term/GO:0015867	2	2002	5	17184	3.4358	310791;300083	Slc25a24;Slc25a17	0.160552	0.794385	0.646493
GO:0006537	glutamate biosynthetic process	http://amigo.geneontology.org/amigo/term/GO:0006537	2	2002	5	17184	3.4358	24399;29483	Glud1;Slc1a3	0.160552	0.794385	0.646493
GO:0072678	T cell migration	http://amigo.geneontology.org/amigo/term/GO:0072678	2	2002	5	17184	3.4358	25713;289785	Itgb7;Myo1g	0.160552	0.794385	0.646493
GO:0006144	purine nucleobase metabolic process	http://amigo.geneontology.org/amigo/term/GO:0006144	2	2002	5	17184	3.4358	24494;56780	Il1b;Acpp	0.160552	0.794385	0.646493
GO:0045916	negative regulation of complement activation	http://amigo.geneontology.org/amigo/term/GO:0045916	2	2002	5	17184	3.4358	64036;54243	Cd55;Cr1l	0.160552	0.794385	0.646493
GO:0045217	cell-cell junction maintenance	http://amigo.geneontology.org/amigo/term/GO:0045217	2	2002	5	17184	3.4358	317435;307403	Shroom2;Csf1r	0.160552	0.794385	0.646493
GO:0050999	regulation of nitric-oxide synthase activity	http://amigo.geneontology.org/amigo/term/GO:0050999	2	2002	5	17184	3.4358	29263;192363	Acvr2a;Nos1ap	0.160552	0.794385	0.646493
GO:0030259	lipid glycosylation	http://amigo.geneontology.org/amigo/term/GO:0030259	2	2002	5	17184	3.4358	300284;171553	Alg13;A3galt2	0.160552	0.794385	0.646493
GO:0006501	C-terminal protein lipidation	http://amigo.geneontology.org/amigo/term/GO:0006501	2	2002	5	17184	3.4358	313391;312647	Atg4c;Atg7	0.160552	0.794385	0.646493
GO:0034014	response to triglyceride	http://amigo.geneontology.org/amigo/term/GO:0034014	2	2002	5	17184	3.4358	24450;24207	Hmgcs2;Apoc3	0.160552	0.794385	0.646493
GO:0033634	positive regulation of cell-cell adhesion mediated by integrin	http://amigo.geneontology.org/amigo/term/GO:0033634	2	2002	5	17184	3.4358	498335;361430	Cxcl13;Piezo1	0.160552	0.794385	0.646493
GO:1903204	negative regulation of oxidative stress-induced neuron death	http://amigo.geneontology.org/amigo/term/GO:1903204	2	2002	5	17184	3.4358	27100;58853	Gfer;Nr4a3	0.160552	0.794385	0.646493
GO:0010922	positive regulation of phosphatase activity	http://amigo.geneontology.org/amigo/term/GO:0010922	2	2002	5	17184	3.4358	308965;29373	Chp2;Bmp2	0.160552	0.794385	0.646493
GO:0044206	UMP salvage	http://amigo.geneontology.org/amigo/term/GO:0044206	2	2002	5	17184	3.4358	289801;311864	Upp1;Uck1	0.160552	0.794385	0.646493
GO:0002636	positive regulation of germinal center formation	http://amigo.geneontology.org/amigo/term/GO:0002636	2	2002	5	17184	3.4358	287437;294274	Tnfsf13;RT1-DMa	0.160552	0.794385	0.646493
GO:0032480	negative regulation of type I interferon production	http://amigo.geneontology.org/amigo/term/GO:0032480	2	2002	5	17184	3.4358	309157;306127	Peli3;Irg1	0.160552	0.794385	0.646493
GO:0015884	folic acid transport	http://amigo.geneontology.org/amigo/term/GO:0015884	2	2002	5	17184	3.4358	54320;293154	Pdpn;Folr2	0.160552	0.794385	0.646493
GO:0061419	positive regulation of transcription from RNA polymerase II promoter in response to hypoxia	http://amigo.geneontology.org/amigo/term/GO:0061419	2	2002	5	17184	3.4358	29560;679028	Hif1a;Rbpj	0.160552	0.794385	0.646493
GO:1903715	regulation of aerobic respiration	http://amigo.geneontology.org/amigo/term/GO:1903715	2	2002	5	17184	3.4358	84480;29560	Bnip3;Hif1a	0.160552	0.794385	0.646493
GO:0045637	regulation of myeloid cell differentiation	http://amigo.geneontology.org/amigo/term/GO:0045637	2	2002	5	17184	3.4358	685072;298518	Rarg;Csf3r	0.160552	0.794385	0.646493
GO:0034384	high-density lipoprotein particle clearance	http://amigo.geneontology.org/amigo/term/GO:0034384	2	2002	5	17184	3.4358	25073;25728	Scarb1;Apoe	0.160552	0.794385	0.646493
GO:0002092	positive regulation of receptor internalization	http://amigo.geneontology.org/amigo/term/GO:0002092	5	2002	23	17184	1.86813	25155;314717;25388;84604;113970	Syk;Scyl2;Arrb2;Hamp;Magi2	0.161482	0.791876	0.647098
GO:0033137	negative regulation of peptidyl-serine phosphorylation	http://amigo.geneontology.org/amigo/term/GO:0033137	5	2002	23	17184	1.86813	308113;300955;24598;287533;140942	Cnksr3;Nck1;Nos1;Inpp5k;Ddit4	0.161482	0.791876	0.647098
GO:0001954	positive regulation of cell-matrix adhesion	http://amigo.geneontology.org/amigo/term/GO:0001954	5	2002	23	17184	1.86813	25338;29184;29645;50646;114111	Ninj1;Cd36;Ptprj;Ptk2b;Vegfc	0.161482	0.791876	0.647098
GO:0009755	hormone-mediated signaling pathway	http://amigo.geneontology.org/amigo/term/GO:0009755	5	2002	23	17184	1.86813	24953;25235;25582;24514;25569	Gcgr;Ghr;Agrp;Jak2;Trh	0.161482	0.791876	0.647098
GO:0007346	regulation of mitotic cell cycle	http://amigo.geneontology.org/amigo/term/GO:0007346	12	2002	72	17184	1.43317	303259;116667;311622;313216;64041;116596;246060;24577;64534;303605;301363;29432	Mink1;Map3k1;Stk4;Rnf20;Birc5;Map3k8;Cdkn1c;Myc;Pim3;Strada;Map4k4;Pak2	0.162776	0.788409	0.651498
GO:0001570	vasculogenesis	http://amigo.geneontology.org/amigo/term/GO:0001570	11	2002	65	17184	1.45508	29645;308582;25694;289437;24517;29610;286896;114490;25026;79237;25054	Ptprj;Tead2;Has2;Glmn;Junb;Tgfbr3;Sgpl1;Cited2;Adm;Hhex;Ntrk2	0.165432	0.78138	0.652553
GO:0048008	platelet-derived growth factor receptor signaling pathway	http://amigo.geneontology.org/amigo/term/GO:0048008	6	2002	30	17184	1.71884	29645;286896;293960;24514;79429;114705	Ptprj;Sgpl1;Zfand5;Jak2;Pdgfc;Rgs14	0.167508	0.775965	0.652553
GO:0016573	histone acetylation	http://amigo.geneontology.org/amigo/term/GO:0016573	6	2002	30	17184	1.71884	313929;303470;362224;294018;84584;502633	Ncoa1;Kat7;Csrp2bp;Taf5;Ncoa3;Mettl8	0.167508	0.775965	0.652553
GO:0006366	transcription from RNA polymerase II promoter	http://amigo.geneontology.org/amigo/term/GO:0006366	61	2002	456	17184	1.15288	60584;114213;114502;26296;25431;307740;58853;309452;83618;83830;25695;25671;313166;266713;83619;24330;117058;308582;54264;29362;25410;310616;500110;295248;117540;24516;24517;25094;361580;294236;24817;691501;24577;24918;29560;294322;84584;302811;29300;314616;366126;304127;64345;114490;24253;362530;679028;25388;81736;58852;362925;83503;299206;690966;114519;54267;64441;309447;24790;363684;290749	Lif;Rax;Pax3;Tfec;Dlx5;Sall1;Nr4a3;Nfkb2;Rest;Gtf2a1;Cebpd;Smad1;Nfx1;Mnat1;Nfe2l2;Egr1;Pou2f2;Tead2;Mafb;Tef;Cebpe;Creb3l4;Zfp467;Zbtb7b;Plscr1;Jun;Junb;Mitf;Gtf2h1;Gtf2h4;Hnf1a;Snapc5;Myc;Stat5a;Hif1a;Pknox1;Ncoa3;Elf4;Gata6;Arid3a;Spi1;Bach1;Hif3a;Cited2;Cebpb;Akna;Rbpj;Arrb2;Nfkb1;Nr1h3;Zfat;Polr2f;Batf;Polr2e;Nfil3;Maf;Hsf2;Ldb1;Sp1;Meox1;Irf2	0.169129	0.771782	0.652553
GO:0001890	placenta development	http://amigo.geneontology.org/amigo/term/GO:0001890	9	2002	51	17184	1.51704	25271;29304;24817;246060;24617;360858;116669;24553;29139	Rxra;Rps6;Hnf1a;Cdkn1c;Serpine1;Lhx4;Vwf;Met;Dcn	0.169466	0.770917	0.652553
GO:0060216	definitive hemopoiesis	http://amigo.geneontology.org/amigo/term/GO:0060216	4	2002	17	17184	2.02167	304663;29610;315606;24790	Lyl1;Tgfbr3;Kmt2a;Sp1	0.169629	0.7705	0.652553
GO:0045671	negative regulation of osteoclast differentiation	http://amigo.geneontology.org/amigo/term/GO:0045671	4	2002	17	17184	2.02167	54264;65146;54259;114031	Mafb;Lilrb3;Inpp5d;Fstl3	0.169629	0.7705	0.652553
GO:0050868	negative regulation of T cell activation	http://amigo.geneontology.org/amigo/term/GO:0050868	4	2002	17	17184	2.02167	295322;298579;59086;310663	Vtcn1;Pla2g2d;Tgfb1;Tnfaip8l2	0.169629	0.7705	0.652553
GO:0007202	activation of phospholipase C activity	http://amigo.geneontology.org/amigo/term/GO:0007202	4	2002	17	17184	2.02167	305843;29595;29581;24167	Ang;Htr2a;Htr2b;Adcyap1r1	0.169629	0.7705	0.652553
GO:0030517	negative regulation of axon extension	http://amigo.geneontology.org/amigo/term/GO:0030517	4	2002	17	17184	2.02167	246249;29751;140908;304271	Arhgap4;Sema3a;Cdk5;Rnf6	0.169629	0.7705	0.652553
GO:0097352	autophagosome maturation	http://amigo.geneontology.org/amigo/term/GO:0097352	4	2002	17	17184	2.02167	252853;364902;83730;116500	Stx17;Epg5;Vamp8;Snap29	0.169629	0.7705	0.652553
GO:0050870	positive regulation of T cell activation	http://amigo.geneontology.org/amigo/term/GO:0050870	4	2002	17	17184	2.02167	24932;60463;282817;24770	Cd4;Ccr2;Pycard;Ccl2	0.169629	0.7705	0.652553
GO:0071372	cellular response to follicle-stimulating hormone stimulus	http://amigo.geneontology.org/amigo/term/GO:0071372	4	2002	17	17184	2.02167	25557;24330;24617;24825	Star;Egr1;Serpine1;Tf	0.169629	0.7705	0.652553
GO:0031103	axon regeneration	http://amigo.geneontology.org/amigo/term/GO:0031103	4	2002	17	17184	2.02167	25271;24516;24514;25728	Rxra;Jun;Jak2;Apoe	0.169629	0.7705	0.652553
GO:0046686	response to cadmium ion	http://amigo.geneontology.org/amigo/term/GO:0046686	7	2002	37	17184	1.62608	24787;29221;25715;266732;25458;94204;362817	Sod2;Arg1;Slc11a2;Npc1;Gss;Ece1;Cdk2	0.169984	0.769592	0.652553
GO:0038032	termination of G-protein coupled receptor signaling pathway	http://amigo.geneontology.org/amigo/term/GO:0038032	7	2002	37	17184	1.62608	360540;362477;690116;25238;84583;25372;114705	Akap10;Rgs20;Rgsl1;Adrbk1;Rgs2;Adrbk2;Rgs14	0.169984	0.769592	0.652553
GO:0050714	positive regulation of protein secretion	http://amigo.geneontology.org/amigo/term/GO:0050714	7	2002	37	17184	1.62608	305843;252857;25369;114111;59086;25204;290834	Ang;Rapgef4;Adora2a;Vegfc;Tgfb1;Pcsk1;Adam9	0.169984	0.769592	0.652553
GO:0051260	protein homooligomerization	http://amigo.geneontology.org/amigo/term/GO:0051260	27	2002	187	17184	1.24259	301436;296655;117101;309187;245922;499209;29659;24787;25550;25757;116695;24451;362850;171361;24957;691835;365571;29244;29731;78963;362700;363984;116669;25553;64625;306886;364410	Kctd18;Stom;Kcnc3;Atl3;Nupl1;Kctd21;P2rx4;Sod2;Slc1a1;Cpt1a;Kcnd1;Hmox1;Angptl4;Eef1a1;Glul;Kctd4;Tysnd1;Gch1;Kcna3;Apaf1;Spast;Ikbke;Vwf;Slc6a4;Bid;Ripk1;Kctd9	0.173083	0.761746	0.652553
GO:0060546	negative regulation of necroptotic process	http://amigo.geneontology.org/amigo/term/GO:0060546	3	2002	11	17184	2.34294	117279;78971;266610	Cflar;Birc3;Fadd	0.173441	0.760847	0.652553
GO:0031669	cellular response to nutrient levels	http://amigo.geneontology.org/amigo/term/GO:0031669	3	2002	11	17184	2.34294	25464;56718;170496	Icam1;Mtor;Lcn2	0.173441	0.760847	0.652553
GO:0032469	endoplasmic reticulum calcium ion homeostasis	http://amigo.geneontology.org/amigo/term/GO:0032469	3	2002	11	17184	2.34294	81751;266668;29192	Psen2;Grina;Psen1	0.173441	0.760847	0.652553
GO:0040011	locomotion	http://amigo.geneontology.org/amigo/term/GO:0040011	3	2002	11	17184	2.34294	81751;29192;361648	Psen2;Psen1;Spns1	0.173441	0.760847	0.652553
GO:0051489	regulation of filopodium assembly	http://amigo.geneontology.org/amigo/term/GO:0051489	3	2002	11	17184	2.34294	64633;171500;503269	Rab5a;Stau2;Rab17	0.173441	0.760847	0.652553
GO:0008593	regulation of Notch signaling pathway	http://amigo.geneontology.org/amigo/term/GO:0008593	3	2002	11	17184	2.34294	679462;25205;361945	Tspan15;Il6st;Postn	0.173441	0.760847	0.652553
GO:1990440	positive regulation of transcription from RNA polymerase II promoter in response to endoplasmic reticulum stress	http://amigo.geneontology.org/amigo/term/GO:1990440	3	2002	11	17184	2.34294	24253;304962;25389	Cebpb;Atf6;Atf3	0.173441	0.760847	0.652553
GO:0042511	positive regulation of tyrosine phosphorylation of Stat1 protein	http://amigo.geneontology.org/amigo/term/GO:0042511	3	2002	11	17184	2.34294	60584;58917;25205	Lif;Hpx;Il6st	0.173441	0.760847	0.652553
GO:0046632	alpha-beta T cell differentiation	http://amigo.geneontology.org/amigo/term/GO:0046632	3	2002	11	17184	2.34294	81768;25380;114486	Rpl22;Anxa1;Braf	0.173441	0.760847	0.652553
GO:0045086	positive regulation of interleukin-2 biosynthetic process	http://amigo.geneontology.org/amigo/term/GO:0045086	3	2002	11	17184	2.34294	24494;289437;24918	Il1b;Glmn;Stat5a	0.173441	0.760847	0.652553
GO:0045717	negative regulation of fatty acid biosynthetic process	http://amigo.geneontology.org/amigo/term/GO:0045717	3	2002	11	17184	2.34294	24207;293939;64194	Apoc3;Erlin1;Insig1	0.173441	0.760847	0.652553
GO:0008343	adult feeding behavior	http://amigo.geneontology.org/amigo/term/GO:0008343	3	2002	11	17184	2.34294	24604;25582;288995	Npy;Agrp;Gpr39	0.173441	0.760847	0.652553
GO:0060586	multicellular organismal iron ion homeostasis	http://amigo.geneontology.org/amigo/term/GO:0060586	3	2002	11	17184	2.34294	316519;25715;84604	Slc11a1;Slc11a2;Hamp	0.173441	0.760847	0.652553
GO:0050777	negative regulation of immune response	http://amigo.geneontology.org/amigo/term/GO:0050777	3	2002	11	17184	2.34294	54259;289211;59086	Inpp5d;Fcgr2b;Tgfb1	0.173441	0.760847	0.652553
GO:0008406	gonad development	http://amigo.geneontology.org/amigo/term/GO:0008406	3	2002	11	17184	2.34294	307740;498918;298878	Sall1;Irx5;Osr1	0.173441	0.760847	0.652553
GO:0032495	response to muramyl dipeptide	http://amigo.geneontology.org/amigo/term/GO:0032495	3	2002	11	17184	2.34294	64171;296953;683206	Card9;Irf5;Tnfaip3	0.173441	0.760847	0.652553
GO:0016486	peptide hormone processing	http://amigo.geneontology.org/amigo/term/GO:0016486	3	2002	11	17184	2.34294	289596;25204;94204	Corin;Pcsk1;Ece1	0.173441	0.760847	0.652553
GO:0030828	positive regulation of cGMP biosynthetic process	http://amigo.geneontology.org/amigo/term/GO:0030828	3	2002	11	17184	2.34294	24603;29316;25728	Npr1;Adora2b;Apoe	0.173441	0.760847	0.652553
GO:0070933	histone H4 deacetylation	http://amigo.geneontology.org/amigo/term/GO:0070933	3	2002	11	17184	2.34294	83618;303745;361532	Rest;Sirt7;Sirt2	0.173441	0.760847	0.652553
GO:0030225	macrophage differentiation	http://amigo.geneontology.org/amigo/term/GO:0030225	3	2002	11	17184	2.34294	499146;25410;366126	Spib;Cebpe;Spi1	0.173441	0.760847	0.652553
GO:2000484	positive regulation of interleukin-8 secretion	http://amigo.geneontology.org/amigo/term/GO:2000484	3	2002	11	17184	2.34294	114091;83517;282817	Fcnb;Fcna;Pycard	0.173441	0.760847	0.652553
GO:0015813	L-glutamate transport	http://amigo.geneontology.org/amigo/term/GO:0015813	3	2002	11	17184	2.34294	25550;29483;29192	Slc1a1;Slc1a3;Psen1	0.173441	0.760847	0.652553
GO:0001893	maternal placenta development	http://amigo.geneontology.org/amigo/term/GO:0001893	3	2002	11	17184	2.34294	309871;361801;25271	Prdm1;Rxrb;Rxra	0.173441	0.760847	0.652553
GO:0035196	production of miRNAs involved in gene silencing by miRNA	http://amigo.geneontology.org/amigo/term/GO:0035196	3	2002	11	17184	2.34294	313588;298533;114488	Snip1;Ago4;Rbm3	0.173441	0.760847	0.652553
GO:0002544	chronic inflammatory response	http://amigo.geneontology.org/amigo/term/GO:0002544	3	2002	11	17184	2.34294	59103;116547;94195	Ptges;S100a8;S100a9	0.173441	0.760847	0.652553
GO:0090399	replicative senescence	http://amigo.geneontology.org/amigo/term/GO:0090399	3	2002	11	17184	2.34294	295631;24590;300711	Pla2r1;Mme;Atm	0.173441	0.760847	0.652553
GO:0003085	negative regulation of systemic arterial blood pressure	http://amigo.geneontology.org/amigo/term/GO:0003085	3	2002	11	17184	2.34294	29184;24602;116491	Cd36;Nppa;Kcnk6	0.173441	0.760847	0.652553
GO:0071300	cellular response to retinoic acid	http://amigo.geneontology.org/amigo/term/GO:0071300	11	2002	66	17184	1.43295	685072;361801;81515;308582;313210;50646;24614;116640;25553;298878;24770	Rarg;Rxrb;Lyn;Tead2;Abca1;Ptk2b;Orm1;Tnc;Slc6a4;Osr1;Ccl2	0.176009	0.754464	0.652553
GO:0071363	cellular response to growth factor stimulus	http://amigo.geneontology.org/amigo/term/GO:0071363	13	2002	81	17184	1.38005	156767;29568;24330;25150;24617;114490;24598;29373;59086;24553;24950;306886;25728	Tnfrsf1b;Map2k5;Egr1;Fyn;Serpine1;Cited2;Nos1;Bmp2;Tgfb1;Met;Srd5a1;Ripk1;Apoe	0.178863	0.747478	0.652553
GO:0010800	positive regulation of peptidyl-threonine phosphorylation	http://amigo.geneontology.org/amigo/term/GO:0010800	5	2002	24	17184	1.79019	116590;89824;59086;24553;315843	Mapk1;Chi3l1;Tgfb1;Met;Phip	0.179472	0.746004	0.652553
GO:0010001	glial cell differentiation	http://amigo.geneontology.org/amigo/term/GO:0010001	5	2002	24	17184	1.79019	24337;192262;83513;60662;24718	Erbb2;C1s;Mmp24;Fgf5;Reln	0.179472	0.746004	0.652553
GO:0016050	vesicle organization	http://amigo.geneontology.org/amigo/term/GO:0016050	5	2002	24	17184	1.79019	298033;83576;310097;297096;288504	Snx30;Sort1;Snx18;Snx10;Snx8	0.179472	0.746004	0.652553
GO:0045765	regulation of angiogenesis	http://amigo.geneontology.org/amigo/term/GO:0045765	5	2002	24	17184	1.79019	84050;24617;192206;29316;114111	Enpp2;Serpine1;Prok2;Adora2b;Vegfc	0.179472	0.746004	0.652553
GO:0008286	insulin receptor signaling pathway	http://amigo.geneontology.org/amigo/term/GO:0008286	9	2002	52	17184	1.48778	85256;297508;361845;117063;29376;116636;58852;81504;315843	Slc2a8;Nampt;Eif4ebp2;Ptpn2;Irs2;Eif4ebp1;Nr1h3;Grb2;Phip	0.181648	0.74077	0.652553
GO:0060326	cell chemotaxis	http://amigo.geneontology.org/amigo/term/GO:0060326	9	2002	52	17184	1.48778	498335;81503;308875;24772;60665;310207;84050;25388;366508	Cxcl13;Cxcl1;Rhog;Cxcl12;Cxcl6;Sema5a;Enpp2;Arrb2;Pik3cd	0.181648	0.74077	0.652553
GO:0000902	cell morphogenesis	http://amigo.geneontology.org/amigo/term/GO:0000902	12	2002	74	17184	1.39427	50677;499285;305230;311622;365652;294797;54320;367714;315617;301555;317435;64569	Ptpro;Adam8;Shroom3;Stk4;Col4a3bp;Il7r;Pdpn;Rp2;Sidt2;Cul3;Shroom2;Lst1	0.182924	0.73773	0.652553
GO:0050918	positive chemotaxis	http://amigo.geneontology.org/amigo/term/GO:0050918	6	2002	31	17184	1.66329	29645;24772;310207;114111;24553;83781	Ptprj;Cxcl12;Sema5a;Vegfc;Met;Lgals3	0.183489	0.73639	0.652553
GO:0000045	autophagosome assembly	http://amigo.geneontology.org/amigo/term/GO:0000045	8	2002	45	17184	1.52805	313391;689161;312647;316640;360682;29192;303206;64862	Atg4c;Gabarapl1;Atg7;Atg4b;Wdr45b;Psen1;Ulk2;Map1lc3b	0.183575	0.736186	0.652553
GO:0007162	negative regulation of cell adhesion	http://amigo.geneontology.org/amigo/term/GO:0007162	7	2002	38	17184	1.58319	81686;306790;310207;314654;116640;29650;293783	Mmp2;Sema4d;Sema5a;Myo1f;Tnc;Adam10;Lpxn	0.184422	0.734188	0.652553
GO:0045595	regulation of cell differentiation	http://amigo.geneontology.org/amigo/term/GO:0045595	7	2002	38	17184	1.58319	60584;25644;311715;89829;24337;361597;83515	Lif;Bmp6;Tcfl5;Socs3;Erbb2;Fes;Ptbp3	0.184422	0.734188	0.652553
GO:0007179	transforming growth factor beta receptor signaling pathway	http://amigo.geneontology.org/amigo/term/GO:0007179	11	2002	67	17184	1.41148	116667;25671;313477;24516;29610;83805;114490;25388;59086;24770;290834	Map3k1;Smad1;Zfyve9;Jun;Tgfbr3;Src;Cited2;Arrb2;Tgfb1;Ccl2;Adam9	0.186899	0.728393	0.652553
GO:0009615	response to virus	http://amigo.geneontology.org/amigo/term/GO:0009615	13	2002	82	17184	1.36314	494202;24471;286898;83805;65190;684440;301059;294864;680611;100912456;338457;170496;60462	Oas3;Hspb1;Npc2;Src;Rsad2;Tlr8;Myd88;Cct5;Bcl3;Lilrb1;Tlr9;Lcn2;Batf3	0.188747	0.724119	0.652553
GO:0006103	2-oxoglutarate metabolic process	http://amigo.geneontology.org/amigo/term/GO:0006103	4	2002	18	17184	1.90924	24479;24918;25235;307759	Idh1;Stat5a;Ghr;Gpt2	0.191323	0.718232	0.652553
GO:0031589	cell-substrate adhesion	http://amigo.geneontology.org/amigo/term/GO:0031589	4	2002	18	17184	1.90924	315346;289785;282843;116669	Itga5;Myo1g;Sorbs3;Vwf	0.191323	0.718232	0.652553
GO:0006471	protein ADP-ribosylation	http://amigo.geneontology.org/amigo/term/GO:0006471	4	2002	18	17184	1.90924	315760;305235;293152;290027	Parp16;Art3;Art2b;Parp2	0.191323	0.718232	0.652553
GO:0021954	central nervous system neuron development	http://amigo.geneontology.org/amigo/term/GO:0021954	4	2002	18	17184	1.90924	24604;29619;140908;25054	Npy;Btg2;Cdk5;Ntrk2	0.191323	0.718232	0.652553
GO:0019835	cytolysis	http://amigo.geneontology.org/amigo/term/GO:0019835	4	2002	18	17184	1.90924	24237;688047;296545;25211	C6;Lyc2;C8g;Lyz2	0.191323	0.718232	0.652553
GO:0006829	zinc II ion transport	http://amigo.geneontology.org/amigo/term/GO:0006829	4	2002	18	17184	1.90924	58976;361986;298786;306009	Slc30a1;Slc39a1;Slc30a6;Slc39a14	0.191323	0.718232	0.652553
GO:0009968	negative regulation of signal transduction	http://amigo.geneontology.org/amigo/term/GO:0009968	4	2002	18	17184	1.90924	89829;54259;292541;60582	Socs3;Inpp5d;Nlrp12;Il1rn	0.191323	0.718232	0.652553
GO:0071901	negative regulation of protein serine/threonine kinase activity	http://amigo.geneontology.org/amigo/term/GO:0071901	4	2002	18	17184	1.90924	24471;246060;282817;29384	Hspb1;Cdkn1c;Pycard;H2afy	0.191323	0.718232	0.652553
GO:1901741	positive regulation of myoblast fusion	http://amigo.geneontology.org/amigo/term/GO:1901741	4	2002	18	17184	1.90924	29455;24772;25084;24251	Gdf15;Cxcl12;Il4r;Cd53	0.191323	0.718232	0.652553
GO:0030154	cell differentiation	http://amigo.geneontology.org/amigo/term/GO:0030154	51	2002	381	17184	1.15286	313262;314711;25644;499146;25155;363060;94203;116663;316122;363266;170668;140635;113882;79113;84391;84492;25094;25150;362850;50646;83467;83805;29560;25242;313587;364069;170568;302811;25333;367901;78963;366126;361597;29288;24514;114486;25734;79237;81504;29419;81641;24950;116689;360635;304982;116479;298878;89818;83781;363632;24167	Pappa;Spic;Bmp6;Spib;Syk;Plet1;Pgf;Dusp6;Abhd5;Agfg1;Rasgrp4;Flt3;Hemgn;Fgr;Kif2a;Tec;Mitf;Fyn;Angptl4;Ptk2b;Slit3;Src;Hif1a;Arnt;Zc3h12a;Hlx;Dmbt1;Elf4;Mgp;Btk;Apaf1;Spi1;Fes;Rps3a;Jak2;Braf;Hck;Hhex;Grb2;Numb;Anpep;Srd5a1;Ptpn6;Etv4;Igsf9;F11r;Osr1;Vamp5;Lgals3;Sox15;Adcyap1r1	0.192561	0.715431	0.652553
GO:0033138	positive regulation of peptidyl-serine phosphorylation	http://amigo.geneontology.org/amigo/term/GO:0033138	12	2002	75	17184	1.3756	60584;298575;311622;25610;64363;114486;25388;59086;24553;25406;315843;25054	Lif;Pink1;Stk4;Csf3;Araf;Braf;Arrb2;Tgfb1;Met;Cd44;Phip;Ntrk2	0.193419	0.7135	0.652553
GO:0032259	methylation	http://amigo.geneontology.org/amigo/term/GO:0032259	12	2002	75	17184	1.3756	690050;25511;688407;288259;287918;315306;24267;306504;290564;368066;307148;502633	Tpmt;Pemt;Wbscr27;Gart;Mettl23;Mettl7a;Comt;RGD1304810;Mettl6;Inmt;Nsun6;Mettl8	0.193419	0.7135	0.652553
GO:0035914	skeletal muscle cell differentiation	http://amigo.geneontology.org/amigo/term/GO:0035914	9	2002	53	17184	1.45963	24330;29619;362095;24577;100912108;114490;313557;25389;309374	Egr1;Btg2;Gtf3c5;Myc;Nupr1;Cited2;Hivep3;Atf3;Ankrd2	0.194207	0.711736	0.652553
GO:0006469	negative regulation of protein kinase activity	http://amigo.geneontology.org/amigo/term/GO:0006469	11	2002	68	17184	1.39064	360593;89829;78969;24471;24426;298914;299626;25369;287533;29192;314979	Ppm1e;Socs3;Trib1;Hspb1;Gstp1;Itgb1bp1;Gadd45b;Adora2a;Inpp5k;Psen1;Deptor	0.198089	0.703141	0.652553
GO:0001944	vasculature development	http://amigo.geneontology.org/amigo/term/GO:0001944	5	2002	25	17184	1.71848	293614;29560;293960;366126;114490	Ric8a;Hif1a;Zfand5;Spi1;Cited2	0.198164	0.702974	0.652553
GO:0009058	biosynthetic process	http://amigo.geneontology.org/amigo/term/GO:0009058	5	2002	25	17184	1.71848	361174;366697;286936;366227;307759	Alg11;Sptlc2;Pcyt1b;Apmap;Gpt2	0.198164	0.702974	0.652553
GO:0001782	B cell homeostasis	http://amigo.geneontology.org/amigo/term/GO:0001782	5	2002	25	17184	1.71848	25402;81515;313845;65146;366508	Casp3;Lyn;Sos1;Lilrb3;Pik3cd	0.198164	0.702974	0.652553
GO:0050804	modulation of synaptic transmission	http://amigo.geneontology.org/amigo/term/GO:0050804	5	2002	25	17184	1.71848	306203;363041;361845;24553;24718	Pxk;Pate4;Eif4ebp2;Met;Reln	0.198164	0.702974	0.652553
GO:2000378	negative regulation of reactive oxygen species metabolic process	http://amigo.geneontology.org/amigo/term/GO:2000378	5	2002	25	17184	1.71848	298575;84480;361532;78971;29560	Pink1;Bnip3;Sirt2;Birc3;Hif1a	0.198164	0.702974	0.652553
GO:2000377	regulation of reactive oxygen species metabolic process	http://amigo.geneontology.org/amigo/term/GO:2000377	5	2002	25	17184	1.71848	298575;296849;315644;306886;25426	Pink1;Pdk3;Bco2;Ripk1;Cyp1b1	0.198164	0.702974	0.652553
GO:0006094	gluconeogenesis	http://amigo.geneontology.org/amigo/term/GO:0006094	5	2002	25	17184	1.71848	24334;299691;60666;63840;25389	Eno2;Cry1;Gpd1;Per2;Atf3	0.198164	0.702974	0.652553
GO:0046718	viral entry into host cell	http://amigo.geneontology.org/amigo/term/GO:0046718	5	2002	25	17184	1.71848	64036;81613;25238;266732;83730	Cd55;Ceacam1;Adrbk1;Npc1;Vamp8	0.198164	0.702974	0.652553
GO:0070527	platelet aggregation	http://amigo.geneontology.org/amigo/term/GO:0070527	7	2002	39	17184	1.54251	114095;309186;24440;24471;685269;116689;364206	Stxbp3;Fermt3;Hbb;Hspb1;Itga2b;Ptpn6;Plek	0.199345	0.700396	0.652553
GO:0048662	negative regulation of smooth muscle cell proliferation	http://amigo.geneontology.org/amigo/term/GO:0048662	7	2002	39	17184	1.54251	78969;305843;24451;24267;24603;29427;683206	Trib1;Ang;Hmox1;Comt;Npr1;Aif1;Tnfaip3	0.199345	0.700396	0.652553
GO:0050913	sensory perception of bitter taste	http://amigo.geneontology.org/amigo/term/GO:0050913	2	2002	6	17184	2.863	682105;85240	Reep2;Plcb2	0.199901	0.699186	0.652553
GO:0045650	negative regulation of macrophage differentiation	http://amigo.geneontology.org/amigo/term/GO:0045650	2	2002	6	17184	2.863	362634;117063	C1qc;Ptpn2	0.199901	0.699186	0.652553
GO:0060732	positive regulation of inositol phosphate biosynthetic process	http://amigo.geneontology.org/amigo/term/GO:0060732	2	2002	6	17184	2.863	58949;24167	Ptafr;Adcyap1r1	0.199901	0.699186	0.652553
GO:0071499	cellular response to laminar fluid shear stress	http://amigo.geneontology.org/amigo/term/GO:0071499	2	2002	6	17184	2.863	25698;83619	Ass1;Nfe2l2	0.199901	0.699186	0.652553
GO:0002740	negative regulation of cytokine secretion involved in immune response	http://amigo.geneontology.org/amigo/term/GO:0002740	2	2002	6	17184	2.863	25325;100912456	Il10;Lilrb1	0.199901	0.699186	0.652553
GO:0036297	interstrand cross-link repair	http://amigo.geneontology.org/amigo/term/GO:0036297	2	2002	6	17184	2.863	313563;303375	Exo5;Rad51d	0.199901	0.699186	0.652553
GO:0051057	positive regulation of small GTPase mediated signal transduction	http://amigo.geneontology.org/amigo/term/GO:0051057	2	2002	6	17184	2.863	313845;24718	Sos1;Reln	0.199901	0.699186	0.652553
GO:0042063	gliogenesis	http://amigo.geneontology.org/amigo/term/GO:0042063	2	2002	6	17184	2.863	114502;25380	Pax3;Anxa1	0.199901	0.699186	0.652553
GO:0010457	centriole-centriole cohesion	http://amigo.geneontology.org/amigo/term/GO:0010457	2	2002	6	17184	2.863	305288;363174	Cep135;Sgol1	0.199901	0.699186	0.652553
GO:0043305	negative regulation of mast cell degranulation	http://amigo.geneontology.org/amigo/term/GO:0043305	2	2002	6	17184	2.863	24451;501736	Hmox1;Cd300a	0.199901	0.699186	0.652553
GO:0097114	NMDA glutamate receptor clustering	http://amigo.geneontology.org/amigo/term/GO:0097114	2	2002	6	17184	2.863	24718;25728	Reln;Apoe	0.199901	0.699186	0.652553
GO:0051354	negative regulation of oxidoreductase activity	http://amigo.geneontology.org/amigo/term/GO:0051354	2	2002	6	17184	2.863	113898;24464	Prdx5;Hp	0.199901	0.699186	0.652553
GO:0051938	L-glutamate import	http://amigo.geneontology.org/amigo/term/GO:0051938	2	2002	6	17184	2.863	25550;29483	Slc1a1;Slc1a3	0.199901	0.699186	0.652553
GO:0010894	negative regulation of steroid biosynthetic process	http://amigo.geneontology.org/amigo/term/GO:0010894	2	2002	6	17184	2.863	29373;64194	Bmp2;Insig1	0.199901	0.699186	0.652553
GO:2000503	positive regulation of natural killer cell chemotaxis	http://amigo.geneontology.org/amigo/term/GO:2000503	2	2002	6	17184	2.863	287561;116637	Ccl7;Ccl4	0.199901	0.699186	0.652553
GO:0031665	negative regulation of lipopolysaccharide-mediated signaling pathway	http://amigo.geneontology.org/amigo/term/GO:0031665	2	2002	6	17184	2.863	309871;78969	Prdm1;Trib1	0.199901	0.699186	0.652553
GO:0040038	polar body extrusion after meiotic divisions	http://amigo.geneontology.org/amigo/term/GO:0040038	2	2002	6	17184	2.863	367328;362919	Wash1;RGD1564420	0.199901	0.699186	0.652553
GO:0007168	receptor guanylyl cyclase signaling pathway	http://amigo.geneontology.org/amigo/term/GO:0007168	2	2002	6	17184	2.863	24603;24602	Npr1;Nppa	0.199901	0.699186	0.652553
GO:2000651	positive regulation of sodium ion transmembrane transporter activity	http://amigo.geneontology.org/amigo/term/GO:2000651	2	2002	6	17184	2.863	308113;64045	Cnksr3;Glrx	0.199901	0.699186	0.652553
GO:0033600	negative regulation of mammary gland epithelial cell proliferation	http://amigo.geneontology.org/amigo/term/GO:0033600	2	2002	6	17184	2.863	360635;360254	Etv4;Brca2	0.199901	0.699186	0.652553
GO:0042503	tyrosine phosphorylation of Stat3 protein	http://amigo.geneontology.org/amigo/term/GO:0042503	2	2002	6	17184	2.863	60584;24514	Lif;Jak2	0.199901	0.699186	0.652553
GO:0007167	enzyme linked receptor protein signaling pathway	http://amigo.geneontology.org/amigo/term/GO:0007167	2	2002	6	17184	2.863	25155;24514	Syk;Jak2	0.199901	0.699186	0.652553
GO:0051045	negative regulation of membrane protein ectodomain proteolysis	http://amigo.geneontology.org/amigo/term/GO:0051045	2	2002	6	17184	2.863	25325;116510	Il10;Timp1	0.199901	0.699186	0.652553
GO:2000344	positive regulation of acrosome reaction	http://amigo.geneontology.org/amigo/term/GO:2000344	2	2002	6	17184	2.863	192259;114862	Plb1;Cacna1h	0.199901	0.699186	0.652553
GO:0002829	negative regulation of type 2 immune response	http://amigo.geneontology.org/amigo/term/GO:0002829	2	2002	6	17184	2.863	60463;291609	Ccr2;Ndfip1	0.199901	0.699186	0.652553
GO:0060762	regulation of branching involved in mammary gland duct morphogenesis	http://amigo.geneontology.org/amigo/term/GO:0060762	2	2002	6	17184	2.863	59086;360635	Tgfb1;Etv4	0.199901	0.699186	0.652553
GO:0006642	triglyceride mobilization	http://amigo.geneontology.org/amigo/term/GO:0006642	2	2002	6	17184	2.863	24207;25205	Apoc3;Il6st	0.199901	0.699186	0.652553
GO:0045602	negative regulation of endothelial cell differentiation	http://amigo.geneontology.org/amigo/term/GO:0045602	2	2002	6	17184	2.863	497811;24874	Xdh;Vhl	0.199901	0.699186	0.652553
GO:0045639	positive regulation of myeloid cell differentiation	http://amigo.geneontology.org/amigo/term/GO:0045639	2	2002	6	17184	2.863	25610;361597	Csf3;Fes	0.199901	0.699186	0.652553
GO:2000189	positive regulation of cholesterol homeostasis	http://amigo.geneontology.org/amigo/term/GO:2000189	2	2002	6	17184	2.863	266732;58852	Npc1;Nr1h3	0.199901	0.699186	0.652553
GO:0009101	glycoprotein biosynthetic process	http://amigo.geneontology.org/amigo/term/GO:0009101	2	2002	6	17184	2.863	363599;64043	Tnip1;Gcnt1	0.199901	0.699186	0.652553
GO:0071281	cellular response to iron ion	http://amigo.geneontology.org/amigo/term/GO:0071281	2	2002	6	17184	2.863	25715;24825	Slc11a2;Tf	0.199901	0.699186	0.652553
GO:0016139	glycoside catabolic process	http://amigo.geneontology.org/amigo/term/GO:0016139	2	2002	6	17184	2.863	363494;292485	Gla;Fuca2	0.199901	0.699186	0.652553
GO:0009812	flavonoid metabolic process	http://amigo.geneontology.org/amigo/term/GO:0009812	2	2002	6	17184	2.863	24577;83783	Myc;Sult1a1	0.199901	0.699186	0.652553
GO:0006518	peptide metabolic process	http://amigo.geneontology.org/amigo/term/GO:0006518	2	2002	6	17184	2.863	24310;24590	Ace;Mme	0.199901	0.699186	0.652553
GO:0003360	brainstem development	http://amigo.geneontology.org/amigo/term/GO:0003360	2	2002	6	17184	2.863	288259;313173	Gart;Cntfr	0.199901	0.699186	0.652553
GO:0061469	regulation of type B pancreatic cell proliferation	http://amigo.geneontology.org/amigo/term/GO:0061469	2	2002	6	17184	2.863	58853;64041	Nr4a3;Birc5	0.199901	0.699186	0.652553
GO:0042158	lipoprotein biosynthetic process	http://amigo.geneontology.org/amigo/term/GO:0042158	2	2002	6	17184	2.863	313210;25728	Abca1;Apoe	0.199901	0.699186	0.652553
GO:0015840	urea transport	http://amigo.geneontology.org/amigo/term/GO:0015840	2	2002	6	17184	2.863	29171;54301	Aqp7;Slc14a1	0.199901	0.699186	0.652553
GO:0032264	IMP salvage	http://amigo.geneontology.org/amigo/term/GO:0032264	2	2002	6	17184	2.863	291355;25095	Prtfdc1;Ampd3	0.199901	0.699186	0.652553
GO:0010701	positive regulation of norepinephrine secretion	http://amigo.geneontology.org/amigo/term/GO:0010701	2	2002	6	17184	2.863	29316;24655	Adora2b;Plcd1	0.199901	0.699186	0.652553
GO:0048012	hepatocyte growth factor receptor signaling pathway	http://amigo.geneontology.org/amigo/term/GO:0048012	2	2002	6	17184	2.863	361532;24553	Sirt2;Met	0.199901	0.699186	0.652553
GO:0048143	astrocyte activation	http://amigo.geneontology.org/amigo/term/GO:0048143	2	2002	6	17184	2.863	689415;25369	Mt2A;Adora2a	0.199901	0.699186	0.652553
GO:0036289	peptidyl-serine autophosphorylation	http://amigo.geneontology.org/amigo/term/GO:0036289	2	2002	6	17184	2.863	298575;306886	Pink1;Ripk1	0.199901	0.699186	0.652553
GO:0036302	atrioventricular canal development	http://amigo.geneontology.org/amigo/term/GO:0036302	2	2002	6	17184	2.863	25694;679028	Has2;Rbpj	0.199901	0.699186	0.652553
GO:0007256	activation of JNKK activity	http://amigo.geneontology.org/amigo/term/GO:0007256	2	2002	6	17184	2.863	116667;309168	Map3k1;Map3k11	0.199901	0.699186	0.652553
GO:0044336	canonical Wnt signaling pathway involved in negative regulation of apoptotic process	http://amigo.geneontology.org/amigo/term/GO:0044336	2	2002	6	17184	2.863	25094;24577	Mitf;Myc	0.199901	0.699186	0.652553
GO:0010815	bradykinin catabolic process	http://amigo.geneontology.org/amigo/term/GO:0010815	2	2002	6	17184	2.863	24310;94204	Ace;Ece1	0.199901	0.699186	0.652553
GO:0030213	hyaluronan biosynthetic process	http://amigo.geneontology.org/amigo/term/GO:0030213	2	2002	6	17184	2.863	24494;25694	Il1b;Has2	0.199901	0.699186	0.652553
GO:0070295	renal water absorption	http://amigo.geneontology.org/amigo/term/GO:0070295	2	2002	6	17184	2.863	29171;25694	Aqp7;Has2	0.199901	0.699186	0.652553
GO:0051101	regulation of DNA binding	http://amigo.geneontology.org/amigo/term/GO:0051101	2	2002	6	17184	2.863	680611;59086	Bcl3;Tgfb1	0.199901	0.699186	0.652553
GO:0002674	negative regulation of acute inflammatory response	http://amigo.geneontology.org/amigo/term/GO:0002674	2	2002	6	17184	2.863	287362;310638	Nlrp3;Ash1l	0.199901	0.699186	0.652553
GO:0034382	chylomicron remnant clearance	http://amigo.geneontology.org/amigo/term/GO:0034382	2	2002	6	17184	2.863	24207;25728	Apoc3;Apoe	0.199901	0.699186	0.652553
GO:2000210	positive regulation of anoikis	http://amigo.geneontology.org/amigo/term/GO:2000210	2	2002	6	17184	2.863	293668;60571	Brms1;Mybbp1a	0.199901	0.699186	0.652553
GO:0060744	mammary gland branching involved in thelarche	http://amigo.geneontology.org/amigo/term/GO:0060744	2	2002	6	17184	2.863	84584;59086	Ncoa3;Tgfb1	0.199901	0.699186	0.652553
GO:0001957	intramembranous ossification	http://amigo.geneontology.org/amigo/term/GO:0001957	2	2002	6	17184	2.863	81686;29175	Mmp2;Ctsk	0.199901	0.699186	0.652553
GO:0031915	positive regulation of synaptic plasticity	http://amigo.geneontology.org/amigo/term/GO:0031915	2	2002	6	17184	2.863	81687;29527	Mmp9;Ptgs2	0.199901	0.699186	0.652553
GO:0043009	chordate embryonic development	http://amigo.geneontology.org/amigo/term/GO:0043009	2	2002	6	17184	2.863	299738;360254	Vezt;Brca2	0.199901	0.699186	0.652553
GO:0061564	axon development	http://amigo.geneontology.org/amigo/term/GO:0061564	2	2002	6	17184	2.863	500989;313264	Zfp259;Trim32	0.199901	0.699186	0.652553
GO:0016024	CDP-diacylglycerol biosynthetic process	http://amigo.geneontology.org/amigo/term/GO:0016024	2	2002	6	17184	2.863	305166;362419	Agpat9;Tamm41	0.199901	0.699186	0.652553
GO:1902430	negative regulation of beta-amyloid formation	http://amigo.geneontology.org/amigo/term/GO:1902430	2	2002	6	17184	2.863	300652;25728	Sorl1;Apoe	0.199901	0.699186	0.652553
GO:0060261	positive regulation of transcription initiation from RNA polymerase II promoter	http://amigo.geneontology.org/amigo/term/GO:0060261	2	2002	6	17184	2.863	24817;292060	Hnf1a;Irf8	0.199901	0.699186	0.652553
GO:0032411	positive regulation of transporter activity	http://amigo.geneontology.org/amigo/term/GO:0032411	2	2002	6	17184	2.863	84024;315606	Pon1;Kmt2a	0.199901	0.699186	0.652553
GO:0050663	cytokine secretion	http://amigo.geneontology.org/amigo/term/GO:0050663	2	2002	6	17184	2.863	81515;155918	Lyn;Lcp2	0.199901	0.699186	0.652553
GO:0022417	protein maturation by protein folding	http://amigo.geneontology.org/amigo/term/GO:0022417	2	2002	6	17184	2.863	364755;171562	Ero1b;Ero1a	0.199901	0.699186	0.652553
GO:0060706	cell differentiation involved in embryonic placenta development	http://amigo.geneontology.org/amigo/term/GO:0060706	2	2002	6	17184	2.863	25626;311622	Krt8;Stk4	0.199901	0.699186	0.652553
GO:0061370	testosterone biosynthetic process	http://amigo.geneontology.org/amigo/term/GO:0061370	2	2002	6	17184	2.863	25557;25322	Star;Hsd17b1	0.199901	0.699186	0.652553
GO:2000253	positive regulation of feeding behavior	http://amigo.geneontology.org/amigo/term/GO:2000253	2	2002	6	17184	2.863	58853;25582	Nr4a3;Agrp	0.199901	0.699186	0.652553
GO:0071322	cellular response to carbohydrate stimulus	http://amigo.geneontology.org/amigo/term/GO:0071322	2	2002	6	17184	2.863	24577;81736	Myc;Nfkb1	0.199901	0.699186	0.652553
GO:0042058	regulation of epidermal growth factor receptor signaling pathway	http://amigo.geneontology.org/amigo/term/GO:0042058	2	2002	6	17184	2.863	303008;303690	Rhbdf1;Rhbdf2	0.199901	0.699186	0.652553
GO:0001660	fever generation	http://amigo.geneontology.org/amigo/term/GO:0001660	2	2002	6	17184	2.863	24494;60582	Il1b;Il1rn	0.199901	0.699186	0.652553
GO:2000144	positive regulation of DNA-templated transcription, initiation	http://amigo.geneontology.org/amigo/term/GO:2000144	2	2002	6	17184	2.863	24516;25094	Jun;Mitf	0.199901	0.699186	0.652553
GO:0051983	regulation of chromosome segregation	http://amigo.geneontology.org/amigo/term/GO:0051983	2	2002	6	17184	2.863	290577;303763	Wapal;Zfp207	0.199901	0.699186	0.652553
GO:0035357	peroxisome proliferator activated receptor signaling pathway	http://amigo.geneontology.org/amigo/term/GO:0035357	2	2002	6	17184	2.863	25271;296849	Rxra;Pdk3	0.199901	0.699186	0.652553
GO:0048679	regulation of axon regeneration	http://amigo.geneontology.org/amigo/term/GO:0048679	2	2002	6	17184	2.863	170851;114486	Map2k1;Braf	0.199901	0.699186	0.652553
GO:2001236	regulation of extrinsic apoptotic signaling pathway	http://amigo.geneontology.org/amigo/term/GO:2001236	2	2002	6	17184	2.863	687813;314979	Traf1;Deptor	0.199901	0.699186	0.652553
GO:0071460	cellular response to cell-matrix adhesion	http://amigo.geneontology.org/amigo/term/GO:0071460	2	2002	6	17184	2.863	81687;24426	Mmp9;Gstp1	0.199901	0.699186	0.652553
GO:0086073	bundle of His cell-Purkinje myocyte adhesion involved in cell communication	http://amigo.geneontology.org/amigo/term/GO:0086073	2	2002	6	17184	2.863	307562;291760	Dsg2;Dsc2	0.199901	0.699186	0.652553
GO:0072574	hepatocyte proliferation	http://amigo.geneontology.org/amigo/term/GO:0072574	2	2002	6	17184	2.863	81771;24253	Rps6ka1;Cebpb	0.199901	0.699186	0.652553
GO:0050881	musculoskeletal movement	http://amigo.geneontology.org/amigo/term/GO:0050881	2	2002	6	17184	2.863	306619;308523	Cln8;Tshz3	0.199901	0.699186	0.652553
GO:0070234	positive regulation of T cell apoptotic process	http://amigo.geneontology.org/amigo/term/GO:0070234	2	2002	6	17184	2.863	311426;363082	Siglec1;Pdcd7	0.199901	0.699186	0.652553
GO:0014063	negative regulation of serotonin secretion	http://amigo.geneontology.org/amigo/term/GO:0014063	2	2002	6	17184	2.863	501736;100912456	Cd300a;Lilrb1	0.199901	0.699186	0.652553
GO:0040014	regulation of multicellular organism growth	http://amigo.geneontology.org/amigo/term/GO:0040014	6	2002	32	17184	1.61122	24377;24918;25235;290843;286896;83526	G6pd;Stat5a;Ghr;Agpat6;Sgpl1;Atrn	0.200041	0.69888	0.652553
GO:0007616	long-term memory	http://amigo.geneontology.org/amigo/term/GO:0007616	6	2002	32	17184	1.61122	24399;29241;56718;114705;24718;25054	Glud1;Adcy8;Mtor;Rgs14;Reln;Ntrk2	0.200041	0.69888	0.652553
GO:0007569	cell aging	http://amigo.geneontology.org/amigo/term/GO:0007569	6	2002	32	17184	1.61122	64031;25464;114490;56718;24553;360254	Pdcd4;Icam1;Cited2;Mtor;Met;Brca2	0.200041	0.69888	0.652553
GO:0000723	telomere maintenance	http://amigo.geneontology.org/amigo/term/GO:0000723	6	2002	32	17184	1.61122	310745;362288;259171;310363;303375;300711	Dclre1b;Rtel1;Dclre1c;Fbxo4;Rad51d;Atm	0.200041	0.69888	0.652553
GO:0042327	positive regulation of phosphorylation	http://amigo.geneontology.org/amigo/term/GO:0042327	6	2002	32	17184	1.61122	305843;81515;289437;29491;24825;306886	Ang;Lyn;Glmn;Itsn1;Tf;Ripk1	0.200041	0.69888	0.652553
GO:0006661	phosphatidylinositol biosynthetic process	http://amigo.geneontology.org/amigo/term/GO:0006661	3	2002	12	17184	2.14757	114554;94172;29337	Pi4k2a;Slc27a1;Plcg2	0.200997	0.69681	0.652553
GO:0051896	regulation of protein kinase B signaling	http://amigo.geneontology.org/amigo/term/GO:0051896	3	2002	12	17184	2.14757	56718;309008;25054	Mtor;Inpp5f;Ntrk2	0.200997	0.69681	0.652553
GO:0048608	reproductive structure development	http://amigo.geneontology.org/amigo/term/GO:0048608	3	2002	12	17184	2.14757	685072;24817;252833	Rarg;Hnf1a;Gdf7	0.200997	0.69681	0.652553
GO:0007099	centriole replication	http://amigo.geneontology.org/amigo/term/GO:0007099	3	2002	12	17184	2.14757	305288;310807;311391	Cep135;Sass6;Cep152	0.200997	0.69681	0.652553
GO:0051298	centrosome duplication	http://amigo.geneontology.org/amigo/term/GO:0051298	3	2002	12	17184	2.14757	310807;311391;360254	Sass6;Cep152;Brca2	0.200997	0.69681	0.652553
GO:0014898	cardiac muscle hypertrophy in response to stress	http://amigo.geneontology.org/amigo/term/GO:0014898	3	2002	12	17184	2.14757	29300;24602;309008	Gata6;Nppa;Inpp5f	0.200997	0.69681	0.652553
GO:0043279	response to alkaloid	http://amigo.geneontology.org/amigo/term/GO:0043279	3	2002	12	17184	2.14757	24577;29560;25369	Myc;Hif1a;Adora2a	0.200997	0.69681	0.652553
GO:0031054	pre-miRNA processing	http://amigo.geneontology.org/amigo/term/GO:0031054	3	2002	12	17184	2.14757	298533;313481;310159	Ago4;Zcchc11;Drosha	0.200997	0.69681	0.652553
GO:0048771	tissue remodeling	http://amigo.geneontology.org/amigo/term/GO:0048771	3	2002	12	17184	2.14757	81686;81707;81687	Mmp2;Mmp14;Mmp9	0.200997	0.69681	0.652553
GO:0051085	chaperone mediated protein folding requiring cofactor	http://amigo.geneontology.org/amigo/term/GO:0051085	3	2002	12	17184	2.14757	29374;171562;294274	Cct4;Ero1a;RT1-DMa	0.200997	0.69681	0.652553
GO:0045947	negative regulation of translational initiation	http://amigo.geneontology.org/amigo/term/GO:0045947	3	2002	12	17184	2.14757	100365872;361845;116636	Eif4ebp3;Eif4ebp2;Eif4ebp1	0.200997	0.69681	0.652553
GO:0045945	positive regulation of transcription from RNA polymerase III promoter	http://amigo.geneontology.org/amigo/term/GO:0045945	3	2002	12	17184	2.14757	306347;24337;56718	Ell;Erbb2;Mtor	0.200997	0.69681	0.652553
GO:0035518	histone H2A monoubiquitination	http://amigo.geneontology.org/amigo/term/GO:0035518	3	2002	12	17184	2.14757	317346;302502;304850	Bcor;Cul4b;Rnf2	0.200997	0.69681	0.652553
GO:0032801	receptor catabolic process	http://amigo.geneontology.org/amigo/term/GO:0032801	3	2002	12	17184	2.14757	63865;140908;59086	Lgmn;Cdk5;Tgfb1	0.200997	0.69681	0.652553
GO:1900025	negative regulation of substrate adhesion-dependent cell spreading	http://amigo.geneontology.org/amigo/term/GO:1900025	3	2002	12	17184	2.14757	288038;298914;361945	Mfi2;Itgb1bp1;Postn	0.200997	0.69681	0.652553
GO:0035313	wound healing, spreading of epidermal cells	http://amigo.geneontology.org/amigo/term/GO:0035313	3	2002	12	17184	2.14757	315346;363060;24767	Itga5;Plet1;Scnn1b	0.200997	0.69681	0.652553
GO:0010952	positive regulation of peptidase activity	http://amigo.geneontology.org/amigo/term/GO:0010952	3	2002	12	17184	2.14757	81707;117279;25423	Mmp14;Cflar;Ctsc	0.200997	0.69681	0.652553
GO:0015909	long-chain fatty acid transport	http://amigo.geneontology.org/amigo/term/GO:0015909	3	2002	12	17184	2.14757	29184;94172;25728	Cd36;Slc27a1;Apoe	0.200997	0.69681	0.652553
GO:0034695	response to prostaglandin E	http://amigo.geneontology.org/amigo/term/GO:0034695	3	2002	12	17184	2.14757	25194;29610;24153	Gnrh1;Tgfbr3;A2m	0.200997	0.69681	0.652553
GO:0045078	positive regulation of interferon-gamma biosynthetic process	http://amigo.geneontology.org/amigo/term/GO:0045078	3	2002	12	17184	2.14757	684440;317468;338457	Tlr8;Tlr7;Tlr9	0.200997	0.69681	0.652553
GO:0006941	striated muscle contraction	http://amigo.geneontology.org/amigo/term/GO:0006941	3	2002	12	17184	2.14757	682930;170546;24598	Cacna1s;Ryr3;Nos1	0.200997	0.69681	0.652553
GO:0032516	positive regulation of phosphoprotein phosphatase activity	http://amigo.geneontology.org/amigo/term/GO:0032516	3	2002	12	17184	2.14757	501736;24514;113970	Cd300a;Jak2;Magi2	0.200997	0.69681	0.652553
GO:0055085	transmembrane transport	http://amigo.geneontology.org/amigo/term/GO:0055085	31	2002	223	17184	1.19625	302973;116721;501925;361939;170943;311170;288454;310732;287112;298504;361957;310791;24778;54301;85426;499974;25551;361836;314323;316062;304785;25553;306866;298318;295692;289459;683955;316578;361648;171443;60577	Abca3;Abcc5;Slc2a9;Mfsd8;Slc25a10;Slc43a3;Slc46a3;Slc22a15;Abca17;Mfsd2a;Mfsd1;Slc25a24;Slc2a1;Slc14a1;Slc5a7;Nupl2;Slc2a3;Slc25a16;Flvcr2;Slc22a13;Slc45a3;Slc6a4;Slc35b3;Slc25a43;Nup35;Slc10a6;Flvcr1;Slc16a14;Spns1;Slc12a9;Slc15a2	0.202014	0.694619	0.655212
GO:0007519	skeletal muscle tissue development	http://amigo.geneontology.org/amigo/term/GO:0007519	10	2002	61	17184	1.40916	64529;682930;24337;364069;140908;24553;29139;307403;89818;502633	Ctsb;Cacna1s;Erbb2;Hlx;Cdk5;Met;Dcn;Csf1r;Vamp5;Mettl8	0.20269	0.693167	0.656764
GO:0030198	extracellular matrix organization	http://amigo.geneontology.org/amigo/term/GO:0030198	14	2002	91	17184	1.32278	309452;25312;81687;364755;171562;116487;171547;24874;680611;361840;25341;361945;368128;83781	Nfkb2;Dmp1;Mmp9;Ero1b;Ero1a;Tgfbi;Crispld2;Vhl;Bcl3;Spock2;Tnfrsf11b;Postn;Hpse2;Lgals3	0.203491	0.691455	0.658715
GO:0021987	cerebral cortex development	http://amigo.geneontology.org/amigo/term/GO:0021987	12	2002	76	17184	1.35742	313929;24604;288259;114120;29560;170929;312647;140908;24950;29192;24718;25054	Ncoa1;Npy;Gart;Gng12;Hif1a;Bcl2a1;Atg7;Cdk5;Srd5a1;Psen1;Reln;Ntrk2	0.204182	0.689982	0.660309
GO:0045860	positive regulation of protein kinase activity	http://amigo.geneontology.org/amigo/term/GO:0045860	9	2002	54	17184	1.43251	24335;24932;365493;50646;140908;29192;24771;24718;155918	Epo;Cd4;Cacul1;Ptk2b;Cdk5;Psen1;Sdc4;Reln;Lcp2	0.207123	0.683771	0.669168
GO:0046677	response to antibiotic	http://amigo.geneontology.org/amigo/term/GO:0046677	8	2002	47	17184	1.46286	25402;25557;58978;24423;29483;24514;361956;24770	Casp3;Star;Slco1b2;Gstm1;Slc1a3;Jak2;Rsrc1;Ccl2	0.211224	0.675257	0.681752
GO:0061436	establishment of skin barrier	http://amigo.geneontology.org/amigo/term/GO:0061436	4	2002	19	17184	1.80865	24641;300250;313017;287454	Flg;Krt1;Sfn;Alox12	0.213824	0.669943	0.684155
GO:0070536	protein K63-linked deubiquitination	http://amigo.geneontology.org/amigo/term/GO:0070536	4	2002	19	17184	1.80865	498803;316794;296121;683206	Otud1;Brcc3;Usp8;Tnfaip3	0.213824	0.669943	0.684155
GO:0008156	negative regulation of DNA replication	http://amigo.geneontology.org/amigo/term/GO:0008156	4	2002	19	17184	1.80865	290577;310034;305343;59086	Wapal;Rad17;Pds5a;Tgfb1	0.213824	0.669943	0.684155
GO:0048010	vascular endothelial growth factor receptor signaling pathway	http://amigo.geneontology.org/amigo/term/GO:0048010	4	2002	19	17184	1.80865	171396;50646;114111;24770	Sulf1;Ptk2b;Vegfc;Ccl2	0.213824	0.669943	0.684155
GO:0071371	cellular response to gonadotropin stimulus	http://amigo.geneontology.org/amigo/term/GO:0071371	4	2002	19	17184	1.80865	25557;25148;24330;29300	Star;Egr3;Egr1;Gata6	0.213824	0.669943	0.684155
GO:0071548	response to dexamethasone	http://amigo.geneontology.org/amigo/term/GO:0071548	4	2002	19	17184	1.80865	24494;24310;58949;25426	Il1b;Ace;Ptafr;Cyp1b1	0.213824	0.669943	0.684155
GO:0043409	negative regulation of MAPK cascade	http://amigo.geneontology.org/amigo/term/GO:0043409	4	2002	19	17184	1.80865	363222;25718;116689;310638	Rnf149;Igf1r;Ptpn6;Ash1l	0.213824	0.669943	0.684155
GO:0031668	cellular response to extracellular stimulus	http://amigo.geneontology.org/amigo/term/GO:0031668	4	2002	19	17184	1.80865	81515;315084;29427;29316	Lyn;Gsdmd;Aif1;Adora2b	0.213824	0.669943	0.684155
GO:0071480	cellular response to gamma radiation	http://amigo.geneontology.org/amigo/term/GO:0071480	4	2002	19	17184	1.80865	24330;79129;303592;300711	Egr1;Cyba;Tlk2;Atm	0.213824	0.669943	0.684155
GO:0030890	positive regulation of B cell proliferation	http://amigo.geneontology.org/amigo/term/GO:0030890	7	2002	40	17184	1.50386	25668;365395;317578;81506;252963;29376;680127	Cd38;Clcf1;Sash3;Bst1;Il13ra1;Irs2;Tirap	0.214717	0.668134	0.684372
GO:0030155	regulation of cell adhesion	http://amigo.geneontology.org/amigo/term/GO:0030155	7	2002	40	17184	1.50386	29197;25464;29645;500906;50646;24918;361597	Il18;Icam1;Ptprj;Cyth4;Ptk2b;Stat5a;Fes	0.214717	0.668134	0.684372
GO:0000028	ribosomal small subunit assembly	http://amigo.geneontology.org/amigo/term/GO:0000028	7	2002	40	17184	1.50386	83789;314248;29304;29284;100911847;29286;364023	Rps2;RGD1562381;Rps6;Rps14;LOC100911847;Rps17;RGD1561635	0.214717	0.668134	0.684372
GO:0097190	apoptotic signaling pathway	http://amigo.geneontology.org/amigo/term/GO:0097190	7	2002	40	17184	1.50386	85423;25527;29659;306722;117279;266610;286896	Tfpt;Ptgis;P2rx4;Dapk1;Cflar;Fadd;Sgpl1	0.214717	0.668134	0.684372
GO:0030855	epithelial cell differentiation	http://amigo.geneontology.org/amigo/term/GO:0030855	12	2002	77	17184	1.33971	24421;501110;25431;64529;25757;29300;83534;252833;113902;116479;83781;83584	Gsta1;LOC501110;Dlx5;Ctsb;Cpt1a;Gata6;Tpp1;Gdf7;Ces1d;F11r;Lgals3;Casp6	0.215201	0.667156	0.685256
GO:0042246	tissue regeneration	http://amigo.geneontology.org/amigo/term/GO:0042246	6	2002	33	17184	1.56231	290553;25338;84492;170568;24617;116669	Mustn1;Ninj1;Tec;Dmbt1;Serpine1;Vwf	0.217115	0.66331	0.690688
GO:0006487	protein N-linked glycosylation	http://amigo.geneontology.org/amigo/term/GO:0006487	5	2002	26	17184	1.65229	364137;360518;78947;303693;303100	Tmem165;Gfpt2;Gcs1;Mgat5b;Mgat4b	0.217484	0.662572	0.69071
GO:0042102	positive regulation of T cell proliferation	http://amigo.geneontology.org/amigo/term/GO:0042102	9	2002	55	17184	1.40639	295322;499342;24494;81613;317578;25205;308995;29427;300955	Vtcn1;Cd274;Il1b;Ceacam1;Sash3;Il6st;Itgal;Aif1;Nck1	0.220377	0.656834	0.69071
GO:0000082	G1/S transition of mitotic cell cycle	http://amigo.geneontology.org/amigo/term/GO:0000082	9	2002	55	17184	1.40639	291787;266713;365493;300772;29304;116636;300665;58936;362817	Rbbp8;Mnat1;Cacul1;Pias1;Rps6;Eif4ebp1;Hinfp;Plk3;Cdk2	0.220377	0.656834	0.69071
GO:0006810	transport	http://amigo.geneontology.org/amigo/term/GO:0006810	23	2002	163	17184	1.21361	302973;295922;81738;29659;58917;304289;85264;85254;24546;289175;25757;316519;688811;296349;300652;25715;363266;498015;366595;171500;298851;24614;24804	Abca3;Mtch2;Nup98;P2rx4;Hpx;Daglb;Abcg1;Slc44a1;Slco2a1;Slc19a2;Cpt1a;Slc11a1;Slc25a28;Ttpal;Sorl1;Slc11a2;Agfg1;Pitpnc1;Sypl1;Stau2;Slc35f6;Orm1;Syp	0.223857	0.650028	0.69071
GO:0007613	memory	http://amigo.geneontology.org/amigo/term/GO:0007613	12	2002	78	17184	1.32246	116489;315346;24494;29595;81751;25429;361845;29527;25553;29192;60582;24718	Kcnk4;Itga5;Il1b;Htr2a;Psen2;Cyp7b1;Eif4ebp2;Ptgs2;Slc6a4;Psen1;Il1rn;Reln	0.226463	0.645002	0.69071
GO:0043085	positive regulation of catalytic activity	http://amigo.geneontology.org/amigo/term/GO:0043085	10	2002	63	17184	1.36427	25402;29624;360228;81751;24577;29491;500904;300802;29192;25728	Casp3;Alox5ap;Wfdc21;Psen2;Myc;Itsn1;Ncf4;Aph1b;Psen1;Apoe	0.227575	0.642876	0.69071
GO:0007059	chromosome segregation	http://amigo.geneontology.org/amigo/term/GO:0007059	10	2002	63	17184	1.36427	303592;64041;360161;300029;361047;313742;170845;363174;114705;114522	Tlk2;Birc5;Nek6;Top1mt;Ska3;Phf13;Ndel1;Sgol1;Rgs14;Stag3	0.227575	0.642876	0.69071
GO:0006357	regulation of transcription from RNA polymerase II promoter	http://amigo.geneontology.org/amigo/term/GO:0006357	56	2002	429	17184	1.12391	304005;314711;24335;361801;83618;24787;682968;25271;25695;25671;266713;499146;312299;305501;54264;246301;29362;81758;295248;362464;316327;314205;24517;25094;304663;24817;24918;29560;294322;686326;361930;302811;366126;311353;64345;114490;296953;79237;306353;679028;81736;301555;361746;314245;367782;360635;366998;688699;58949;25389;309447;24790;114031;308362;315843;60462	Nfkbiz;Spic;Epo;Rxrb;Rest;Sod2;Isx;Rxra;Cebpd;Smad1;Mnat1;Spib;Ezh2;Ikzf1;Mafb;Ascl3;Tef;Rbl2;Zbtb7b;Arntl2;Arid5a;Arid4a;Junb;Mitf;Lyl1;Hnf1a;Stat5a;Hif1a;Pknox1;Ifnar2;Bbs7;Elf4;Spi1;Zscan29;Hif3a;Cited2;Irf5;Hhex;Rfxank;Rbpj;Nfkb1;Cul3;Rfx3;Zbtb25;Tceanc;Etv4;Nfe2;Prdm12;Ptafr;Atf3;Ldb1;Sp1;Fstl3;Zfp110;Phip;Batf3	0.228245	0.6416	0.69071
GO:0030330	DNA damage response, signal transduction by p53 class mediator	http://amigo.geneontology.org/amigo/term/GO:0030330	3	2002	13	17184	1.98226	691278;680611;299206	Triap1;Bcl3;Batf	0.229477	0.63926	0.69071
GO:0045821	positive regulation of glycolytic process	http://amigo.geneontology.org/amigo/term/GO:0045821	3	2002	13	17184	1.98226	29595;24577;60666	Htr2a;Myc;Gpd1	0.229477	0.63926	0.69071
GO:0045742	positive regulation of epidermal growth factor receptor signaling pathway	http://amigo.geneontology.org/amigo/term/GO:0045742	3	2002	13	17184	1.98226	81687;313845;50692	Mmp9;Sos1;Plaur	0.229477	0.63926	0.69071
GO:1902230	negative regulation of intrinsic apoptotic signaling pathway in response to DNA damage	http://amigo.geneontology.org/amigo/term/GO:1902230	3	2002	13	17184	1.98226	24772;116675;313264	Cxcl12;Pgap2;Trim32	0.229477	0.63926	0.69071
GO:0008626	granzyme-mediated apoptotic signaling pathway	http://amigo.geneontology.org/amigo/term/GO:0008626	3	2002	13	17184	1.98226	84480;298652;25328	Bnip3;Ube4b;Lamp1	0.229477	0.63926	0.69071
GO:0035418	protein localization to synapse	http://amigo.geneontology.org/amigo/term/GO:0035418	3	2002	13	17184	1.98226	65040;140908;24718	Dlgap1;Cdk5;Reln	0.229477	0.63926	0.69071
GO:0030148	sphingolipid biosynthetic process	http://amigo.geneontology.org/amigo/term/GO:0030148	3	2002	13	17184	1.98226	310667;289322;314438	Cers2;RGD1564463;Degs2	0.229477	0.63926	0.69071
GO:0043162	ubiquitin-dependent protein catabolic process via the multivesicular body sorting pathway	http://amigo.geneontology.org/amigo/term/GO:0043162	3	2002	13	17184	1.98226	362502;291609;362002	Ubap1;Ndfip1;Rnf115	0.229477	0.63926	0.69071
GO:0050884	neuromuscular process controlling posture	http://amigo.geneontology.org/amigo/term/GO:0050884	3	2002	13	17184	1.98226	29244;306619;296272	Gch1;Cln8;Tcf15	0.229477	0.63926	0.69071
GO:0016540	protein autoprocessing	http://amigo.geneontology.org/amigo/term/GO:0016540	3	2002	13	17184	1.98226	25697;306761;25204	Ctsl;F12;Pcsk1	0.229477	0.63926	0.69071
GO:0022904	respiratory electron transport chain	http://amigo.geneontology.org/amigo/term/GO:0022904	3	2002	13	17184	1.98226	298575;24787;60571	Pink1;Sod2;Mybbp1a	0.229477	0.63926	0.69071
GO:0071803	positive regulation of podosome assembly	http://amigo.geneontology.org/amigo/term/GO:0071803	3	2002	13	17184	1.98226	297339;83805;140898	Capg;Src;Arhgef5	0.229477	0.63926	0.69071
GO:0055013	cardiac muscle cell development	http://amigo.geneontology.org/amigo/term/GO:0055013	3	2002	13	17184	1.98226	312647;56718;24553	Atg7;Mtor;Met	0.229477	0.63926	0.69071
GO:1903543	positive regulation of exosomal secretion	http://amigo.geneontology.org/amigo/term/GO:1903543	3	2002	13	17184	1.98226	498798;25216;24771	Stam;Sdc1;Sdc4	0.229477	0.63926	0.69071
GO:0033630	positive regulation of cell adhesion mediated by integrin	http://amigo.geneontology.org/amigo/term/GO:0033630	3	2002	13	17184	1.98226	25155;116689;290834	Syk;Ptpn6;Adam9	0.229477	0.63926	0.69071
GO:0006082	organic acid metabolic process	http://amigo.geneontology.org/amigo/term/GO:0006082	3	2002	13	17184	1.98226	25557;246245;25256	Star;Fmo2;Fmo1	0.229477	0.63926	0.69071
GO:0016045	detection of bacterium	http://amigo.geneontology.org/amigo/term/GO:0016045	3	2002	13	17184	1.98226	83507;84387;500133	Parg;Pglyrp1;Nod1	0.229477	0.63926	0.69071
GO:0045859	regulation of protein kinase activity	http://amigo.geneontology.org/amigo/term/GO:0045859	7	2002	41	17184	1.46709	252857;79113;24679;59114;300955;366957;56718	Rapgef4;Fgr;Prkar2b;Slc9a3r1;Nck1;Rac2;Mtor	0.230502	0.637325	0.69071
GO:2001237	negative regulation of extrinsic apoptotic signaling pathway	http://amigo.geneontology.org/amigo/term/GO:2001237	7	2002	41	17184	1.46709	24426;309157;117279;83805;306886;83781;315843	Gstp1;Peli3;Cflar;Src;Ripk1;Lgals3;Phip	0.230502	0.637325	0.69071
GO:0048813	dendrite morphogenesis	http://amigo.geneontology.org/amigo/term/GO:0048813	7	2002	41	17184	1.46709	303259;25715;84394;25150;29751;140908;83469	Mink1;Slc11a2;Dcx;Fyn;Sema3a;Cdk5;Lrp4	0.230502	0.637325	0.69071
GO:0090502	RNA phosphodiester bond hydrolysis, endonucleolytic	http://amigo.geneontology.org/amigo/term/GO:0090502	7	2002	41	17184	1.46709	298933;117241;287453;685332;310159;364303;292306	Rnaseh1;Pop5;Rnasek;Rpp30;Drosha;Rnase1l1;Rnaset2	0.230502	0.637325	0.69071
GO:0007254	JNK cascade	http://amigo.geneontology.org/amigo/term/GO:0007254	6	2002	34	17184	1.51627	116667;78969;170630;301059;309168;365057	Map3k1;Trib1;Fgf12;Myd88;Map3k11;Map3k5	0.234658	0.629565	0.69071
GO:0009966	regulation of signal transduction	http://amigo.geneontology.org/amigo/term/GO:0009966	6	2002	34	17184	1.51627	308113;308478;29263;64041;691031;294691	Cnksr3;Spred3;Acvr2a;Birc5;Cdc42se2;Naip5	0.234658	0.629565	0.69071
GO:0010634	positive regulation of epithelial cell migration	http://amigo.geneontology.org/amigo/term/GO:0010634	6	2002	34	17184	1.51627	308163;306873;24516;84050;83805;29560	Ccr6;Rreb1;Jun;Enpp2;Src;Hif1a	0.234658	0.629565	0.69071
GO:0007269	neurotransmitter secretion	http://amigo.geneontology.org/amigo/term/GO:0007269	6	2002	34	17184	1.51627	688705;192363;140667;64829;60355;299156	Dgki;Nos1ap;Ap3m2;Unc13a;Nsf;Rab15	0.234658	0.629565	0.69071
GO:0042326	negative regulation of phosphorylation	http://amigo.geneontology.org/amigo/term/GO:0042326	4	2002	20	17184	1.71812	246060;78971;360829;305269	Cdkn1c;Birc3;Ankle2;Stap1	0.237002	0.625247	0.69071
GO:0060999	positive regulation of dendritic spine development	http://amigo.geneontology.org/amigo/term/GO:0060999	4	2002	20	17184	1.71812	29143;56718;29192;25728	Grn;Mtor;Psen1;Apoe	0.237002	0.625247	0.69071
GO:0046856	phosphatidylinositol dephosphorylation	http://amigo.geneontology.org/amigo/term/GO:0046856	4	2002	20	17184	1.71812	85238;54259;364298;287533	Synj1;Inpp5d;Tmem55b;Inpp5k	0.237002	0.625247	0.69071
GO:0048477	oogenesis	http://amigo.geneontology.org/amigo/term/GO:0048477	4	2002	20	17184	1.71812	292206;294673;306011;83805	Trip13;Hexb;Piwil2;Src	0.237002	0.625247	0.69071
GO:0030193	regulation of blood coagulation	http://amigo.geneontology.org/amigo/term/GO:0030193	4	2002	20	17184	1.71812	300870;306761;500707;81022	Fam46a;F12;Tc2n;Stxbp5	0.237002	0.625247	0.69071
GO:0001829	trophectodermal cell differentiation	http://amigo.geneontology.org/amigo/term/GO:0001829	4	2002	20	17184	1.71812	24517;171160;114490;24790	Junb;Hopx;Cited2;Sp1	0.237002	0.625247	0.69071
GO:0005978	glycogen biosynthetic process	http://amigo.geneontology.org/amigo/term/GO:0005978	4	2002	20	17184	1.71812	29353;685076;63840;140671	Phkg1;Pgm2l1;Per2;Phkg2	0.237002	0.625247	0.69071
GO:0006261	DNA-dependent DNA replication	http://amigo.geneontology.org/amigo/term/GO:0006261	4	2002	20	17184	1.71812	314126;309812;288003;293489	Baz1a;Rev3l;Rfc4;Slx1b	0.237002	0.625247	0.69071
GO:0051894	positive regulation of focal adhesion assembly	http://amigo.geneontology.org/amigo/term/GO:0051894	4	2002	20	17184	1.71812	29645;298914;84050;24771	Ptprj;Itgb1bp1;Enpp2;Sdc4	0.237002	0.625247	0.69071
GO:0022409	positive regulation of cell-cell adhesion	http://amigo.geneontology.org/amigo/term/GO:0022409	4	2002	20	17184	1.71812	308995;114490;114031;24770	Itgal;Cited2;Fstl3;Ccl2	0.237002	0.625247	0.69071
GO:0044804	nucleophagy	http://amigo.geneontology.org/amigo/term/GO:0044804	4	2002	20	17184	1.71812	313391;689161;360682;64862	Atg4c;Gabarapl1;Wdr45b;Map1lc3b	0.237002	0.625247	0.69071
GO:0043552	positive regulation of phosphatidylinositol 3-kinase activity	http://amigo.geneontology.org/amigo/term/GO:0043552	5	2002	27	17184	1.591	81515;79113;50646;83805;59086	Lyn;Fgr;Ptk2b;Src;Tgfb1	0.237354	0.624604	0.69071
GO:0006695	cholesterol biosynthetic process	http://amigo.geneontology.org/amigo/term/GO:0006695	5	2002	27	17184	1.591	24450;81681;24377;64194;25728	Hmgcs2;Lss;G6pd;Insig1;Apoe	0.237354	0.624604	0.69071
GO:1900026	positive regulation of substrate adhesion-dependent cell spreading	http://amigo.geneontology.org/amigo/term/GO:1900026	5	2002	27	17184	1.591	306873;25694;84050;114486;306941	Rreb1;Has2;Enpp2;Braf;Lrrc16a	0.237354	0.624604	0.69071
GO:0061098	positive regulation of protein tyrosine kinase activity	http://amigo.geneontology.org/amigo/term/GO:0061098	5	2002	27	17184	1.591	24310;79249;29432;307403;24718	Ace;Abi1;Pak2;Csf1r;Reln	0.237354	0.624604	0.69071
GO:0044406	adhesion of symbiont to host	http://amigo.geneontology.org/amigo/term/GO:0044406	2	2002	7	17184	2.45386	25073;25464	Scarb1;Icam1	0.240181	0.619461	0.69071
GO:0007220	Notch receptor processing	http://amigo.geneontology.org/amigo/term/GO:0007220	2	2002	7	17184	2.45386	81751;29192	Psen2;Psen1	0.240181	0.619461	0.69071
GO:0051707	response to other organism	http://amigo.geneontology.org/amigo/term/GO:0051707	2	2002	7	17184	2.45386	25626;300955	Krt8;Nck1	0.240181	0.619461	0.69071
GO:0021695	cerebellar cortex development	http://amigo.geneontology.org/amigo/term/GO:0021695	2	2002	7	17184	2.45386	312299;140908	Ezh2;Cdk5	0.240181	0.619461	0.69071
GO:0009156	ribonucleoside monophosphate biosynthetic process	http://amigo.geneontology.org/amigo/term/GO:0009156	2	2002	7	17184	2.45386	288259;287420	Gart;Pfas	0.240181	0.619461	0.69071
GO:0048842	positive regulation of axon extension involved in axon guidance	http://amigo.geneontology.org/amigo/term/GO:0048842	2	2002	7	17184	2.45386	24772;310207	Cxcl12;Sema5a	0.240181	0.619461	0.69071
GO:0001667	ameboidal-type cell migration	http://amigo.geneontology.org/amigo/term/GO:0001667	2	2002	7	17184	2.45386	24772;60628	Cxcl12;Cxcr4	0.240181	0.619461	0.69071
GO:0008608	attachment of spindle microtubules to kinetochore	http://amigo.geneontology.org/amigo/term/GO:0008608	2	2002	7	17184	2.45386	363174;303763	Sgol1;Zfp207	0.240181	0.619461	0.69071
GO:0072643	interferon-gamma secretion	http://amigo.geneontology.org/amigo/term/GO:0072643	2	2002	7	17184	2.45386	295322;100912456	Vtcn1;Lilrb1	0.240181	0.619461	0.69071
GO:0042490	mechanoreceptor differentiation	http://amigo.geneontology.org/amigo/term/GO:0042490	2	2002	7	17184	2.45386	266714;25054	Myo7a;Ntrk2	0.240181	0.619461	0.69071
GO:0060040	retinal bipolar neuron differentiation	http://amigo.geneontology.org/amigo/term/GO:0060040	2	2002	7	17184	2.45386	305501;498918	Ikzf1;Irx5	0.240181	0.619461	0.69071
GO:0051782	negative regulation of cell division	http://amigo.geneontology.org/amigo/term/GO:0051782	2	2002	7	17184	2.45386	24577;290595	Myc;LOC290595	0.240181	0.619461	0.69071
GO:0042168	heme metabolic process	http://amigo.geneontology.org/amigo/term/GO:0042168	2	2002	7	17184	2.45386	58917;24451	Hpx;Hmox1	0.240181	0.619461	0.69071
GO:0044351	macropinocytosis	http://amigo.geneontology.org/amigo/term/GO:0044351	2	2002	7	17184	2.45386	315994;282817	Mapkapk3;Pycard	0.240181	0.619461	0.69071
GO:0040036	regulation of fibroblast growth factor receptor signaling pathway	http://amigo.geneontology.org/amigo/term/GO:0040036	2	2002	7	17184	2.45386	116663;171396	Dusp6;Sulf1	0.240181	0.619461	0.69071
GO:0048733	sebaceous gland development	http://amigo.geneontology.org/amigo/term/GO:0048733	2	2002	7	17184	2.45386	362962;679028	Cbx7;Rbpj	0.240181	0.619461	0.69071
GO:0085029	extracellular matrix assembly	http://amigo.geneontology.org/amigo/term/GO:0085029	2	2002	7	17184	2.45386	25694;59086	Has2;Tgfb1	0.240181	0.619461	0.69071
GO:0003309	type B pancreatic cell differentiation	http://amigo.geneontology.org/amigo/term/GO:0003309	2	2002	7	17184	2.45386	24874;29300	Vhl;Gata6	0.240181	0.619461	0.69071
GO:1901841	regulation of high voltage-gated calcium channel activity	http://amigo.geneontology.org/amigo/term/GO:1901841	2	2002	7	17184	2.45386	192363;24602	Nos1ap;Nppa	0.240181	0.619461	0.69071
GO:0010040	response to iron(II) ion	http://amigo.geneontology.org/amigo/term/GO:0010040	2	2002	7	17184	2.45386	64831;50655	Ireb2;Aco1	0.240181	0.619461	0.69071
GO:0022029	telencephalon cell migration	http://amigo.geneontology.org/amigo/term/GO:0022029	2	2002	7	17184	2.45386	24772;60628	Cxcl12;Cxcr4	0.240181	0.619461	0.69071
GO:0010888	negative regulation of lipid storage	http://amigo.geneontology.org/amigo/term/GO:0010888	2	2002	7	17184	2.45386	85264;117063	Abcg1;Ptpn2	0.240181	0.619461	0.69071
GO:0048732	gland development	http://amigo.geneontology.org/amigo/term/GO:0048732	2	2002	7	17184	2.45386	685072;305501	Rarg;Ikzf1	0.240181	0.619461	0.69071
GO:0055012	ventricular cardiac muscle cell differentiation	http://amigo.geneontology.org/amigo/term/GO:0055012	2	2002	7	17184	2.45386	361801;25271	Rxrb;Rxra	0.240181	0.619461	0.69071
GO:0048729	tissue morphogenesis	http://amigo.geneontology.org/amigo/term/GO:0048729	2	2002	7	17184	2.45386	64043;79237	Gcnt1;Hhex	0.240181	0.619461	0.69071
GO:0030214	hyaluronan catabolic process	http://amigo.geneontology.org/amigo/term/GO:0030214	2	2002	7	17184	2.45386	59086;25406	Tgfb1;Cd44	0.240181	0.619461	0.69071
GO:0032964	collagen biosynthetic process	http://amigo.geneontology.org/amigo/term/GO:0032964	2	2002	7	17184	2.45386	305253;29221	Adamts3;Arg1	0.240181	0.619461	0.69071
GO:0050672	negative regulation of lymphocyte proliferation	http://amigo.geneontology.org/amigo/term/GO:0050672	2	2002	7	17184	2.45386	29141;64569	Gal;Lst1	0.240181	0.619461	0.69071
GO:0006782	protoporphyrinogen IX biosynthetic process	http://amigo.geneontology.org/amigo/term/GO:0006782	2	2002	7	17184	2.45386	64831;25748	Ireb2;Alas2	0.240181	0.619461	0.69071
GO:0034379	very-low-density lipoprotein particle assembly	http://amigo.geneontology.org/amigo/term/GO:0034379	2	2002	7	17184	2.45386	81782;113902	Soat1;Ces1d	0.240181	0.619461	0.69071
GO:1902237	positive regulation of endoplasmic reticulum stress-induced intrinsic apoptotic signaling pathway	http://amigo.geneontology.org/amigo/term/GO:1902237	2	2002	7	17184	2.45386	117063;300955	Ptpn2;Nck1	0.240181	0.619461	0.69071
GO:0006975	DNA damage induced protein phosphorylation	http://amigo.geneontology.org/amigo/term/GO:0006975	2	2002	7	17184	2.45386	299691;300711	Cry1;Atm	0.240181	0.619461	0.69071
GO:0071711	basement membrane organization	http://amigo.geneontology.org/amigo/term/GO:0071711	2	2002	7	17184	2.45386	293614;292770	Ric8a;Spint2	0.240181	0.619461	0.69071
GO:0002456	T cell mediated immunity	http://amigo.geneontology.org/amigo/term/GO:0002456	2	2002	7	17184	2.45386	289785;85419	Myo1g;Lyst	0.240181	0.619461	0.69071
GO:0060440	trachea formation	http://amigo.geneontology.org/amigo/term/GO:0060440	2	2002	7	17184	2.45386	116590;170851	Mapk1;Map2k1	0.240181	0.619461	0.69071
GO:0035279	mRNA cleavage involved in gene silencing by miRNA	http://amigo.geneontology.org/amigo/term/GO:0035279	2	2002	7	17184	2.45386	298533;310756	Ago4;Mov10	0.240181	0.619461	0.69071
GO:0035455	response to interferon-alpha	http://amigo.geneontology.org/amigo/term/GO:0035455	2	2002	7	17184	2.45386	117540;686326	Plscr1;Ifnar2	0.240181	0.619461	0.69071
GO:0035246	peptidyl-arginine N-methylation	http://amigo.geneontology.org/amigo/term/GO:0035246	2	2002	7	17184	2.45386	89820;301674	Prmt3;Fbxo11	0.240181	0.619461	0.69071
GO:0010756	positive regulation of plasminogen activation	http://amigo.geneontology.org/amigo/term/GO:0010756	2	2002	7	17184	2.45386	288038;306761	Mfi2;F12	0.240181	0.619461	0.69071
GO:0090315	negative regulation of protein targeting to membrane	http://amigo.geneontology.org/amigo/term/GO:0090315	2	2002	7	17184	2.45386	298914;287533	Itgb1bp1;Inpp5k	0.240181	0.619461	0.69071
GO:0035879	plasma membrane lactate transport	http://amigo.geneontology.org/amigo/term/GO:0035879	2	2002	7	17184	2.45386	80878;114511	Slc16a3;Emb	0.240181	0.619461	0.69071
GO:0035360	positive regulation of peroxisome proliferator activated receptor signaling pathway	http://amigo.geneontology.org/amigo/term/GO:0035360	2	2002	7	17184	2.45386	25527;114490	Ptgis;Cited2	0.240181	0.619461	0.69071
GO:0071467	cellular response to pH	http://amigo.geneontology.org/amigo/term/GO:0071467	2	2002	7	17184	2.45386	314386;304485	Gpr68;Hvcn1	0.240181	0.619461	0.69071
GO:0051054	positive regulation of DNA metabolic process	http://amigo.geneontology.org/amigo/term/GO:0051054	2	2002	7	17184	2.45386	25718;25291	Igf1r;Anxa3	0.240181	0.619461	0.69071
GO:0000083	regulation of transcription involved in G1/S transition of mitotic cell cycle	http://amigo.geneontology.org/amigo/term/GO:0000083	2	2002	7	17184	2.45386	304127;300665	Bach1;Hinfp	0.240181	0.619461	0.69071
GO:0060179	male mating behavior	http://amigo.geneontology.org/amigo/term/GO:0060179	2	2002	7	17184	2.45386	313929;29143	Ncoa1;Grn	0.240181	0.619461	0.69071
GO:0035767	endothelial cell chemotaxis	http://amigo.geneontology.org/amigo/term/GO:0035767	2	2002	7	17184	2.45386	25148;29474	Egr3;Coro1b	0.240181	0.619461	0.69071
GO:2000300	regulation of synaptic vesicle exocytosis	http://amigo.geneontology.org/amigo/term/GO:2000300	2	2002	7	17184	2.45386	65025;64633	Rims3;Rab5a	0.240181	0.619461	0.69071
GO:0072112	glomerular visceral epithelial cell differentiation	http://amigo.geneontology.org/amigo/term/GO:0072112	2	2002	7	17184	2.45386	50677;60357	Ptpro;Prom1	0.240181	0.619461	0.69071
GO:0097527	necroptotic signaling pathway	http://amigo.geneontology.org/amigo/term/GO:0097527	2	2002	7	17184	2.45386	266610;306886	Fadd;Ripk1	0.240181	0.619461	0.69071
GO:0006002	fructose 6-phosphate metabolic process	http://amigo.geneontology.org/amigo/term/GO:0006002	2	2002	7	17184	2.45386	83688;360518	Taldo1;Gfpt2	0.240181	0.619461	0.69071
GO:0020027	hemoglobin metabolic process	http://amigo.geneontology.org/amigo/term/GO:0020027	2	2002	7	17184	2.45386	58917;293522	Hpx;Ahsp	0.240181	0.619461	0.69071
GO:0009266	response to temperature stimulus	http://amigo.geneontology.org/amigo/term/GO:0009266	2	2002	7	17184	2.45386	29465;24450	Trpv2;Hmgcs2	0.240181	0.619461	0.69071
GO:0070670	response to interleukin-4	http://amigo.geneontology.org/amigo/term/GO:0070670	2	2002	7	17184	2.45386	64529;60582	Ctsb;Il1rn	0.240181	0.619461	0.69071
GO:1902108	regulation of mitochondrial membrane permeability involved in apoptotic process	http://amigo.geneontology.org/amigo/term/GO:1902108	2	2002	7	17184	2.45386	295922;64625	Mtch2;Bid	0.240181	0.619461	0.69071
GO:0045588	positive regulation of gamma-delta T cell differentiation	http://amigo.geneontology.org/amigo/term/GO:0045588	2	2002	7	17184	2.45386	25155;24918	Syk;Stat5a	0.240181	0.619461	0.69071
GO:0010586	miRNA metabolic process	http://amigo.geneontology.org/amigo/term/GO:0010586	2	2002	7	17184	2.45386	313481;310159	Zcchc11;Drosha	0.240181	0.619461	0.69071
GO:0006110	regulation of glycolytic process	http://amigo.geneontology.org/amigo/term/GO:0006110	2	2002	7	17184	2.45386	29560;117276	Hif1a;Pfkfb3	0.240181	0.619461	0.69071
GO:0042713	sperm ejaculation	http://amigo.geneontology.org/amigo/term/GO:0042713	2	2002	7	17184	2.45386	29263;25553	Acvr2a;Slc6a4	0.240181	0.619461	0.69071
GO:0006003	fructose 2,6-bisphosphate metabolic process	http://amigo.geneontology.org/amigo/term/GO:0006003	2	2002	7	17184	2.45386	54283;117276	Pfkfb4;Pfkfb3	0.240181	0.619461	0.69071
GO:0034115	negative regulation of heterotypic cell-cell adhesion	http://amigo.geneontology.org/amigo/term/GO:0034115	2	2002	7	17184	2.45386	29568;60582	Map2k5;Il1rn	0.240181	0.619461	0.69071
GO:0048538	thymus development	http://amigo.geneontology.org/amigo/term/GO:0048538	8	2002	49	17184	1.40298	363088;58942;305501;54264;81751;266610;114490;29192	Ccnb2;Cacnb4;Ikzf1;Mafb;Psen2;Fadd;Cited2;Psen1	0.240353	0.619151	0.69071
GO:0035176	social behavior	http://amigo.geneontology.org/amigo/term/GO:0035176	8	2002	49	17184	1.40298	24494;680266;24938;361845;306619;56718;25553;24718	Il1b;Gnb1l;Grpr;Eif4ebp2;Cln8;Mtor;Slc6a4;Reln	0.240353	0.619151	0.69071
GO:0043525	positive regulation of neuron apoptotic process	http://amigo.geneontology.org/amigo/term/GO:0043525	10	2002	64	17184	1.34287	25402;29197;24330;24516;117271;300711;140908;364018;309168;83584	Casp3;Il18;Egr1;Jun;Hrk;Atm;Cdk5;Ncf2;Map3k11;Casp6	0.240437	0.618999	0.69071
GO:0045893	positive regulation of transcription, DNA-templated	http://amigo.geneontology.org/amigo/term/GO:0045893	70	2002	547	17184	1.10199	116590;313929;24335;171492;114502;301431;297867;25431;307740;83618;24494;25271;313216;25325;83619;300772;315037;24330;117058;305501;308875;25668;362464;690911;24516;81771;25094;304663;24817;306626;246060;24577;83805;29560;24874;25242;302811;29300;299154;315606;680611;366126;288264;292060;114490;24253;24598;316526;29373;679028;684297;59086;81736;58852;287533;361746;29155;24825;304271;252833;29192;…	Mapk1;Ncoa1;Epo;Map3k2;Pax3;Nif3l1;Arid1a;Dlx5;Sall1;Rest;Il1b;Rxra;Rnf20;Il10;Nfe2l2;Pias1;Atmin;Egr1;Pou2f2;Ikzf1;Rhog;Cd38;Arntl2;LOC690911;Jun;Rps6ka1;Mitf;Lyl1;Hnf1a;Ing1;Cdkn1c;Myc;Src;Hif1a;Vhl;Arnt;Elf4;Gata6;Churc1;Kmt2a;Bcl3;Spi1;Ifnar1;Irf8;Cited2;Cebpb;Nos1;Wnt6;Bmp2;Rbpj;Kdm7a;Tgfb1;Nfkb1;Nr1h3;Inpp5k;Rfx3;Capn3;Tf;Rnf6;Gdf7;Psen1;Etv4;Hinfp;Brca2;Hivep3;Sp1;Cdk2;Ncoa6;Mdfic;Phip	0.243888	0.61281	0.700017
GO:0010811	positive regulation of cell-substrate adhesion	http://amigo.geneontology.org/amigo/term/GO:0010811	7	2002	42	17184	1.43208	315346;24604;25312;81639;361313;24514;361840	Itga5;Npy;Dmp1;Alox15;Rell2;Jak2;Spock2	0.246662	0.607898	0.707367
GO:0031398	positive regulation of protein ubiquitination	http://amigo.geneontology.org/amigo/term/GO:0031398	9	2002	57	17184	1.35688	363140;54355;100360594;288734;310363;78971;25388;291609;365548	Rassf1;Rassf5;Fanci;Chfr;Fbxo4;Birc3;Arrb2;Ndfip1;Pttg1ip	0.247805	0.605889	0.710033
GO:0042981	regulation of apoptotic process	http://amigo.geneontology.org/amigo/term/GO:0042981	24	2002	174	17184	1.18615	303259;25527;311622;25644;29259;306722;303968;29455;24330;192363;116596;25094;24577;78971;25196;282817;64171;680611;303605;29373;84357;301363;252833;500133	Mink1;Ptgis;Stk4;Bmp6;Sell;Dapk1;Ift57;Gdf15;Egr1;Nos1ap;Map3k8;Mitf;Myc;Birc3;Inhbb;Pycard;Card9;Bcl3;Strada;Bmp2;Sh3kbp1;Map4k4;Gdf7;Nod1	0.24812	0.605337	0.710322
GO:0050790	regulation of catalytic activity	http://amigo.geneontology.org/amigo/term/GO:0050790	12	2002	80	17184	1.28925	498333;406163;64529;24787;78969;316794;29622;29560;691042;140943;29155;192280	Bmp2k;Gpsm3;Ctsb;Sod2;Trib1;Brcc3;Ralgds;Hif1a;Sbf2;Ppp4r1;Capn3;Ppp1r3b	0.249668	0.602637	0.714137
GO:0060173	limb development	http://amigo.geneontology.org/amigo/term/GO:0060173	6	2002	35	17184	1.47286	114213;685072;307740;361986;361930;83469	Rax;Rarg;Sall1;Slc39a1;Bbs7;Lrp4	0.252616	0.597539	0.718235
GO:0006289	nucleotide-excision repair	http://amigo.geneontology.org/amigo/term/GO:0006289	6	2002	35	17184	1.47286	291787;361580;294236;303375;298074;360254	Rbbp8;Gtf2h1;Gtf2h4;Rad51d;Xpa;Brca2	0.252616	0.597539	0.718235
GO:0007528	neuromuscular junction development	http://amigo.geneontology.org/amigo/term/GO:0007528	6	2002	35	17184	1.47286	682930;24337;58942;116640;64829;25054	Cacna1s;Erbb2;Cacnb4;Tnc;Unc13a;Ntrk2	0.252616	0.597539	0.718235
GO:0034260	negative regulation of GTPase activity	http://amigo.geneontology.org/amigo/term/GO:0034260	6	2002	35	17184	1.47286	688705;312915;25388;288589;116479;306357	Dgki;Arfgef1;Arrb2;Rasa4;F11r;Gmip	0.252616	0.597539	0.718235
GO:0008219	cell death	http://amigo.geneontology.org/amigo/term/GO:0008219	6	2002	35	17184	1.47286	140914;678893;29595;24451;84480;309168	Olr1;Susd6;Htr2a;Hmox1;Bnip3;Map3k11	0.252616	0.597539	0.718235
GO:0007032	endosome organization	http://amigo.geneontology.org/amigo/term/GO:0007032	6	2002	35	17184	1.47286	306283;64633;296121;311405;297096;688685	Anxa8;Rab5a;Usp8;Tmem127;Snx10;Fam109b	0.252616	0.597539	0.718235
GO:0045787	positive regulation of cell cycle	http://amigo.geneontology.org/amigo/term/GO:0045787	6	2002	35	17184	1.47286	58853;64041;24577;114490;25553;313264	Nr4a3;Birc5;Myc;Cited2;Slc6a4;Trim32	0.252616	0.597539	0.718235
GO:0045454	cell redox homeostasis	http://amigo.geneontology.org/amigo/term/GO:0045454	10	2002	65	17184	1.32213	64045;364755;171562;116686;83619;25506;297437;360722;361025;84491	Glrx;Ero1b;Ero1a;Gsr;Nfe2l2;P4hb;Txnrd3;Pdia5;Txndc16;Qsox1	0.253554	0.59593	0.720284
GO:0007093	mitotic cell cycle checkpoint	http://amigo.geneontology.org/amigo/term/GO:0007093	5	2002	28	17184	1.53409	310034;29304;288734;316237;59086	Rad17;Rps6;Chfr;Mad2l1bp;Tgfb1	0.257694	0.588895	0.720317
GO:1904030	negative regulation of cyclin-dependent protein kinase activity	http://amigo.geneontology.org/amigo/term/GO:1904030	5	2002	28	17184	1.53409	89829;78969;24471;287005;300955	Socs3;Trib1;Hspb1;Camk2n1;Nck1	0.257694	0.588895	0.720317
GO:0042572	retinol metabolic process	http://amigo.geneontology.org/amigo/term/GO:0042572	5	2002	28	17184	1.53409	192259;299511;252900;64047;25426	Plb1;Rdh16;Dgat2;Lrat;Cyp1b1	0.257694	0.588895	0.720317
GO:0008104	protein localization	http://amigo.geneontology.org/amigo/term/GO:0008104	11	2002	73	17184	1.29501	360540;81820;361065;497815;301535;24817;361930;361458;83469;298024;25728	Akap10;Doc2b;Bin3;Nrcam;Stk11ip;Hnf1a;Bbs7;Akap7;Lrp4;Akap2;Apoe	0.258046	0.588304	0.720317
GO:0046847	filopodium assembly	http://amigo.geneontology.org/amigo/term/GO:0046847	3	2002	14	17184	1.84056	360840;305938;503269	Srgap2;Spata13;Rab17	0.258632	0.587318	0.720317
GO:0042059	negative regulation of epidermal growth factor receptor signaling pathway	http://amigo.geneontology.org/amigo/term/GO:0042059	3	2002	14	17184	1.84056	29645;117063;362002	Ptprj;Ptpn2;Rnf115	0.258632	0.587318	0.720317
GO:0006783	heme biosynthetic process	http://amigo.geneontology.org/amigo/term/GO:0006783	3	2002	14	17184	1.84056	25715;25748;24817	Slc11a2;Alas2;Hnf1a	0.258632	0.587318	0.720317
GO:0001779	natural killer cell differentiation	http://amigo.geneontology.org/amigo/term/GO:0001779	3	2002	14	17184	1.84056	305501;24918;65037	Ikzf1;Stat5a;Mertk	0.258632	0.587318	0.720317
GO:0006360	transcription from RNA polymerase I promoter	http://amigo.geneontology.org/amigo/term/GO:0006360	3	2002	14	17184	1.84056	83582;83503;690966	Polr1b;Polr2f;Polr2e	0.258632	0.587318	0.720317
GO:0006536	glutamate metabolic process	http://amigo.geneontology.org/amigo/term/GO:0006536	3	2002	14	17184	1.84056	300886;29483;24957	Mthfs;Slc1a3;Glul	0.258632	0.587318	0.720317
GO:2000147	positive regulation of cell motility	http://amigo.geneontology.org/amigo/term/GO:2000147	3	2002	14	17184	1.84056	24825;307403;313264	Tf;Csf1r;Trim32	0.258632	0.587318	0.720317
GO:0043267	negative regulation of potassium ion transport	http://amigo.geneontology.org/amigo/term/GO:0043267	3	2002	14	17184	1.84056	29595;50646;24598	Htr2a;Ptk2b;Nos1	0.258632	0.587318	0.720317
GO:0048268	clathrin coat assembly	http://amigo.geneontology.org/amigo/term/GO:0048268	3	2002	14	17184	1.84056	25247;29663;309129	Nsg1;Ap1b1;Fcho2	0.258632	0.587318	0.720317
GO:0061003	positive regulation of dendritic spine morphogenesis	http://amigo.geneontology.org/amigo/term/GO:0061003	3	2002	14	17184	1.84056	362173;171500;24718	Caprin1;Stau2;Reln	0.258632	0.587318	0.720317
GO:0030048	actin filament-based movement	http://amigo.geneontology.org/amigo/term/GO:0030048	3	2002	14	17184	1.84056	25017;266714;317371	Myo5a;Myo7a;Was	0.258632	0.587318	0.720317
GO:2000178	negative regulation of neural precursor cell proliferation	http://amigo.geneontology.org/amigo/term/GO:2000178	3	2002	14	17184	1.84056	24494;29619;292770	Il1b;Btg2;Spint2	0.258632	0.587318	0.720317
GO:0042267	natural killer cell mediated cytotoxicity	http://amigo.geneontology.org/amigo/term/GO:0042267	3	2002	14	17184	1.84056	292483;85419;116689	Stx11;Lyst;Ptpn6	0.258632	0.587318	0.720317
GO:0051895	negative regulation of focal adhesion assembly	http://amigo.geneontology.org/amigo/term/GO:0051895	3	2002	14	17184	1.84056	81707;298914;83805	Mmp14;Itgb1bp1;Src	0.258632	0.587318	0.720317
GO:0043508	negative regulation of JUN kinase activity	http://amigo.geneontology.org/amigo/term/GO:0043508	3	2002	14	17184	1.84056	64031;65028;24426	Pdcd4;Dnaja1;Gstp1	0.258632	0.587318	0.720317
GO:1900182	positive regulation of protein localization to nucleus	http://amigo.geneontology.org/amigo/term/GO:1900182	3	2002	14	17184	1.84056	60584;25150;59086	Lif;Fyn;Tgfb1	0.258632	0.587318	0.720317
GO:0006520	cellular amino acid metabolic process	http://amigo.geneontology.org/amigo/term/GO:0006520	3	2002	14	17184	1.84056	24443;312647;25612	Hdc;Atg7;Asns	0.258632	0.587318	0.720317
GO:0001676	long-chain fatty acid metabolic process	http://amigo.geneontology.org/amigo/term/GO:0001676	4	2002	21	17184	1.63621	29184;25757;113976;94172	Cd36;Cpt1a;Acsl4;Slc27a1	0.26073	0.58381	0.720317
GO:0048714	positive regulation of oligodendrocyte differentiation	http://amigo.geneontology.org/amigo/term/GO:0048714	4	2002	21	17184	1.63621	310553;84050;60628;56718	Tlr2;Enpp2;Cxcr4;Mtor	0.26073	0.58381	0.720317
GO:0048488	synaptic vesicle endocytosis	http://amigo.geneontology.org/amigo/term/GO:0048488	4	2002	21	17184	1.63621	85238;29143;140908;296599	Synj1;Grn;Cdk5;Cacfd1	0.26073	0.58381	0.720317
GO:0010226	response to lithium ion	http://amigo.geneontology.org/amigo/term/GO:0010226	4	2002	21	17184	1.63621	24423;50646;29527;24718	Gstm1;Ptk2b;Ptgs2;Reln	0.26073	0.58381	0.720317
GO:0097193	intrinsic apoptotic signaling pathway	http://amigo.geneontology.org/amigo/term/GO:0097193	4	2002	21	17184	1.63621	84480;81536;117540;299341	Bnip3;Sgpp1;Plscr1;Apopt1	0.26073	0.58381	0.720317
GO:0050919	negative chemotaxis	http://amigo.geneontology.org/amigo/term/GO:0050919	4	2002	21	17184	1.63621	299236;116683;83467;29751	Flrt2;Efna5;Slit3;Sema3a	0.26073	0.58381	0.720317
GO:0010460	positive regulation of heart rate	http://amigo.geneontology.org/amigo/term/GO:0010460	4	2002	21	17184	1.63621	25550;171143;25026;24602	Slc1a1;Trpm4;Adm;Nppa	0.26073	0.58381	0.720317
GO:0014850	response to muscle activity	http://amigo.geneontology.org/amigo/term/GO:0014850	4	2002	21	17184	1.63621	29560;361945;29155;24950	Hif1a;Postn;Capn3;Srd5a1	0.26073	0.58381	0.720317
GO:0061178	regulation of insulin secretion involved in cellular response to glucose stimulus	http://amigo.geneontology.org/amigo/term/GO:0061178	4	2002	21	17184	1.63621	64041;116683;315617;79208	Birc5;Efna5;Sidt2;Epha5	0.26073	0.58381	0.720317
GO:0033197	response to vitamin E	http://amigo.geneontology.org/amigo/term/GO:0033197	4	2002	21	17184	1.63621	29221;24614;24598;25718	Arg1;Orm1;Nos1;Igf1r	0.26073	0.58381	0.720317
GO:0018149	peptide cross-linking	http://amigo.geneontology.org/amigo/term/GO:0018149	4	2002	21	17184	1.63621	60327;691932;25380;60335	F13a1;Tgm7l1;Anxa1;Tgm1	0.26073	0.58381	0.720317
GO:0070848	response to growth factor	http://amigo.geneontology.org/amigo/term/GO:0070848	4	2002	21	17184	1.63621	116663;29300;29597;25291	Dusp6;Gata6;P2ry2;Anxa3	0.26073	0.58381	0.720317
GO:0048536	spleen development	http://amigo.geneontology.org/amigo/term/GO:0048536	7	2002	43	17184	1.39869	309452;29240;58942;266610;680611;114490;683955	Nfkb2;Polb;Cacnb4;Fadd;Bcl3;Cited2;Flvcr1	0.263157	0.579786	0.725211
GO:0010862	positive regulation of pathway-restricted SMAD protein phosphorylation	http://amigo.geneontology.org/amigo/term/GO:0010862	7	2002	43	17184	1.39869	29263;25644;29455;25196;29373;59086;252833	Acvr2a;Bmp6;Gdf15;Inhbb;Bmp2;Tgfb1;Gdf7	0.263157	0.579786	0.725211
GO:0051930	regulation of sensory perception of pain	http://amigo.geneontology.org/amigo/term/GO:0051930	7	2002	43	17184	1.39869	25325;50672;24267;25632;24598;56780;50654	Il10;Ednrb;Comt;Hba1;Nos1;Acpp;Ctss	0.263157	0.579786	0.725211
GO:0000122	negative regulation of transcription from RNA polymerase II promoter	http://amigo.geneontology.org/amigo/term/GO:0000122	88	2002	701	17184	1.08108	311764;309871;498112;309457;363084;685072;114502;306873;297867;306790;307740;58853;309452;317346;83618;309613;29184;24494;260325;291787;25271;494021;313166;29568;300772;50672;303745;680111;24330;312299;305501;685879;299691;293668;362962;303547;246301;29619;361532;81751;690911;29284;24516;24517;171160;25094;24817;246060;170910;24577;365511;282843;24874;501506;29300;29384;366126;304127;25546;114490…	Zfp217;Prdm1;Yeats2;Pcgf6;Usp3;Rarg;Pax3;Rreb1;Arid1a;Sema4d;Sall1;Nr4a3;Nfkb2;Bcor;Rest;Zbtb12;Cd36;Il1b;Homez;Rbbp8;Rxra;Lmcd1;Nfx1;Map2k5;Pias1;Ednrb;Sirt7;Rbl1;Egr1;Ezh2;Ikzf1;Jazf1;Cry1;Brms1;Cbx7;Ezh1;Ascl3;Btg2;Sirt2;Psen2;LOC690911;Rps14;Jun;Junb;Hopx;Mitf;Hnf1a;Cdkn1c;Mtdh;Myc;Zfp296;Sorbs3;Vhl;Zbtb33;Gata6;H2afy;Spi1;Bach1;Shox2;Cited2;Bmp2;Msc;Hhex;Rnf2;Rbpj;Tgfb1;Per2;Nfkb1;Met;Cul3;H…	0.266383	0.574494	0.731238
GO:0001503	ossification	http://amigo.geneontology.org/amigo/term/GO:0001503	14	2002	97	17184	1.24053	25644;81707;682930;25312;81687;81639;65190;25333;29373;83576;63849;171052;24790;114031	Bmp6;Mmp14;Cacna1s;Dmp1;Mmp9;Alox15;Rsad2;Mgp;Bmp2;Sort1;Mmp8;Mmp13;Sp1;Fstl3	0.266592	0.574153	0.731238
GO:0007015	actin filament organization	http://amigo.geneontology.org/amigo/term/GO:0007015	11	2002	74	17184	1.27744	25528;308107;360921;50646;282843;295619;317371;300955;366957;298024;24825	Sirpa;Kptn;Rufy3;Ptk2b;Sorbs3;Ermn;Was;Nck1;Rac2;Akap2;Tf	0.270731	0.567462	0.731238
GO:0042787	protein ubiquitination involved in ubiquitin-dependent protein catabolic process	http://amigo.geneontology.org/amigo/term/GO:0042787	11	2002	74	17184	1.27744	116667;289457;364681;365493;305268;282844;297930;302502;301555;306825;313264	Map3k1;Klhl8;Rnf144b;Cacul1;Uba6;Rffl;Wwp1;Cul4b;Cul3;Mylip;Trim32	0.270731	0.567462	0.731238
GO:0072593	reactive oxygen species metabolic process	http://amigo.geneontology.org/amigo/term/GO:0072593	6	2002	36	17184	1.43186	295631;79129;84480;24553;140942;25156	Pla2r1;Cyba;Bnip3;Met;Ddit4;Vav1	0.270937	0.567132	0.731238
GO:0043491	protein kinase B signaling	http://amigo.geneontology.org/amigo/term/GO:0043491	6	2002	36	17184	1.43186	24494;361532;59086;65037;58936;24770	Il1b;Sirt2;Tgfb1;Mertk;Plk3;Ccl2	0.270937	0.567132	0.731238
GO:0000209	protein polyubiquitination	http://amigo.geneontology.org/amigo/term/GO:0000209	13	2002	90	17184	1.24139	116667;294079;312656;311866;313216;305458;288734;310363;301555;294331;296988;298652;313264	Map3k1;March5;March8;Lrsam1;Rnf20;Tmem129;Chfr;Fbxo4;Cul3;Ube2g2;Mkrn1;Ube4b;Trim32	0.275975	0.55913	0.731238
GO:0048468	cell development	http://amigo.geneontology.org/amigo/term/GO:0048468	9	2002	59	17184	1.31073	25644;29455;498918;25196;29373;59086;252833;54267;25156	Bmp6;Gdf15;Irx5;Inhbb;Bmp2;Tgfb1;Gdf7;Maf;Vav1	0.276304	0.558613	0.731238
GO:0001558	regulation of cell growth	http://amigo.geneontology.org/amigo/term/GO:0001558	9	2002	59	17184	1.31073	89829;288038;360959;289201;116724;29384;59086;25406;246211	Socs3;Mfi2;Htra3;Lmx1a;Epb41l3;H2afy;Tgfb1;Cd44;Hsd3b7	0.276304	0.558613	0.731238
GO:0021549	cerebellum development	http://amigo.geneontology.org/amigo/term/GO:0021549	9	2002	59	17184	1.31073	313929;24399;288259;289201;140908;57301;54305;309447;83526	Ncoa1;Glud1;Gart;Lmx1a;Cdk5;Ccr1;Sstr2;Ldb1;Atrn	0.276304	0.558613	0.731238
GO:0017144	drug metabolic process	http://amigo.geneontology.org/amigo/term/GO:0017144	5	2002	29	17184	1.4811	171522;246248;246245;83783;25256	Cyp2d4;Fmo5;Fmo2;Sult1a1;Fmo1	0.278427	0.555288	0.731238
GO:0042312	regulation of vasodilation	http://amigo.geneontology.org/amigo/term/GO:0042312	2	2002	8	17184	2.147	29597;94204	P2ry2;Ece1	0.280771	0.551648	0.731238
GO:0032933	SREBP signaling pathway	http://amigo.geneontology.org/amigo/term/GO:0032933	2	2002	8	17184	2.147	293939;64194	Erlin1;Insig1	0.280771	0.551648	0.731238
GO:0045080	positive regulation of chemokine biosynthetic process	http://amigo.geneontology.org/amigo/term/GO:0045080	2	2002	8	17184	2.147	24494;301059	Il1b;Myd88	0.280771	0.551648	0.731238
GO:0042699	follicle-stimulating hormone signaling pathway	http://amigo.geneontology.org/amigo/term/GO:0042699	2	2002	8	17184	2.147	25238;25388	Adrbk1;Arrb2	0.280771	0.551648	0.731238
GO:0010642	negative regulation of platelet-derived growth factor receptor signaling pathway	http://amigo.geneontology.org/amigo/term/GO:0010642	2	2002	8	17184	2.147	29645;59114	Ptprj;Slc9a3r1	0.280771	0.551648	0.731238
GO:0010614	negative regulation of cardiac muscle hypertrophy	http://amigo.geneontology.org/amigo/term/GO:0010614	2	2002	8	17184	2.147	29659;84583	P2rx4;Rgs2	0.280771	0.551648	0.731238
GO:0018963	phthalate metabolic process	http://amigo.geneontology.org/amigo/term/GO:0018963	2	2002	8	17184	2.147	25557;25116	Star;Hsd11b1	0.280771	0.551648	0.731238
GO:0035865	cellular response to potassium ion	http://amigo.geneontology.org/amigo/term/GO:0035865	2	2002	8	17184	2.147	114862;24617	Cacna1h;Serpine1	0.280771	0.551648	0.731238
GO:0002029	desensitization of G-protein coupled receptor protein signaling pathway	http://amigo.geneontology.org/amigo/term/GO:0002029	2	2002	8	17184	2.147	25238;25372	Adrbk1;Adrbk2	0.280771	0.551648	0.731238
GO:0090051	negative regulation of cell migration involved in sprouting angiogenesis	http://amigo.geneontology.org/amigo/term/GO:0090051	2	2002	8	17184	2.147	29568;298914	Map2k5;Itgb1bp1	0.280771	0.551648	0.731238
GO:0090286	cytoskeletal anchoring at nuclear membrane	http://amigo.geneontology.org/amigo/term/GO:0090286	2	2002	8	17184	2.147	83623;299356	Spag4;Syne3	0.280771	0.551648	0.731238
GO:0016081	synaptic vesicle docking	http://amigo.geneontology.org/amigo/term/GO:0016081	2	2002	8	17184	2.147	81802;64829	Stx3;Unc13a	0.280771	0.551648	0.731238
GO:0042119	neutrophil activation	http://amigo.geneontology.org/amigo/term/GO:0042119	2	2002	8	17184	2.147	29385;60628	Cxcr2;Cxcr4	0.280771	0.551648	0.731238
GO:0035988	chondrocyte proliferation	http://amigo.geneontology.org/amigo/term/GO:0035988	2	2002	8	17184	2.147	81707;29143	Mmp14;Grn	0.280771	0.551648	0.731238
GO:0070102	interleukin-6-mediated signaling pathway	http://amigo.geneontology.org/amigo/term/GO:0070102	2	2002	8	17184	2.147	25205;313481	Il6st;Zcchc11	0.280771	0.551648	0.731238
GO:0009313	oligosaccharide catabolic process	http://amigo.geneontology.org/amigo/term/GO:0009313	2	2002	8	17184	2.147	294673;24591	Hexb;Neu1	0.280771	0.551648	0.731238
GO:0042754	negative regulation of circadian rhythm	http://amigo.geneontology.org/amigo/term/GO:0042754	2	2002	8	17184	2.147	299691;63840	Cry1;Per2	0.280771	0.551648	0.731238
GO:0006689	ganglioside catabolic process	http://amigo.geneontology.org/amigo/term/GO:0006689	2	2002	8	17184	2.147	294673;24591	Hexb;Neu1	0.280771	0.551648	0.731238
GO:0030101	natural killer cell activation	http://amigo.geneontology.org/amigo/term/GO:0030101	2	2002	8	17184	2.147	29197;309684	Il18;Itgb2	0.280771	0.551648	0.731238
GO:0060396	growth hormone receptor signaling pathway	http://amigo.geneontology.org/amigo/term/GO:0060396	2	2002	8	17184	2.147	25235;24514	Ghr;Jak2	0.280771	0.551648	0.731238
GO:0008064	regulation of actin polymerization or depolymerization	http://amigo.geneontology.org/amigo/term/GO:0008064	2	2002	8	17184	2.147	365396;303342	Ssh3;Ssh2	0.280771	0.551648	0.731238
GO:0048642	negative regulation of skeletal muscle tissue development	http://amigo.geneontology.org/amigo/term/GO:0048642	2	2002	8	17184	2.147	24605;59086	Nras;Tgfb1	0.280771	0.551648	0.731238
GO:0033627	cell adhesion mediated by integrin	http://amigo.geneontology.org/amigo/term/GO:0033627	2	2002	8	17184	2.147	25464;290834	Icam1;Adam9	0.280771	0.551648	0.731238
GO:0098911	regulation of ventricular cardiac muscle cell action potential	http://amigo.geneontology.org/amigo/term/GO:0098911	2	2002	8	17184	2.147	307562;291760	Dsg2;Dsc2	0.280771	0.551648	0.731238
GO:2000008	regulation of protein localization to cell surface	http://amigo.geneontology.org/amigo/term/GO:2000008	2	2002	8	17184	2.147	312502;29738	Rab11fip5;Kcnab2	0.280771	0.551648	0.731238
GO:0018879	biphenyl metabolic process	http://amigo.geneontology.org/amigo/term/GO:0018879	2	2002	8	17184	2.147	25557;24307	Star;Cyp4b1	0.280771	0.551648	0.731238
GO:0031622	positive regulation of fever generation	http://amigo.geneontology.org/amigo/term/GO:0031622	2	2002	8	17184	2.147	24494;29527	Il1b;Ptgs2	0.280771	0.551648	0.731238
GO:0006189	'de novo' IMP biosynthetic process	http://amigo.geneontology.org/amigo/term/GO:0006189	2	2002	8	17184	2.147	288259;287420	Gart;Pfas	0.280771	0.551648	0.731238
GO:0051901	positive regulation of mitochondrial depolarization	http://amigo.geneontology.org/amigo/term/GO:0051901	2	2002	8	17184	2.147	24230;287454	Tspo;Alox12	0.280771	0.551648	0.731238
GO:0045416	positive regulation of interleukin-8 biosynthetic process	http://amigo.geneontology.org/amigo/term/GO:0045416	2	2002	8	17184	2.147	684440;317468	Tlr8;Tlr7	0.280771	0.551648	0.731238
GO:0030853	negative regulation of granulocyte differentiation	http://amigo.geneontology.org/amigo/term/GO:0030853	2	2002	8	17184	2.147	362634;54259	C1qc;Inpp5d	0.280771	0.551648	0.731238
GO:0007175	negative regulation of epidermal growth factor-activated receptor activity	http://amigo.geneontology.org/amigo/term/GO:0007175	2	2002	8	17184	2.147	81751;29192	Psen2;Psen1	0.280771	0.551648	0.731238
GO:1900119	positive regulation of execution phase of apoptosis	http://amigo.geneontology.org/amigo/term/GO:1900119	2	2002	8	17184	2.147	25527;361532	Ptgis;Sirt2	0.280771	0.551648	0.731238
GO:0034380	high-density lipoprotein particle assembly	http://amigo.geneontology.org/amigo/term/GO:0034380	2	2002	8	17184	2.147	313210;25728	Abca1;Apoe	0.280771	0.551648	0.731238
GO:0019227	neuronal action potential propagation	http://amigo.geneontology.org/amigo/term/GO:0019227	2	2002	8	17184	2.147	497815;58942	Nrcam;Cacnb4	0.280771	0.551648	0.731238
GO:0045986	negative regulation of smooth muscle contraction	http://amigo.geneontology.org/amigo/term/GO:0045986	2	2002	8	17184	2.147	114553;29527	Ncf1;Ptgs2	0.280771	0.551648	0.731238
GO:0002318	myeloid progenitor cell differentiation	http://amigo.geneontology.org/amigo/term/GO:0002318	2	2002	8	17184	2.147	140635;114486	Flt3;Braf	0.280771	0.551648	0.731238
GO:0035456	response to interferon-beta	http://amigo.geneontology.org/amigo/term/GO:0035456	2	2002	8	17184	2.147	117540;363984	Plscr1;Ikbke	0.280771	0.551648	0.731238
GO:0033129	positive regulation of histone phosphorylation	http://amigo.geneontology.org/amigo/term/GO:0033129	2	2002	8	17184	2.147	361715;300711	Rps6ka4;Atm	0.280771	0.551648	0.731238
GO:0043983	histone H4-K12 acetylation	http://amigo.geneontology.org/amigo/term/GO:0043983	2	2002	8	17184	2.147	303470;362594	Kat7;Meaf6	0.280771	0.551648	0.731238
GO:0051014	actin filament severing	http://amigo.geneontology.org/amigo/term/GO:0051014	2	2002	8	17184	2.147	83527;360840	Dbnl;Srgap2	0.280771	0.551648	0.731238
GO:0045843	negative regulation of striated muscle tissue development	http://amigo.geneontology.org/amigo/term/GO:0045843	2	2002	8	17184	2.147	361532;363632	Sirt2;Sox15	0.280771	0.551648	0.731238
GO:2000020	positive regulation of male gonad development	http://amigo.geneontology.org/amigo/term/GO:2000020	2	2002	8	17184	2.147	29751;114490	Sema3a;Cited2	0.280771	0.551648	0.731238
GO:0001776	leukocyte homeostasis	http://amigo.geneontology.org/amigo/term/GO:0001776	2	2002	8	17184	2.147	140635;60665	Flt3;Cxcl6	0.280771	0.551648	0.731238
GO:0031340	positive regulation of vesicle fusion	http://amigo.geneontology.org/amigo/term/GO:0031340	2	2002	8	17184	2.147	81820;25380	Doc2b;Anxa1	0.280771	0.551648	0.731238
GO:0040016	embryonic cleavage	http://amigo.geneontology.org/amigo/term/GO:0040016	2	2002	8	17184	2.147	301555;85494	Cul3;Tpra1	0.280771	0.551648	0.731238
GO:0045116	protein neddylation	http://amigo.geneontology.org/amigo/term/GO:0045116	2	2002	8	17184	2.147	363284;365528	Ube2f;Trim40	0.280771	0.551648	0.731238
GO:0034393	positive regulation of smooth muscle cell apoptotic process	http://amigo.geneontology.org/amigo/term/GO:0034393	2	2002	8	17184	2.147	64031;299341	Pdcd4;Apopt1	0.280771	0.551648	0.731238
GO:0060087	relaxation of vascular smooth muscle	http://amigo.geneontology.org/amigo/term/GO:0060087	2	2002	8	17184	2.147	29316;84583	Adora2b;Rgs2	0.280771	0.551648	0.731238
GO:0006702	androgen biosynthetic process	http://amigo.geneontology.org/amigo/term/GO:0006702	2	2002	8	17184	2.147	25073;24950	Scarb1;Srd5a1	0.280771	0.551648	0.731238
GO:0034142	toll-like receptor 4 signaling pathway	http://amigo.geneontology.org/amigo/term/GO:0034142	2	2002	8	17184	2.147	689756;294048	Tnip3;Pik3ap1	0.280771	0.551648	0.731238
GO:0034392	negative regulation of smooth muscle cell apoptotic process	http://amigo.geneontology.org/amigo/term/GO:0034392	2	2002	8	17184	2.147	679028;25388	Rbpj;Arrb2	0.280771	0.551648	0.731238
GO:0010884	positive regulation of lipid storage	http://amigo.geneontology.org/amigo/term/GO:0010884	2	2002	8	17184	2.147	24232;313587	C3;Zc3h12a	0.280771	0.551648	0.731238
GO:0060907	positive regulation of macrophage cytokine production	http://amigo.geneontology.org/amigo/term/GO:0060907	2	2002	8	17184	2.147	29184;310553	Cd36;Tlr2	0.280771	0.551648	0.731238
GO:0035864	response to potassium ion	http://amigo.geneontology.org/amigo/term/GO:0035864	2	2002	8	17184	2.147	25194;315606	Gnrh1;Kmt2a	0.280771	0.551648	0.731238
GO:0009437	carnitine metabolic process	http://amigo.geneontology.org/amigo/term/GO:0009437	2	2002	8	17184	2.147	25757;64037	Cpt1a;Slc22a4	0.280771	0.551648	0.731238
GO:0048846	axon extension involved in axon guidance	http://amigo.geneontology.org/amigo/term/GO:0048846	2	2002	8	17184	2.147	83467;29751	Slit3;Sema3a	0.280771	0.551648	0.731238
GO:0035239	tube morphogenesis	http://amigo.geneontology.org/amigo/term/GO:0035239	2	2002	8	17184	2.147	54320;29300	Pdpn;Gata6	0.280771	0.551648	0.731238
GO:0035814	negative regulation of renal sodium excretion	http://amigo.geneontology.org/amigo/term/GO:0035814	2	2002	8	17184	2.147	24267;81641	Comt;Anpep	0.280771	0.551648	0.731238
GO:0018345	protein palmitoylation	http://amigo.geneontology.org/amigo/term/GO:0018345	4	2002	22	17184	1.56174	363783;499014;366014;305923	Zdhhc23;Zdhhc14;Zdhhc12;Zdhhc20	0.284881	0.545337	0.732828
GO:0045862	positive regulation of proteolysis	http://amigo.geneontology.org/amigo/term/GO:0045862	4	2002	22	17184	1.56174	303073;266610;29155;313264	Cyfip2;Fadd;Capn3;Trim32	0.284881	0.545337	0.732828
GO:0050770	regulation of axonogenesis	http://amigo.geneontology.org/amigo/term/GO:0050770	4	2002	22	17184	1.56174	81818;365396;360921;303342	Vim;Ssh3;Rufy3;Ssh2	0.284881	0.545337	0.732828
GO:0030511	positive regulation of transforming growth factor beta receptor signaling pathway	http://amigo.geneontology.org/amigo/term/GO:0030511	4	2002	22	17184	1.56174	246060;29610;367455;114490	Cdkn1c;Tgfbr3;Lrg1;Cited2	0.284881	0.545337	0.732828
GO:0046513	ceramide biosynthetic process	http://amigo.geneontology.org/amigo/term/GO:0046513	4	2002	22	17184	1.56174	310667;366697;303790;314438	Cers2;Sptlc2;Smpd4;Degs2	0.284881	0.545337	0.732828
GO:0006352	DNA-templated transcription, initiation	http://amigo.geneontology.org/amigo/term/GO:0006352	4	2002	22	17184	1.56174	309194;294018;24577;116464	Taf6l;Taf5;Myc;Ncoa6	0.284881	0.545337	0.732828
GO:0034968	histone lysine methylation	http://amigo.geneontology.org/amigo/term/GO:0034968	4	2002	22	17184	1.56174	362093;303547;689883;310638	Wdr5;Ezh1;Setdb1;Ash1l	0.284881	0.545337	0.732828
GO:0050718	positive regulation of interleukin-1 beta secretion	http://amigo.geneontology.org/amigo/term/GO:0050718	3	2002	15	17184	1.71776	282817;287362;288264	Pycard;Nlrp3;Ifnar1	0.288228	0.540264	0.732828
GO:2000045	regulation of G1/S transition of mitotic cell cycle	http://amigo.geneontology.org/amigo/term/GO:2000045	3	2002	15	17184	1.71776	54320;116689;64625	Pdpn;Ptpn6;Bid	0.288228	0.540264	0.732828
GO:0033762	response to glucagon	http://amigo.geneontology.org/amigo/term/GO:0033762	3	2002	15	17184	1.71776	24450;299691;81718	Hmgcs2;Cry1;Cdo1	0.288228	0.540264	0.732828
GO:0031396	regulation of protein ubiquitination	http://amigo.geneontology.org/amigo/term/GO:0031396	3	2002	15	17184	1.71776	298575;367328;312647	Pink1;Wash1;Atg7	0.288228	0.540264	0.732828
GO:0031116	positive regulation of microtubule polymerization	http://amigo.geneontology.org/amigo/term/GO:0031116	3	2002	15	17184	1.71776	83585;361597;84583	Gda;Fes;Rgs2	0.288228	0.540264	0.732828
GO:0010867	positive regulation of triglyceride biosynthetic process	http://amigo.geneontology.org/amigo/term/GO:0010867	3	2002	15	17184	1.71776	25073;24207;58852	Scarb1;Apoc3;Nr1h3	0.288228	0.540264	0.732828
GO:0051016	barbed-end actin filament capping	http://amigo.geneontology.org/amigo/term/GO:0051016	3	2002	15	17184	1.71776	24171;297339;83527	Add2;Capg;Dbnl	0.288228	0.540264	0.732828
GO:0019395	fatty acid oxidation	http://amigo.geneontology.org/amigo/term/GO:0019395	3	2002	15	17184	1.71776	29184;81639;287454	Cd36;Alox15;Alox12	0.288228	0.540264	0.732828
GO:2000310	regulation of N-methyl-D-aspartate selective glutamate receptor activity	http://amigo.geneontology.org/amigo/term/GO:2000310	3	2002	15	17184	1.71776	306722;50646;24718	Dapk1;Ptk2b;Reln	0.288228	0.540264	0.732828
GO:0032270	positive regulation of cellular protein metabolic process	http://amigo.geneontology.org/amigo/term/GO:0032270	3	2002	15	17184	1.71776	50646;59086;58852	Ptk2b;Tgfb1;Nr1h3	0.288228	0.540264	0.732828
GO:0015721	bile acid and bile salt transport	http://amigo.geneontology.org/amigo/term/GO:0015721	3	2002	15	17184	1.71776	58978;24817;289459	Slco1b2;Hnf1a;Slc10a6	0.288228	0.540264	0.732828
GO:0071397	cellular response to cholesterol	http://amigo.geneontology.org/amigo/term/GO:0071397	3	2002	15	17184	1.71776	313210;25196;25728	Abca1;Inhbb;Apoe	0.288228	0.540264	0.732828
GO:0042417	dopamine metabolic process	http://amigo.geneontology.org/amigo/term/GO:0042417	3	2002	15	17184	1.71776	171522;24267;24603	Cyp2d4;Comt;Npr1	0.288228	0.540264	0.732828
GO:0047496	vesicle transport along microtubule	http://amigo.geneontology.org/amigo/term/GO:0047496	3	2002	15	17184	1.71776	170851;303312;170845	Map2k1;Wdr81;Ndel1	0.288228	0.540264	0.732828
GO:0048172	regulation of short-term neuronal synaptic plasticity	http://amigo.geneontology.org/amigo/term/GO:0048172	3	2002	15	17184	1.71776	315606;64829;24804	Kmt2a;Unc13a;Syp	0.288228	0.540264	0.732828
GO:0014912	negative regulation of smooth muscle cell migration	http://amigo.geneontology.org/amigo/term/GO:0014912	3	2002	15	17184	1.71776	78969;24617;679028	Trib1;Serpine1;Rbpj	0.288228	0.540264	0.732828
GO:0010996	response to auditory stimulus	http://amigo.geneontology.org/amigo/term/GO:0010996	3	2002	15	17184	1.71776	29560;298074;25054	Hif1a;Xpa;Ntrk2	0.288228	0.540264	0.732828
GO:0060996	dendritic spine development	http://amigo.geneontology.org/amigo/term/GO:0060996	3	2002	15	17184	1.71776	360840;305268;113976	Srgap2;Uba6;Acsl4	0.288228	0.540264	0.732828
GO:0048596	embryonic camera-type eye morphogenesis	http://amigo.geneontology.org/amigo/term/GO:0048596	3	2002	15	17184	1.71776	365895;114490;24790	Hipk1;Cited2;Sp1	0.288228	0.540264	0.732828
GO:0019370	leukotriene biosynthetic process	http://amigo.geneontology.org/amigo/term/GO:0019370	3	2002	15	17184	1.71776	29624;25155;299732	Alox5ap;Syk;Lta4h	0.288228	0.540264	0.732828
GO:0043149	stress fiber assembly	http://amigo.geneontology.org/amigo/term/GO:0043149	3	2002	15	17184	1.71776	50646;83805;301555	Ptk2b;Src;Cul3	0.288228	0.540264	0.732828
GO:0070528	protein kinase C signaling	http://amigo.geneontology.org/amigo/term/GO:0070528	3	2002	15	17184	1.71776	29581;56765;364206	Htr2b;Plvap;Plek	0.288228	0.540264	0.732828
GO:0042730	fibrinolysis	http://amigo.geneontology.org/amigo/term/GO:0042730	3	2002	15	17184	1.71776	25619;295703;306761	Plau;Serping1;F12	0.288228	0.540264	0.732828
GO:0048490	anterograde synaptic vesicle transport	http://amigo.geneontology.org/amigo/term/GO:0048490	3	2002	15	17184	1.71776	140667;680476;317630	Ap3m2;Bloc1s3;Bloc1s6	0.288228	0.540264	0.732828
GO:0030879	mammary gland development	http://amigo.geneontology.org/amigo/term/GO:0030879	6	2002	37	17184	1.39308	24918;290843;29376;59086;25718;360254	Stat5a;Agpat6;Irs2;Tgfb1;Igf1r;Brca2	0.289565	0.538254	0.733977
GO:0010506	regulation of autophagy	http://amigo.geneontology.org/amigo/term/GO:0010506	6	2002	37	17184	1.39308	192129;679937;362011;282817;303206;689412	Vmp1;Dram1;Dram2;Pycard;Ulk2;LOC689412	0.289565	0.538254	0.733977
GO:0051898	negative regulation of protein kinase B signaling	http://amigo.geneontology.org/amigo/term/GO:0051898	6	2002	37	17184	1.39308	29645;497811;59114;287533;25718;113970	Ptprj;Xdh;Slc9a3r1;Inpp5k;Igf1r;Magi2	0.289565	0.538254	0.733977
GO:0042755	eating behavior	http://amigo.geneontology.org/amigo/term/GO:0042755	6	2002	37	17184	1.39308	24310;25757;296272;25582;25369;25569	Ace;Cpt1a;Tcf15;Agrp;Adora2a;Trh	0.289565	0.538254	0.733977
GO:1903146	regulation of mitophagy	http://amigo.geneontology.org/amigo/term/GO:1903146	16	2002	115	17184	1.19578	296655;114554;266775;494021;65025;170851;301229;310879;29483;308451;312647;29175;306866;362608;306357;64862	Stom;Pi4k2a;Serpinb10;Lmcd1;Rims3;Map2k1;Trem1;Alpk1;Slc1a3;Itpkc;Atg7;Ctsk;Slc35b3;Tmem39b;Gmip;Map1lc3b	0.290537	0.536799	0.735879
GO:0071560	cellular response to transforming growth factor beta stimulus	http://amigo.geneontology.org/amigo/term/GO:0071560	10	2002	68	17184	1.26358	25557;29221;25150;83805;24617;78963;361945;59086;81743;29432	Star;Arg1;Fyn;Src;Serpine1;Apaf1;Postn;Tgfb1;Pde2a;Pak2	0.294233	0.531309	0.744672
GO:0045907	positive regulation of vasoconstriction	http://amigo.geneontology.org/amigo/term/GO:0045907	7	2002	45	17184	1.33637	171143;25464;29595;25668;24886;29527;58949	Trpm4;Icam1;Htr2a;Cd38;Tbxas1;Ptgs2;Ptafr	0.296991	0.527256	0.750508
GO:0001975	response to amphetamine	http://amigo.geneontology.org/amigo/term/GO:0001975	7	2002	45	17184	1.33637	81503;25464;24330;25369;24611;57302;114105	Cxcl1;Icam1;Egr1;Adora2a;Gnal;Cnr2;Cxcl2	0.296991	0.527256	0.750508
GO:0030900	forebrain development	http://amigo.geneontology.org/amigo/term/GO:0030900	12	2002	84	17184	1.22757	297867;305501;81751;25150;83805;78963;140908;79237;29419;29192;54305;24718	Arid1a;Ikzf1;Psen2;Fyn;Src;Apaf1;Cdk5;Hhex;Numb;Psen1;Sstr2;Reln	0.298411	0.525185	0.750896
GO:0051017	actin filament bundle assembly	http://amigo.geneontology.org/amigo/term/GO:0051017	5	2002	30	17184	1.43165	24171;83527;29427;29474;317435	Add2;Dbnl;Aif1;Coro1b;Shroom2	0.299474	0.52364	0.750896
GO:0045071	negative regulation of viral genome replication	http://amigo.geneontology.org/amigo/term/GO:0045071	5	2002	30	17184	1.43165	494202;117540;499322;65190;359726	Oas3;Plscr1;Fam111a;Rsad2;Rnasel	0.299474	0.52364	0.750896
GO:0007369	gastrulation	http://amigo.geneontology.org/amigo/term/GO:0007369	5	2002	30	17184	1.43165	293614;58853;29304;170933;301555	Ric8a;Nr4a3;Rps6;Syf2;Cul3	0.299474	0.52364	0.750896
GO:0043029	T cell homeostasis	http://amigo.geneontology.org/amigo/term/GO:0043029	5	2002	30	17184	1.43165	25402;363088;24918;266610;59086	Casp3;Ccnb2;Stat5a;Fadd;Tgfb1	0.299474	0.52364	0.750896
GO:0051209	release of sequestered calcium ion into cytosol	http://amigo.geneontology.org/amigo/term/GO:0051209	5	2002	30	17184	1.43165	171562;29595;29581;309139;29337	Ero1a;Htr2a;Htr2b;Tpcn2;Plcg2	0.299474	0.52364	0.750896
GO:0045931	positive regulation of mitotic cell cycle	http://amigo.geneontology.org/amigo/term/GO:0045931	5	2002	30	17184	1.43165	64041;24918;116636;360254;25612	Birc5;Stat5a;Eif4ebp1;Brca2;Asns	0.299474	0.52364	0.750896
GO:0051881	regulation of mitochondrial membrane potential	http://amigo.geneontology.org/amigo/term/GO:0051881	5	2002	30	17184	1.43165	298575;295053;24787;25369;315644	Pink1;Spg20;Sod2;Adora2a;Bco2	0.299474	0.52364	0.750896
GO:0014065	phosphatidylinositol 3-kinase signaling	http://amigo.geneontology.org/amigo/term/GO:0014065	5	2002	30	17184	1.43165	24337;29595;29581;361532;366508	Erbb2;Htr2a;Htr2b;Sirt2;Pik3cd	0.299474	0.52364	0.750896
GO:0007507	heart development	http://amigo.geneontology.org/amigo/term/GO:0007507	30	2002	229	17184	1.12636	81686;25402;114502;307740;317346;24787;81687;25271;29645;29568;24337;252857;688966;29581;171160;56826;25238;300711;361930;114490;29373;25026;679028;24602;29192;94204;298878;171052;116631;116464	Mmp2;Casp3;Pax3;Sall1;Bcor;Sod2;Mmp9;Rxra;Ptprj;Map2k5;Erbb2;Rapgef4;Mef2bnb;Htr2b;Hopx;Adap2;Adrbk1;Atm;Bbs7;Cited2;Bmp2;Adm;Rbpj;Nppa;Psen1;Ece1;Osr1;Mmp13;Nat1;Ncoa6	0.299547	0.523535	0.750896
GO:0030336	negative regulation of cell migration	http://amigo.geneontology.org/amigo/term/GO:0030336	13	2002	92	17184	1.21427	360840;313216;29645;94199;171396;305795;59114;24617;114490;60582;113970;24572;25426	Srgap2;Rnf20;Ptprj;Dpep1;Sulf1;Abhd6;Slc9a3r1;Serpine1;Cited2;Il1rn;Magi2;Muc2;Cyp1b1	0.299634	0.523409	0.750896
GO:0007067	mitotic nuclear division	http://amigo.geneontology.org/amigo/term/GO:0007067	16	2002	116	17184	1.1854	290577;291787;89789;286761;29304;360161;170851;361532;140654;361047;360829;310097;306102;114705;362817;83508	Wapal;Rbbp8;Lbr;Vcpip1;Rps6;Nek6;Map2k1;Sirt2;Rps3;Ska3;Ankle2;Snx18;Bora;Rgs14;Cdk2;Timeless	0.301151	0.521216	0.754127
GO:0032092	positive regulation of protein binding	http://amigo.geneontology.org/amigo/term/GO:0032092	9	2002	61	17184	1.26761	311622;24171;24310;25610;140908;315119;313052;29373;64862	Stk4;Add2;Ace;Csf3;Cdk5;Mfng;Epb4.1;Bmp2;Map1lc3b	0.305675	0.51474	0.75684
GO:0000724	double-strand break repair via homologous recombination	http://amigo.geneontology.org/amigo/term/GO:0000724	9	2002	61	17184	1.26761	291787;303375;300711;498119;56718;313108;366953;360254;293489	Rbbp8;Rad51d;Atm;Spidr;Mtor;Mms22l;Tonsl;Brca2;Slx1b	0.305675	0.51474	0.75684
GO:0008543	fibroblast growth factor receptor signaling pathway	http://amigo.geneontology.org/amigo/term/GO:0008543	6	2002	38	17184	1.35634	170630;313845;94197;364648;81504;60662	Fgf12;Sos1;Rab14;Shcbp1;Grb2;Fgf5	0.308446	0.510821	0.75684
GO:0045776	negative regulation of blood pressure	http://amigo.geneontology.org/amigo/term/GO:0045776	6	2002	38	17184	1.35634	24604;25632;29244;24598;114111;58949	Npy;Hba1;Gch1;Nos1;Vegfc;Ptafr	0.308446	0.510821	0.75684
GO:0045662	negative regulation of myoblast differentiation	http://amigo.geneontology.org/amigo/term/GO:0045662	4	2002	23	17184	1.49375	360579;29197;59086;309374	Ccl9;Il18;Tgfb1;Ankrd2	0.309335	0.50957	0.75684
GO:0007422	peripheral nervous system development	http://amigo.geneontology.org/amigo/term/GO:0007422	4	2002	23	17184	1.49375	25148;24337;50672;114490	Egr3;Erbb2;Ednrb;Cited2	0.309335	0.50957	0.75684
GO:0034394	protein localization to cell surface	http://amigo.geneontology.org/amigo/term/GO:0034394	4	2002	23	17184	1.49375	114091;367328;288271;60423	Fcnb;Wash1;Mrap;Slc28a2	0.309335	0.50957	0.75684
GO:0033198	response to ATP	http://amigo.geneontology.org/amigo/term/GO:0033198	4	2002	23	17184	1.49375	29659;29259;24494;29337	P2rx4;Sell;Il1b;Plcg2	0.309335	0.50957	0.75684
GO:0001836	release of cytochrome c from mitochondria	http://amigo.geneontology.org/amigo/term/GO:0001836	4	2002	23	17184	1.49375	313017;24787;24516;64625	Sfn;Sod2;Jun;Bid	0.309335	0.50957	0.75684
GO:0051899	membrane depolarization	http://amigo.geneontology.org/amigo/term/GO:0051899	4	2002	23	17184	1.49375	29659;24516;315606;25369	P2rx4;Jun;Kmt2a;Adora2a	0.309335	0.50957	0.75684
GO:0070328	triglyceride homeostasis	http://amigo.geneontology.org/amigo/term/GO:0070328	4	2002	23	17184	1.49375	25073;24207;362850;58852	Scarb1;Apoc3;Angptl4;Nr1h3	0.309335	0.50957	0.75684
GO:0042474	middle ear morphogenesis	http://amigo.geneontology.org/amigo/term/GO:0042474	4	2002	23	17184	1.49375	360630;24577;298878;64194	Naglu;Myc;Osr1;Insig1	0.309335	0.50957	0.75684
GO:0002028	regulation of sodium ion transport	http://amigo.geneontology.org/amigo/term/GO:0002028	4	2002	23	17184	1.49375	29659;24598;24767;59086	P2rx4;Nos1;Scnn1b;Tgfb1	0.309335	0.50957	0.75684
GO:0007189	adenylate cyclase-activating G-protein coupled receptor signaling pathway	http://amigo.geneontology.org/amigo/term/GO:0007189	7	2002	46	17184	1.30725	24953;29241;314649;25369;24611;29316;81752	Gcgr;Adcy8;S1pr4;Adora2a;Gnal;Adora2b;Ptger2	0.31425	0.502724	0.75684
GO:0048148	behavioral response to cocaine	http://amigo.geneontology.org/amigo/term/GO:0048148	3	2002	16	17184	1.61031	29595;140908;24598	Htr2a;Cdk5;Nos1	0.318051	0.497503	0.75684
GO:0021675	nerve development	http://amigo.geneontology.org/amigo/term/GO:0021675	3	2002	16	17184	1.61031	25697;78960;29751	Ctsl;Prx;Sema3a	0.318051	0.497503	0.75684
GO:0042523	positive regulation of tyrosine phosphorylation of Stat5 protein	http://amigo.geneontology.org/amigo/term/GO:0042523	3	2002	16	17184	1.61031	24335;25150;24514	Epo;Fyn;Jak2	0.318051	0.497503	0.75684
GO:0072488	ammonium transmembrane transport	http://amigo.geneontology.org/amigo/term/GO:0072488	3	2002	16	17184	1.61031	85254;85426;310625	Slc44a1;Slc5a7;Rhbg	0.318051	0.497503	0.75684
GO:0032924	activin receptor signaling pathway	http://amigo.geneontology.org/amigo/term/GO:0032924	3	2002	16	17184	1.61031	29263;25196;252833	Acvr2a;Inhbb;Gdf7	0.318051	0.497503	0.75684
GO:0009635	response to herbicide	http://amigo.geneontology.org/amigo/term/GO:0009635	3	2002	16	17184	1.61031	25557;29221;170496	Star;Arg1;Lcn2	0.318051	0.497503	0.75684
GO:0032753	positive regulation of interleukin-4 production	http://amigo.geneontology.org/amigo/term/GO:0032753	3	2002	16	17184	1.61031	317578;24253;501043	Sash3;Cebpb;Il20rb	0.318051	0.497503	0.75684
GO:0051481	negative regulation of cytosolic calcium ion concentration	http://amigo.geneontology.org/amigo/term/GO:0051481	3	2002	16	17184	1.61031	170546;25205;24598	Ryr3;Il6st;Nos1	0.318051	0.497503	0.75684
GO:0033555	multicellular organismal response to stress	http://amigo.geneontology.org/amigo/term/GO:0033555	3	2002	16	17184	1.61031	24450;24598;24167	Hmgcs2;Nos1;Adcyap1r1	0.318051	0.497503	0.75684
GO:0045109	intermediate filament organization	http://amigo.geneontology.org/amigo/term/GO:0045109	3	2002	16	17184	1.61031	24641;363266;81818	Flg;Agfg1;Vim	0.318051	0.497503	0.75684
GO:0006833	water transport	http://amigo.geneontology.org/amigo/term/GO:0006833	3	2002	16	17184	1.61031	29171;54320;54301	Aqp7;Pdpn;Slc14a1	0.318051	0.497503	0.75684
GO:0060292	long term synaptic depression	http://amigo.geneontology.org/amigo/term/GO:0060292	3	2002	16	17184	1.61031	25668;50646;305795	Cd38;Ptk2b;Abhd6	0.318051	0.497503	0.75684
GO:0032012	regulation of ARF protein signal transduction	http://amigo.geneontology.org/amigo/term/GO:0032012	3	2002	16	17184	1.61031	500906;312915;311785	Cyth4;Arfgef1;Psd4	0.318051	0.497503	0.75684
GO:0034314	Arp2/3 complex-mediated actin nucleation	http://amigo.geneontology.org/amigo/term/GO:0034314	3	2002	16	17184	1.61031	100360623;288669;367328	Iqgap2;Arpc3;Wash1	0.318051	0.497503	0.75684
GO:2000114	regulation of establishment of cell polarity	http://amigo.geneontology.org/amigo/term/GO:2000114	3	2002	16	17184	1.61031	360921;50646;312915	Rufy3;Ptk2b;Arfgef1	0.318051	0.497503	0.75684
GO:2000811	negative regulation of anoikis	http://amigo.geneontology.org/amigo/term/GO:2000811	3	2002	16	17184	1.61031	315346;83805;25054	Itga5;Src;Ntrk2	0.318051	0.497503	0.75684
GO:0007611	learning or memory	http://amigo.geneontology.org/amigo/term/GO:0007611	8	2002	54	17184	1.27271	25402;29197;24494;24330;25715;81751;24938;29192	Casp3;Il18;Il1b;Egr1;Slc11a2;Psen2;Grpr;Psen1	0.318089	0.497451	0.75684
GO:0042149	cellular response to glucose starvation	http://amigo.geneontology.org/amigo/term/GO:0042149	5	2002	31	17184	1.38538	289801;83619;24778;25612;60571	Upp1;Nfe2l2;Slc2a1;Asns;Mybbp1a	0.320759	0.493821	0.75684
GO:0050775	positive regulation of dendrite morphogenesis	http://amigo.geneontology.org/amigo/term/GO:0050775	5	2002	31	17184	1.38538	362173;304522;25671;24553;29419	Caprin1;Fbxw8;Smad1;Met;Numb	0.320759	0.493821	0.75684
GO:0051928	positive regulation of calcium ion transport	http://amigo.geneontology.org/amigo/term/GO:0051928	5	2002	31	17184	1.38538	24230;116637;57301;25388;66025	Tspo;Ccl4;Ccr1;Arrb2;Lpar3	0.320759	0.493821	0.75684
GO:0043254	regulation of protein complex assembly	http://amigo.geneontology.org/amigo/term/GO:0043254	2	2002	9	17184	1.90833	500832;298575	Bbs10;Pink1	0.321167	0.49327	0.75684
GO:0016101	diterpenoid metabolic process	http://amigo.geneontology.org/amigo/term/GO:0016101	2	2002	9	17184	1.90833	25557;24950	Star;Srd5a1	0.321167	0.49327	0.75684
GO:0060406	positive regulation of penile erection	http://amigo.geneontology.org/amigo/term/GO:0060406	2	2002	9	17184	1.90833	50672;29597	Ednrb;P2ry2	0.321167	0.49327	0.75684
GO:1900027	regulation of ruffle assembly	http://amigo.geneontology.org/amigo/term/GO:1900027	2	2002	9	17184	1.90833	25464;308875	Icam1;Rhog	0.321167	0.49327	0.75684
GO:0051156	glucose 6-phosphate metabolic process	http://amigo.geneontology.org/amigo/term/GO:0051156	2	2002	9	17184	1.90833	24377;25060	G6pd;Hk3	0.321167	0.49327	0.75684
GO:0050878	regulation of body fluid levels	http://amigo.geneontology.org/amigo/term/GO:0050878	2	2002	9	17184	1.90833	24602;25122	Nppa;Scnn1a	0.321167	0.49327	0.75684
GO:0032308	positive regulation of prostaglandin secretion	http://amigo.geneontology.org/amigo/term/GO:0032308	2	2002	9	17184	1.90833	24494;29597	Il1b;P2ry2	0.321167	0.49327	0.75684
GO:0030836	positive regulation of actin filament depolymerization	http://amigo.geneontology.org/amigo/term/GO:0030836	2	2002	9	17184	1.90833	310207;364206	Sema5a;Plek	0.321167	0.49327	0.75684
GO:0032926	negative regulation of activin receptor signaling pathway	http://amigo.geneontology.org/amigo/term/GO:0032926	2	2002	9	17184	1.90833	113970;114031	Magi2;Fstl3	0.321167	0.49327	0.75684
GO:0038180	nerve growth factor signaling pathway	http://amigo.geneontology.org/amigo/term/GO:0038180	2	2002	9	17184	1.90833	83576;113970	Sort1;Magi2	0.321167	0.49327	0.75684
GO:0046512	sphingosine biosynthetic process	http://amigo.geneontology.org/amigo/term/GO:0046512	2	2002	9	17184	1.90833	366697;313339	Sptlc2;Acer2	0.321167	0.49327	0.75684
GO:0034332	adherens junction organization	http://amigo.geneontology.org/amigo/term/GO:0034332	2	2002	9	17184	1.90833	83805;29419	Src;Numb	0.321167	0.49327	0.75684
GO:0019752	carboxylic acid metabolic process	http://amigo.geneontology.org/amigo/term/GO:0019752	2	2002	9	17184	1.90833	29634;60582	Ldhc;Il1rn	0.321167	0.49327	0.75684
GO:0070050	neuron cellular homeostasis	http://amigo.geneontology.org/amigo/term/GO:0070050	2	2002	9	17184	1.90833	303259;298250	Mink1;Fggy	0.321167	0.49327	0.75684
GO:0055064	chloride ion homeostasis	http://amigo.geneontology.org/amigo/term/GO:0055064	2	2002	9	17184	1.90833	363085;171443	Car12;Slc12a9	0.321167	0.49327	0.75684
GO:0000050	urea cycle	http://amigo.geneontology.org/amigo/term/GO:0000050	2	2002	9	17184	1.90833	25698;29221	Ass1;Arg1	0.321167	0.49327	0.75684
GO:0045955	negative regulation of calcium ion-dependent exocytosis	http://amigo.geneontology.org/amigo/term/GO:0045955	2	2002	9	17184	1.90833	114095;83618	Stxbp3;Rest	0.321167	0.49327	0.75684
GO:0061180	mammary gland epithelium development	http://amigo.geneontology.org/amigo/term/GO:0061180	2	2002	9	17184	1.90833	24918;24514	Stat5a;Jak2	0.321167	0.49327	0.75684
GO:0046415	urate metabolic process	http://amigo.geneontology.org/amigo/term/GO:0046415	2	2002	9	17184	1.90833	501925;306941	Slc2a9;Lrrc16a	0.321167	0.49327	0.75684
GO:0015893	drug transport	http://amigo.geneontology.org/amigo/term/GO:0015893	2	2002	9	17184	1.90833	58978;360539	Slco1b2;Slc47a1	0.321167	0.49327	0.75684
GO:0060452	positive regulation of cardiac muscle contraction	http://amigo.geneontology.org/amigo/term/GO:0060452	2	2002	9	17184	1.90833	84583;24602	Rgs2;Nppa	0.321167	0.49327	0.75684
GO:0010761	fibroblast migration	http://amigo.geneontology.org/amigo/term/GO:0010761	2	2002	9	17184	1.90833	286896;293960	Sgpl1;Zfand5	0.321167	0.49327	0.75684
GO:0009435	NAD biosynthetic process	http://amigo.geneontology.org/amigo/term/GO:0009435	2	2002	9	17184	1.90833	297508;499330	Nampt;Nmrk1	0.321167	0.49327	0.75684
GO:0035729	cellular response to hepatocyte growth factor stimulus	http://amigo.geneontology.org/amigo/term/GO:0035729	2	2002	9	17184	1.90833	25619;361532	Plau;Sirt2	0.321167	0.49327	0.75684
GO:0016126	sterol biosynthetic process	http://amigo.geneontology.org/amigo/term/GO:0016126	2	2002	9	17184	1.90833	309527;64194	Ch25h;Insig1	0.321167	0.49327	0.75684
GO:0051444	negative regulation of ubiquitin-protein transferase activity	http://amigo.geneontology.org/amigo/term/GO:0051444	2	2002	9	17184	1.90833	81751;29192	Psen2;Psen1	0.321167	0.49327	0.75684
GO:0060765	regulation of androgen receptor signaling pathway	http://amigo.geneontology.org/amigo/term/GO:0060765	2	2002	9	17184	1.90833	25388;304271	Arrb2;Rnf6	0.321167	0.49327	0.75684
GO:0051246	regulation of protein metabolic process	http://amigo.geneontology.org/amigo/term/GO:0051246	2	2002	9	17184	1.90833	64031;58917	Pdcd4;Hpx	0.321167	0.49327	0.75684
GO:0032000	positive regulation of fatty acid beta-oxidation	http://amigo.geneontology.org/amigo/term/GO:0032000	2	2002	9	17184	1.90833	25757;29376	Cpt1a;Irs2	0.321167	0.49327	0.75684
GO:0042347	negative regulation of NF-kappaB import into nucleus	http://amigo.geneontology.org/amigo/term/GO:0042347	2	2002	9	17184	1.90833	65161;287362	Litaf;Nlrp3	0.321167	0.49327	0.75684
GO:0070849	response to epidermal growth factor	http://amigo.geneontology.org/amigo/term/GO:0070849	2	2002	9	17184	1.90833	116590;24617	Mapk1;Serpine1	0.321167	0.49327	0.75684
GO:0035970	peptidyl-threonine dephosphorylation	http://amigo.geneontology.org/amigo/term/GO:0035970	2	2002	9	17184	1.90833	246311;360593	Pdp2;Ppm1e	0.321167	0.49327	0.75684
GO:0034333	adherens junction assembly	http://amigo.geneontology.org/amigo/term/GO:0034333	2	2002	9	17184	1.90833	100361417;365895	Tbcd;Hipk1	0.321167	0.49327	0.75684
GO:0048644	muscle organ morphogenesis	http://amigo.geneontology.org/amigo/term/GO:0048644	2	2002	9	17184	1.90833	60584;296272	Lif;Tcf15	0.321167	0.49327	0.75684
GO:0031536	positive regulation of exit from mitosis	http://amigo.geneontology.org/amigo/term/GO:0031536	2	2002	9	17184	1.90833	64041;59086	Birc5;Tgfb1	0.321167	0.49327	0.75684
GO:0010666	positive regulation of cardiac muscle cell apoptotic process	http://amigo.geneontology.org/amigo/term/GO:0010666	2	2002	9	17184	1.90833	84480;29385	Bnip3;Cxcr2	0.321167	0.49327	0.75684
GO:0010907	positive regulation of glucose metabolic process	http://amigo.geneontology.org/amigo/term/GO:0010907	2	2002	9	17184	1.90833	83805;29376	Src;Irs2	0.321167	0.49327	0.75684
GO:0030490	maturation of SSU-rRNA	http://amigo.geneontology.org/amigo/term/GO:0030490	2	2002	9	17184	1.90833	29284;498934	Rps14;Lsm6	0.321167	0.49327	0.75684
GO:0010838	positive regulation of keratinocyte proliferation	http://amigo.geneontology.org/amigo/term/GO:0010838	2	2002	9	17184	1.90833	25694;24620	Has2;Reg3g	0.321167	0.49327	0.75684
GO:0022612	gland morphogenesis	http://amigo.geneontology.org/amigo/term/GO:0022612	2	2002	9	17184	1.90833	59114;252833	Slc9a3r1;Gdf7	0.321167	0.49327	0.75684
GO:0032464	positive regulation of protein homooligomerization	http://amigo.geneontology.org/amigo/term/GO:0032464	2	2002	9	17184	1.90833	117271;64625	Hrk;Bid	0.321167	0.49327	0.75684
GO:0002675	positive regulation of acute inflammatory response	http://amigo.geneontology.org/amigo/term/GO:0002675	2	2002	9	17184	1.90833	29624;499285	Alox5ap;Adam8	0.321167	0.49327	0.75684
GO:0034138	toll-like receptor 3 signaling pathway	http://amigo.geneontology.org/amigo/term/GO:0034138	2	2002	9	17184	1.90833	364405;305451	Scara3;Tnip2	0.321167	0.49327	0.75684
GO:0006105	succinate metabolic process	http://amigo.geneontology.org/amigo/term/GO:0006105	2	2002	9	17184	1.90833	24918;25235	Stat5a;Ghr	0.321167	0.49327	0.75684
GO:0060158	phospholipase C-activating dopamine receptor signaling pathway	http://amigo.geneontology.org/amigo/term/GO:0060158	2	2002	9	17184	1.90833	89788;59114	Gna15;Slc9a3r1	0.321167	0.49327	0.75684
GO:0010870	positive regulation of receptor biosynthetic process	http://amigo.geneontology.org/amigo/term/GO:0010870	2	2002	9	17184	1.90833	29560;58852	Hif1a;Nr1h3	0.321167	0.49327	0.75684
GO:0055119	relaxation of cardiac muscle	http://amigo.geneontology.org/amigo/term/GO:0055119	2	2002	9	17184	1.90833	29659;84583	P2rx4;Rgs2	0.321167	0.49327	0.75684
GO:1901224	positive regulation of NIK/NF-kappaB signaling	http://amigo.geneontology.org/amigo/term/GO:1901224	2	2002	9	17184	1.90833	64045;500133	Glrx;Nod1	0.321167	0.49327	0.75684
GO:0070244	negative regulation of thymocyte apoptotic process	http://amigo.geneontology.org/amigo/term/GO:0070244	2	2002	9	17184	1.90833	29560;24874	Hif1a;Vhl	0.321167	0.49327	0.75684
GO:0007010	cytoskeleton organization	http://amigo.geneontology.org/amigo/term/GO:0007010	12	2002	86	17184	1.19888	25528;171414;688540;296580;287561;25460;367714;307248;84357;24770;299356;315843	Sirpa;Pmfbp1;Mast3;Camsap1;Ccl7;Hmmr;Rp2;Pstpip2;Sh3kbp1;Ccl2;Syne3;Phip	0.323714	0.489838	0.76204
GO:0007417	central nervous system development	http://amigo.geneontology.org/amigo/term/GO:0007417	13	2002	94	17184	1.18829	25393;311622;497815;24337;64018;361532;289201;116683;140908;83534;114490;24547;24718	Bcan;Stk4;Nrcam;Erbb2;Slc33a1;Sirt2;Lmx1a;Efna5;Cdk5;Tpp1;Cited2;Mbp;Reln	0.323833	0.489679	0.76204
GO:0031098	stress-activated protein kinase signaling cascade	http://amigo.geneontology.org/amigo/term/GO:0031098	6	2002	39	17184	1.32149	303259;311622;116596;303605;301363;29432	Mink1;Stk4;Map3k8;Strada;Map4k4;Pak2	0.327526	0.484754	0.769746
GO:0006281	DNA repair	http://amigo.geneontology.org/amigo/term/GO:0006281	21	2002	159	17184	1.13508	313387;85423;85434;363084;310034;310745;362288;266713;84495;299691;100360594;140654;300711;298074;304127;309812;315500;300665;362817;292907;293489	Usp1;Tfpt;Cdc5l;Usp3;Rad17;Dclre1b;Rtel1;Mnat1;Xrcc1;Cry1;Fanci;Rps3;Atm;Xpa;Bach1;Rev3l;Eepd1;Hinfp;Cdk2;Ruvbl2;Slx1b	0.327571	0.484694	0.769746
GO:0006974	cellular response to DNA damage stimulus	http://amigo.geneontology.org/amigo/term/GO:0006974	26	2002	200	17184	1.11737	25402;116590;83507;310034;363140;81515;29240;678893;84495;303592;362412;29619;116675;366783;140654;24577;303375;300711;680611;498119;29192;299206;360254;58936;116464;83508	Casp3;Mapk1;Parg;Rad17;Rassf1;Lyn;Polb;Susd6;Xrcc1;Tlk2;Rad18;Btg2;Pgap2;Alkbh8;Rps3;Myc;Rad51d;Atm;Bcl3;Spidr;Psen1;Batf;Brca2;Plk3;Ncoa6;Timeless	0.328964	0.482851	0.772473
GO:0021510	spinal cord development	http://amigo.geneontology.org/amigo/term/GO:0021510	7	2002	47	17184	1.27936	252857;83467;84409;304850;56718;500989;24950	Rapgef4;Slit3;Robo2;Rnf2;Mtor;Zfp259;Srd5a1	0.331683	0.479276	0.777095
GO:0032967	positive regulation of collagen biosynthetic process	http://amigo.geneontology.org/amigo/term/GO:0032967	4	2002	24	17184	1.43143	113898;29197;59086;24770	Prdx5;Il18;Tgfb1;Ccl2	0.333978	0.476283	0.777095
GO:0008654	phospholipid biosynthetic process	http://amigo.geneontology.org/amigo/term/GO:0008654	4	2002	24	17184	1.43143	361467;170907;294673;25096	Lpcat1;Serinc5;Hexb;Pld1	0.333978	0.476283	0.777095
GO:0006509	membrane protein ectodomain proteolysis	http://amigo.geneontology.org/amigo/term/GO:0006509	4	2002	24	17184	1.43143	81751;29192;29650;290834	Psen2;Psen1;Adam10;Adam9	0.333978	0.476283	0.777095
GO:0042098	T cell proliferation	http://amigo.geneontology.org/amigo/term/GO:0042098	4	2002	24	17184	1.43143	367328;24772;60628;680609	Wash1;Cxcl12;Cxcr4;Ebi3	0.333978	0.476283	0.777095
GO:0001819	positive regulation of cytokine production	http://amigo.geneontology.org/amigo/term/GO:0001819	4	2002	24	17184	1.43143	316519;29581;362076;311821	Slc11a1;Htr2b;Il36b;Agpat2	0.333978	0.476283	0.777095
GO:0050905	neuromuscular process	http://amigo.geneontology.org/amigo/term/GO:0050905	4	2002	24	17184	1.43143	295053;170630;29738;294673	Spg20;Fgf12;Kcnab2;Hexb	0.333978	0.476283	0.777095
GO:0070371	ERK1 and ERK2 cascade	http://amigo.geneontology.org/amigo/term/GO:0070371	4	2002	24	17184	1.43143	116590;29581;170851;24825	Mapk1;Htr2b;Map2k1;Tf	0.333978	0.476283	0.777095
GO:0010039	response to iron ion	http://amigo.geneontology.org/amigo/term/GO:0010039	4	2002	24	17184	1.43143	25644;25715;84604;83584	Bmp6;Slc11a2;Hamp;Casp6	0.333978	0.476283	0.777095
GO:0090314	positive regulation of protein targeting to membrane	http://amigo.geneontology.org/amigo/term/GO:0090314	4	2002	24	17184	1.43143	296655;298914;140908;24770	Stom;Itgb1bp1;Cdk5;Ccl2	0.333978	0.476283	0.777095
GO:0046427	positive regulation of JAK-STAT cascade	http://amigo.geneontology.org/amigo/term/GO:0046427	4	2002	24	17184	1.43143	25325;60665;25235;25426	Il10;Cxcl6;Ghr;Cyp1b1	0.333978	0.476283	0.777095
GO:0007029	endoplasmic reticulum organization	http://amigo.geneontology.org/amigo/term/GO:0007029	4	2002	24	17184	1.43143	309187;192129;365652;682930	Atl3;Vmp1;Col4a3bp;Cacna1s	0.333978	0.476283	0.777095
GO:0030030	cell projection organization	http://amigo.geneontology.org/amigo/term/GO:0030030	4	2002	24	17184	1.43143	266714;296136;56718;364206	Myo7a;Nphp1;Mtor;Plek	0.333978	0.476283	0.777095
GO:0030032	lamellipodium assembly	http://amigo.geneontology.org/amigo/term/GO:0030032	5	2002	32	17184	1.34201	50677;246174;305938;300955;306941	Ptpro;Fgd4;Spata13;Nck1;Lrrc16a	0.342208	0.46571	0.794017
GO:0060349	bone morphogenesis	http://amigo.geneontology.org/amigo/term/GO:0060349	5	2002	32	17184	1.34201	685072;25431;25694;114490;171052	Rarg;Dlx5;Has2;Cited2;Mmp13	0.342208	0.46571	0.794017
GO:1903507	negative regulation of nucleic acid-templated transcription	http://amigo.geneontology.org/amigo/term/GO:1903507	5	2002	32	17184	1.34201	301431;317346;494021;361849;64345	Nif3l1;Bcor;Lmcd1;Ccar1;Hif3a	0.342208	0.46571	0.794017
GO:0019369	arachidonic acid metabolic process	http://amigo.geneontology.org/amigo/term/GO:0019369	5	2002	32	17184	1.34201	171522;304289;81639;287454;25426	Cyp2d4;Daglb;Alox15;Alox12;Cyp1b1	0.342208	0.46571	0.794017
GO:0009967	positive regulation of signal transduction	http://amigo.geneontology.org/amigo/term/GO:0009967	6	2002	40	17184	1.28838	310694;54245;155183;290361;81504;305269	Fcrl2;Crk;Skap2;Dok2;Grb2;Stap1	0.346754	0.459979	0.797206
GO:0034446	substrate adhesion-dependent cell spreading	http://amigo.geneontology.org/amigo/term/GO:0034446	6	2002	40	17184	1.28838	25713;360840;309186;29528;83805;65037	Itgb7;Srgap2;Fermt3;Vamp3;Src;Mertk	0.346754	0.459979	0.797206
GO:0032956	regulation of actin cytoskeleton organization	http://amigo.geneontology.org/amigo/term/GO:0032956	6	2002	40	17184	1.28838	116683;171500;314654;54245;79208;56718	Efna5;Stau2;Myo1f;Crk;Epha5;Mtor	0.346754	0.459979	0.797206
GO:0035855	megakaryocyte development	http://amigo.geneontology.org/amigo/term/GO:0035855	3	2002	17	17184	1.51549	406865;79249;116689	G6b;Abi1;Ptpn6	0.347907	0.458537	0.797206
GO:0006665	sphingolipid metabolic process	http://amigo.geneontology.org/amigo/term/GO:0006665	3	2002	17	17184	1.51549	170907;310849;81536	Serinc5;Sgms2;Sgpp1	0.347907	0.458537	0.797206
GO:0007413	axonal fasciculation	http://amigo.geneontology.org/amigo/term/GO:0007413	3	2002	17	17184	1.51549	116683;310207;29751	Efna5;Sema5a;Sema3a	0.347907	0.458537	0.797206
GO:0008209	androgen metabolic process	http://amigo.geneontology.org/amigo/term/GO:0008209	3	2002	17	17184	1.51549	286896;25026;24950	Sgpl1;Adm;Srd5a1	0.347907	0.458537	0.797206
GO:0017156	calcium ion-dependent exocytosis	http://amigo.geneontology.org/amigo/term/GO:0017156	3	2002	17	17184	1.51549	65025;252857;29528	Rims3;Rapgef4;Vamp3	0.347907	0.458537	0.797206
GO:0043536	positive regulation of blood vessel endothelial cell migration	http://amigo.geneontology.org/amigo/term/GO:0043536	3	2002	17	17184	1.51549	24471;114111;59086	Hspb1;Vegfc;Tgfb1	0.347907	0.458537	0.797206
GO:0016601	Rac protein signal transduction	http://amigo.geneontology.org/amigo/term/GO:0016601	3	2002	17	17184	1.51549	83527;308875;29427	Dbnl;Rhog;Aif1	0.347907	0.458537	0.797206
GO:0048598	embryonic morphogenesis	http://amigo.geneontology.org/amigo/term/GO:0048598	3	2002	17	17184	1.51549	29581;25546;301374	Htr2b;Shox2;RGD1310553	0.347907	0.458537	0.797206
GO:0033539	fatty acid beta-oxidation using acyl-CoA dehydrogenase	http://amigo.geneontology.org/amigo/term/GO:0033539	3	2002	17	17184	1.51549	315973;83522;294973	Acad11;Acox3;Acad9	0.347907	0.458537	0.797206
GO:0007141	male meiosis I	http://amigo.geneontology.org/amigo/term/GO:0007141	3	2002	17	17184	1.51549	292206;85256;360254	Trip13;Slc2a8;Brca2	0.347907	0.458537	0.797206
GO:0002063	chondrocyte development	http://amigo.geneontology.org/amigo/term/GO:0002063	3	2002	17	17184	1.51549	685072;171396;25546	Rarg;Sulf1;Shox2	0.347907	0.458537	0.797206
GO:0000737	DNA catabolic process, endonucleolytic	http://amigo.geneontology.org/amigo/term/GO:0000737	3	2002	17	17184	1.51549	291787;259171;301062	Rbbp8;Dclre1c;Exog	0.347907	0.458537	0.797206
GO:0001841	neural tube formation	http://amigo.geneontology.org/amigo/term/GO:0001841	3	2002	17	17184	1.51549	304486;311622;114490	Tctn1;Stk4;Cited2	0.347907	0.458537	0.797206
GO:0050730	regulation of peptidyl-tyrosine phosphorylation	http://amigo.geneontology.org/amigo/term/GO:0050730	3	2002	17	17184	1.51549	288264;309684;79429	Ifnar1;Itgb2;Pdgfc	0.347907	0.458537	0.797206
GO:0016226	iron-sulfur cluster assembly	http://amigo.geneontology.org/amigo/term/GO:0016226	3	2002	17	17184	1.51549	360826;360681;363611	Hscb;Narf;Iba57	0.347907	0.458537	0.797206
GO:0009267	cellular response to starvation	http://amigo.geneontology.org/amigo/term/GO:0009267	7	2002	48	17184	1.25263	25697;24957;25196;312647;291760;24950;114859	Ctsl;Glul;Inhbb;Atg7;Dsc2;Srd5a1;Eif2ak4	0.34925	0.456863	0.797396
GO:0045597	positive regulation of cell differentiation	http://amigo.geneontology.org/amigo/term/GO:0045597	7	2002	48	17184	1.25263	89829;25671;170851;24517;25235;24514;29373	Socs3;Smad1;Map2k1;Junb;Ghr;Jak2;Bmp2	0.34925	0.456863	0.797396
GO:0009411	response to UV	http://amigo.geneontology.org/amigo/term/GO:0009411	7	2002	48	17184	1.25263	313387;25402;362412;298074;298652;314061;313264	Usp1;Casp3;Rad18;Xpa;Ube4b;Uvssa;Trim32	0.34925	0.456863	0.797396
GO:0010629	negative regulation of gene expression	http://amigo.geneontology.org/amigo/term/GO:0010629	25	2002	195	17184	1.10171	309871;298575;83618;29184;24494;24310;299827;312299;360790;307106;497811;25150;24577;83467;313587;24617;29427;114490;57301;29373;59086;291609;24553;83764;300665	Prdm1;Pink1;Rest;Cd36;Il1b;Ace;Tbk1;Ezh2;Upk3b;Sfmbt2;Xdh;Fyn;Myc;Slit3;Zc3h12a;Serpine1;Aif1;Cited2;Ccr1;Bmp2;Tgfb1;Ndfip1;Met;Flot2;Hinfp	0.356633	0.447779	0.797396
GO:0002437	inflammatory response to antigenic stimulus	http://amigo.geneontology.org/amigo/term/GO:0002437	4	2002	25	17184	1.37409	60463;362076;679028;501043	Ccr2;Il36b;Rbpj;Il20rb	0.358699	0.44527	0.797396
GO:0045954	positive regulation of natural killer cell mediated cytotoxicity	http://amigo.geneontology.org/amigo/term/GO:0045954	4	2002	25	17184	1.37409	24918;307199;25328;25156	Stat5a;Cd226;Lamp1;Vav1	0.358699	0.44527	0.797396
GO:2001234	negative regulation of apoptotic signaling pathway	http://amigo.geneontology.org/amigo/term/GO:2001234	4	2002	25	17184	1.37409	24471;81751;24962;29192	Hspb1;Psen2;Cth;Psen1	0.358699	0.44527	0.797396
GO:0051321	meiotic cell cycle	http://amigo.geneontology.org/amigo/term/GO:0051321	4	2002	25	17184	1.37409	291787;361532;308870;362817	Rbbp8;Sirt2;Numa1;Cdk2	0.358699	0.44527	0.797396
GO:0045921	positive regulation of exocytosis	http://amigo.geneontology.org/amigo/term/GO:0045921	4	2002	25	17184	1.37409	64045;64633;305853;81022	Glrx;Rab5a;Rab2b;Stxbp5	0.358699	0.44527	0.797396
GO:0048339	paraxial mesoderm development	http://amigo.geneontology.org/amigo/term/GO:0048339	2	2002	10	17184	1.7174	308582;296272	Tead2;Tcf15	0.360967	0.442532	0.797396
GO:0033598	mammary gland epithelial cell proliferation	http://amigo.geneontology.org/amigo/term/GO:0033598	2	2002	10	17184	1.7174	116590;24253	Mapk1;Cebpb	0.360967	0.442532	0.797396
GO:0015816	glycine transport	http://amigo.geneontology.org/amigo/term/GO:0015816	2	2002	10	17184	1.7174	155205;83612	Slc36a1;Slc32a1	0.360967	0.442532	0.797396
GO:0001973	adenosine receptor signaling pathway	http://amigo.geneontology.org/amigo/term/GO:0001973	2	2002	10	17184	1.7174	25369;29316	Adora2a;Adora2b	0.360967	0.442532	0.797396
GO:0050778	positive regulation of immune response	http://amigo.geneontology.org/amigo/term/GO:0050778	2	2002	10	17184	1.7174	25441;294274	Fcer1g;RT1-DMa	0.360967	0.442532	0.797396
GO:0006703	estrogen biosynthetic process	http://amigo.geneontology.org/amigo/term/GO:0006703	2	2002	10	17184	1.7174	25557;25322	Star;Hsd17b1	0.360967	0.442532	0.797396
GO:0010225	response to UV-C	http://amigo.geneontology.org/amigo/term/GO:0010225	2	2002	10	17184	1.7174	680611;360254	Bcl3;Brca2	0.360967	0.442532	0.797396
GO:0032434	regulation of proteasomal ubiquitin-dependent protein catabolic process	http://amigo.geneontology.org/amigo/term/GO:0032434	2	2002	10	17184	1.7174	64363;289437	Araf;Glmn	0.360967	0.442532	0.797396
GO:0032940	secretion by cell	http://amigo.geneontology.org/amigo/term/GO:0032940	2	2002	10	17184	1.7174	245978;65037	Cklf;Mertk	0.360967	0.442532	0.797396
GO:0003417	growth plate cartilage development	http://amigo.geneontology.org/amigo/term/GO:0003417	2	2002	10	17184	1.7174	685072;171052	Rarg;Mmp13	0.360967	0.442532	0.797396
GO:0003300	cardiac muscle hypertrophy	http://amigo.geneontology.org/amigo/term/GO:0003300	2	2002	10	17184	1.7174	29581;29432	Htr2b;Pak2	0.360967	0.442532	0.797396
GO:0030856	regulation of epithelial cell differentiation	http://amigo.geneontology.org/amigo/term/GO:0030856	2	2002	10	17184	1.7174	497811;24918	Xdh;Stat5a	0.360967	0.442532	0.797396
GO:0002827	positive regulation of T-helper 1 type immune response	http://amigo.geneontology.org/amigo/term/GO:0002827	2	2002	10	17184	1.7174	316519;60463	Slc11a1;Ccr2	0.360967	0.442532	0.797396
GO:0097202	activation of cysteine-type endopeptidase activity	http://amigo.geneontology.org/amigo/term/GO:0097202	2	2002	10	17184	1.7174	303073;266610	Cyfip2;Fadd	0.360967	0.442532	0.797396
GO:0009117	nucleotide metabolic process	http://amigo.geneontology.org/amigo/term/GO:0009117	2	2002	10	17184	1.7174	298881;56780	Nt5c1b;Acpp	0.360967	0.442532	0.797396
GO:0060997	dendritic spine morphogenesis	http://amigo.geneontology.org/amigo/term/GO:0060997	2	2002	10	17184	1.7174	89820;79208	Prmt3;Epha5	0.360967	0.442532	0.797396
GO:0010762	regulation of fibroblast migration	http://amigo.geneontology.org/amigo/term/GO:0010762	2	2002	10	17184	1.7174	282844;24771	Rffl;Sdc4	0.360967	0.442532	0.797396
GO:0009750	response to fructose	http://amigo.geneontology.org/amigo/term/GO:0009750	2	2002	10	17184	1.7174	29527;25659	Ptgs2;Khk	0.360967	0.442532	0.797396
GO:0050863	regulation of T cell activation	http://amigo.geneontology.org/amigo/term/GO:0050863	2	2002	10	17184	1.7174	24932;501043	Cd4;Il20rb	0.360967	0.442532	0.797396
GO:0033673	negative regulation of kinase activity	http://amigo.geneontology.org/amigo/term/GO:0033673	2	2002	10	17184	1.7174	246060;29376	Cdkn1c;Irs2	0.360967	0.442532	0.797396
GO:0060137	maternal process involved in parturition	http://amigo.geneontology.org/amigo/term/GO:0060137	2	2002	10	17184	1.7174	64036;24770	Cd55;Ccl2	0.360967	0.442532	0.797396
GO:0008090	retrograde axon cargo transport	http://amigo.geneontology.org/amigo/term/GO:0008090	2	2002	10	17184	1.7174	303312;170845	Wdr81;Ndel1	0.360967	0.442532	0.797396
GO:0032025	response to cobalt ion	http://amigo.geneontology.org/amigo/term/GO:0032025	2	2002	10	17184	1.7174	25402;29560	Casp3;Hif1a	0.360967	0.442532	0.797396
GO:1902166	negative regulation of intrinsic apoptotic signaling pathway in response to DNA damage by p53 class mediator	http://amigo.geneontology.org/amigo/term/GO:1902166	2	2002	10	17184	1.7174	691278;25406	Triap1;Cd44	0.360967	0.442532	0.797396
GO:0033674	positive regulation of kinase activity	http://amigo.geneontology.org/amigo/term/GO:0033674	2	2002	10	17184	1.7174	29595;25406	Htr2a;Cd44	0.360967	0.442532	0.797396
GO:0070886	positive regulation of calcineurin-NFAT signaling cascade	http://amigo.geneontology.org/amigo/term/GO:0070886	2	2002	10	17184	1.7174	494021;308965	Lmcd1;Chp2	0.360967	0.442532	0.797396
GO:0006796	phosphate-containing compound metabolic process	http://amigo.geneontology.org/amigo/term/GO:0006796	2	2002	10	17184	1.7174	54410;59086	Enpp3;Tgfb1	0.360967	0.442532	0.797396
GO:0044255	cellular lipid metabolic process	http://amigo.geneontology.org/amigo/term/GO:0044255	2	2002	10	17184	1.7174	25557;58852	Star;Nr1h3	0.360967	0.442532	0.797396
GO:0007191	adenylate cyclase-activating dopamine receptor signaling pathway	http://amigo.geneontology.org/amigo/term/GO:0007191	2	2002	10	17184	1.7174	59114;24611	Slc9a3r1;Gnal	0.360967	0.442532	0.797396
GO:0034405	response to fluid shear stress	http://amigo.geneontology.org/amigo/term/GO:0034405	2	2002	10	17184	1.7174	29659;114490	P2rx4;Cited2	0.360967	0.442532	0.797396
GO:0031953	negative regulation of protein autophosphorylation	http://amigo.geneontology.org/amigo/term/GO:0031953	2	2002	10	17184	1.7174	24516;292541	Jun;Nlrp12	0.360967	0.442532	0.797396
GO:0001775	cell activation	http://amigo.geneontology.org/amigo/term/GO:0001775	2	2002	10	17184	1.7174	59086;116510	Tgfb1;Timp1	0.360967	0.442532	0.797396
GO:0018298	protein-chromophore linkage	http://amigo.geneontology.org/amigo/term/GO:0018298	2	2002	10	17184	1.7174	498289;299691	Opn3;Cry1	0.360967	0.442532	0.797396
GO:0060711	labyrinthine layer development	http://amigo.geneontology.org/amigo/term/GO:0060711	2	2002	10	17184	1.7174	288602;170851	Syna;Map2k1	0.360967	0.442532	0.797396
GO:0071455	cellular response to hyperoxia	http://amigo.geneontology.org/amigo/term/GO:0071455	2	2002	10	17184	1.7174	24330;312647	Egr1;Atg7	0.360967	0.442532	0.797396
GO:0045176	apical protein localization	http://amigo.geneontology.org/amigo/term/GO:0045176	2	2002	10	17184	1.7174	94197;317435	Rab14;Shroom2	0.360967	0.442532	0.797396
GO:0050765	negative regulation of phagocytosis	http://amigo.geneontology.org/amigo/term/GO:0050765	2	2002	10	17184	1.7174	289211;59086	Fcgr2b;Tgfb1	0.360967	0.442532	0.797396
GO:0031284	positive regulation of guanylate cyclase activity	http://amigo.geneontology.org/amigo/term/GO:0031284	2	2002	10	17184	1.7174	24598;29316	Nos1;Adora2b	0.360967	0.442532	0.797396
GO:2000059	negative regulation of protein ubiquitination involved in ubiquitin-dependent protein catabolic process	http://amigo.geneontology.org/amigo/term/GO:2000059	2	2002	10	17184	1.7174	81751;29192	Psen2;Psen1	0.360967	0.442532	0.797396
GO:0030031	cell projection assembly	http://amigo.geneontology.org/amigo/term/GO:0030031	2	2002	10	17184	1.7174	297339;366957	Capg;Rac2	0.360967	0.442532	0.797396
GO:0051001	negative regulation of nitric-oxide synthase activity	http://amigo.geneontology.org/amigo/term/GO:0051001	2	2002	10	17184	1.7174	363494;57302	Gla;Cnr2	0.360967	0.442532	0.797396
GO:0009410	response to xenobiotic stimulus	http://amigo.geneontology.org/amigo/term/GO:0009410	2	2002	10	17184	1.7174	116632;25458	Nat2;Gss	0.360967	0.442532	0.797396
GO:0051006	positive regulation of lipoprotein lipase activity	http://amigo.geneontology.org/amigo/term/GO:0051006	2	2002	10	17184	1.7174	316122;58852	Abhd5;Nr1h3	0.360967	0.442532	0.797396
GO:0009311	oligosaccharide metabolic process	http://amigo.geneontology.org/amigo/term/GO:0009311	2	2002	10	17184	1.7174	363494;78947	Gla;Gcs1	0.360967	0.442532	0.797396
GO:0090281	negative regulation of calcium ion import	http://amigo.geneontology.org/amigo/term/GO:0090281	2	2002	10	17184	1.7174	24310;58976	Ace;Slc30a1	0.360967	0.442532	0.797396
GO:0001822	kidney development	http://amigo.geneontology.org/amigo/term/GO:0001822	18	2002	138	17184	1.12066	25236;25644;307740;25698;24310;24450;81687;25671;24590;25694;171396;246060;286896;114490;83469;29139;114031;83508	Gpc3;Bmp6;Sall1;Ass1;Ace;Hmgcs2;Mmp9;Smad1;Mme;Has2;Sulf1;Cdkn1c;Sgpl1;Cited2;Lrp4;Dcn;Fstl3;Timeless	0.362521	0.440667	0.800295
GO:0001837	epithelial to mesenchymal transition	http://amigo.geneontology.org/amigo/term/GO:0001837	5	2002	33	17184	1.30127	29610;29560;29373;679028;59086	Tgfbr3;Hif1a;Bmp2;Rbpj;Tgfb1	0.363748	0.439199	0.801405
GO:0021983	pituitary gland development	http://amigo.geneontology.org/amigo/term/GO:0021983	5	2002	33	17184	1.30127	307740;25196;679028;25204;24950	Sall1;Inhbb;Rbpj;Pcsk1;Srd5a1	0.363748	0.439199	0.801405
GO:1990090	cellular response to nerve growth factor stimulus	http://amigo.geneontology.org/amigo/term/GO:1990090	5	2002	33	17184	1.30127	85434;252857;24617;113970;25054	Cdc5l;Rapgef4;Serpine1;Magi2;Ntrk2	0.363748	0.439199	0.801405
GO:0007411	axon guidance	http://amigo.geneontology.org/amigo/term/GO:0007411	17	2002	130	17184	1.1235	50677;84358;25431;58853;299236;497815;289201;116683;310207;83467;29751;84409;79208;252833;291948;307403;24718	Ptpro;Efna2;Dlx5;Nr4a3;Flrt2;Nrcam;Lmx1a;Efna5;Sema5a;Slit3;Sema3a;Robo2;Epha5;Gdf7;Pgrmc1;Csf1r;Reln	0.364689	0.438078	0.802945
GO:0007628	adult walking behavior	http://amigo.geneontology.org/amigo/term/GO:0007628	6	2002	41	17184	1.25688	58942;306619;312647;266732;25569;25388	Cacnb4;Cln8;Atg7;Npc1;Trh;Arrb2	0.366076	0.436429	0.803634
GO:0001974	blood vessel remodeling	http://amigo.geneontology.org/amigo/term/GO:0001974	6	2002	41	17184	1.25688	60584;29610;60463;680718;679028;24250	Lif;Tgfbr3;Ccr2;Cts8;Rbpj;Cbs	0.366076	0.436429	0.803634
GO:0007595	lactation	http://amigo.geneontology.org/amigo/term/GO:0007595	8	2002	57	17184	1.20551	313929;25748;497811;24918;29560;290843;81718;24553	Ncoa1;Alas2;Xdh;Stat5a;Hif1a;Agpat6;Cdo1;Met	0.366852	0.435509	0.803634
GO:0060348	bone development	http://amigo.geneontology.org/amigo/term/GO:0060348	8	2002	57	17184	1.20551	685072;81707;25671;171396;25322;79429;24950;689883	Rarg;Mmp14;Smad1;Sulf1;Hsd17b1;Pdgfc;Srd5a1;Setdb1	0.366852	0.435509	0.803634
GO:0001541	ovarian follicle development	http://amigo.geneontology.org/amigo/term/GO:0001541	8	2002	57	17184	1.20551	81686;81707;25464;286936;304608;24253;117019;116464	Mmp2;Mmp14;Icam1;Pcyt1b;Mmp19;Cebpb;Eif2b4;Ncoa6	0.366852	0.435509	0.803634
GO:0009409	response to cold	http://amigo.geneontology.org/amigo/term/GO:0009409	7	2002	49	17184	1.227	29197;24787;360914;94172;25569;25026;114488	Il18;Sod2;Plac8;Slc27a1;Trh;Adm;Rbm3	0.366912	0.435438	0.803634
GO:0010976	positive regulation of neuron projection development	http://amigo.geneontology.org/amigo/term/GO:0010976	15	2002	114	17184	1.13037	60584;81515;60665;29143;307938;25150;50646;29597;361597;56718;24553;113970;24591;24718;25054	Lif;Lyn;Cxcl6;Grn;Trim67;Fyn;Ptk2b;P2ry2;Fes;Mtor;Met;Magi2;Neu1;Reln;Ntrk2	0.369057	0.432907	0.803634
GO:0006457	protein folding	http://amigo.geneontology.org/amigo/term/GO:0006457	15	2002	114	17184	1.13037	360826;29374;364755;364529;171562;294711;293522;25506;59110;100361417;294864;360722;84491;361887;294708	Hscb;Cct4;Ero1b;Calr3;Ero1a;Ppwd1;Ahsp;P4hb;Aipl1;Tbcd;Cct5;Pdia5;Qsox1;Cwc27;Sgtb	0.369057	0.432907	0.803634
GO:0035335	peptidyl-tyrosine dephosphorylation	http://amigo.geneontology.org/amigo/term/GO:0035335	13	2002	98	17184	1.13952	311406;50677;29645;156826;116663;29463;170851;246781;365396;117063;301333;116689;303342	Dusp2;Ptpro;Ptprj;Eya2;Dusp6;Ptp4a1;Map2k1;Ptpn7;Ssh3;Ptpn2;Ptpn18;Ptpn6;Ssh2	0.373419	0.427803	0.803634
GO:0035994	response to muscle stretch	http://amigo.geneontology.org/amigo/term/GO:0035994	3	2002	18	17184	1.43122	24516;81736;94204	Jun;Nfkb1;Ece1	0.37762	0.422946	0.803634
GO:0045780	positive regulation of bone resorption	http://amigo.geneontology.org/amigo/term/GO:0045780	3	2002	18	17184	1.43122	499285;25155;24825	Adam8;Syk;Tf	0.37762	0.422946	0.803634
GO:0030111	regulation of Wnt signaling pathway	http://amigo.geneontology.org/amigo/term/GO:0030111	3	2002	18	17184	1.43122	24817;361245;362325	Hnf1a;Cmah;Mdfic	0.37762	0.422946	0.803634
GO:0042307	positive regulation of protein import into nucleus	http://amigo.geneontology.org/amigo/term/GO:0042307	3	2002	18	17184	1.43122	308965;59086;500989	Chp2;Tgfb1;Zfp259	0.37762	0.422946	0.803634
GO:0045022	early endosome to late endosome transport	http://amigo.geneontology.org/amigo/term/GO:0045022	3	2002	18	17184	1.43122	64088;304286;64633	Snx16;Lmtk2;Rab5a	0.37762	0.422946	0.803634
GO:0022408	negative regulation of cell-cell adhesion	http://amigo.geneontology.org/amigo/term/GO:0022408	3	2002	18	17184	1.43122	292770;24514;59086	Spint2;Jak2;Tgfb1	0.37762	0.422946	0.803634
GO:0051568	histone H3-K4 methylation	http://amigo.geneontology.org/amigo/term/GO:0051568	3	2002	18	17184	1.43122	362093;315606;310638	Wdr5;Kmt2a;Ash1l	0.37762	0.422946	0.803634
GO:0032331	negative regulation of chondrocyte differentiation	http://amigo.geneontology.org/amigo/term/GO:0032331	3	2002	18	17184	1.43122	685072;305604;294809	Rarg;Efemp1;Adamts12	0.37762	0.422946	0.803634
GO:0021542	dentate gyrus development	http://amigo.geneontology.org/amigo/term/GO:0021542	3	2002	18	17184	1.43122	29619;289201;24718	Btg2;Lmx1a;Reln	0.37762	0.422946	0.803634
GO:0006182	cGMP biosynthetic process	http://amigo.geneontology.org/amigo/term/GO:0006182	3	2002	18	17184	1.43122	29581;24603;24602	Htr2b;Npr1;Nppa	0.37762	0.422946	0.803634
GO:0009887	organ morphogenesis	http://amigo.geneontology.org/amigo/term/GO:0009887	10	2002	74	17184	1.16072	116590;25236;83467;29373;360858;114111;79237;60335;79429;25718	Mapk1;Gpc3;Slit3;Bmp2;Lhx4;Vegfc;Hhex;Tgm1;Pdgfc;Igf1r	0.379692	0.420568	0.803634
GO:0048839	inner ear development	http://amigo.geneontology.org/amigo/term/GO:0048839	9	2002	66	17184	1.17124	266714;25695;498392;300455;29687;294274;29373;59086;54267	Myo7a;Cebpd;Cytl1;Bmper;C1qb;RT1-DMa;Bmp2;Tgfb1;Maf	0.381585	0.418409	0.803634
GO:0016525	negative regulation of angiogenesis	http://amigo.geneontology.org/amigo/term/GO:0016525	8	2002	58	17184	1.18466	60584;29184;360918;311760;171396;60463;79237;24770	Lif;Cd36;Pf4;Ism1;Sulf1;Ccr2;Hhex;Ccl2	0.383272	0.416492	0.803634
GO:0071353	cellular response to interleukin-4	http://amigo.geneontology.org/amigo/term/GO:0071353	4	2002	26	17184	1.32117	29221;83789;291327;114519	Arg1;Rps2;Mrc1;Nfil3	0.383396	0.416352	0.803634
GO:0090307	mitotic spindle assembly	http://amigo.geneontology.org/amigo/term/GO:0090307	4	2002	26	17184	1.32117	64041;84391;78971;294691	Birc5;Kif2a;Birc3;Naip5	0.383396	0.416352	0.803634
GO:0090002	establishment of protein localization to plasma membrane	http://amigo.geneontology.org/amigo/term/GO:0090002	4	2002	26	17184	1.32117	679462;59114;83764;116479	Tspan15;Slc9a3r1;Flot2;F11r	0.383396	0.416352	0.803634
GO:0010466	negative regulation of peptidase activity	http://amigo.geneontology.org/amigo/term/GO:0010466	4	2002	26	17184	1.32117	25236;360228;408230;408226	Gpc3;Wfdc21;Wfdc15b;Wfdc15a	0.383396	0.416352	0.803634
GO:0043001	Golgi to plasma membrane protein transport	http://amigo.geneontology.org/amigo/term/GO:0043001	4	2002	26	17184	1.32117	29528;364033;89818;60355	Vamp3;Vamp4;Vamp5;Nsf	0.383396	0.416352	0.803634
GO:0033993	response to lipid	http://amigo.geneontology.org/amigo/term/GO:0033993	4	2002	26	17184	1.32117	85264;58978;364018;64194	Abcg1;Slco1b2;Ncf2;Insig1	0.383396	0.416352	0.803634
GO:0030819	positive regulation of cAMP biosynthetic process	http://amigo.geneontology.org/amigo/term/GO:0030819	7	2002	50	17184	1.20239	313210;25369;25026;29316;288271;94204;24167	Abca1;Adora2a;Adm;Adora2b;Mrap;Ece1;Adcyap1r1	0.38463	0.414956	0.803634
GO:2001240	negative regulation of extrinsic apoptotic signaling pathway in absence of ligand	http://amigo.geneontology.org/amigo/term/GO:2001240	5	2002	34	17184	1.26292	24494;360918;29568;25150;306886	Il1b;Pf4;Map2k5;Fyn;Ripk1	0.385312	0.414188	0.803634
GO:0030501	positive regulation of bone mineralization	http://amigo.geneontology.org/amigo/term/GO:0030501	5	2002	34	17184	1.26292	29263;25644;29373;59086;298878	Acvr2a;Bmp6;Bmp2;Tgfb1;Osr1	0.385312	0.414188	0.803634
GO:0040008	regulation of growth	http://amigo.geneontology.org/amigo/term/GO:0040008	5	2002	34	17184	1.26292	25236;24251;296758;64524;315843	Gpc3;Cd53;Armc10;Tkt;Phip	0.385312	0.414188	0.803634
GO:0006913	nucleocytoplasmic transport	http://amigo.geneontology.org/amigo/term/GO:0006913	6	2002	42	17184	1.22688	245922;308875;140908;361956;114705;60571	Nupl1;Rhog;Cdk5;Rsrc1;Rgs14;Mybbp1a	0.385444	0.414039	0.803634
GO:2001223	negative regulation of neuron migration	http://amigo.geneontology.org/amigo/term/GO:2001223	2	2002	11	17184	1.56118	360840;25194	Srgap2;Gnrh1	0.399857	0.398095	0.803634
GO:0003094	glomerular filtration	http://amigo.geneontology.org/amigo/term/GO:0003094	2	2002	11	17184	1.56118	171396;113970	Sulf1;Magi2	0.399857	0.398095	0.803634
GO:0060068	vagina development	http://amigo.geneontology.org/amigo/term/GO:0060068	2	2002	11	17184	1.56118	84584;65037	Ncoa3;Mertk	0.399857	0.398095	0.803634
GO:0060213	positive regulation of nuclear-transcribed mRNA poly(A) tail shortening	http://amigo.geneontology.org/amigo/term/GO:0060213	2	2002	11	17184	1.56118	171350;29619	Pabpc1;Btg2	0.399857	0.398095	0.803634
GO:0033603	positive regulation of dopamine secretion	http://amigo.geneontology.org/amigo/term/GO:0033603	2	2002	11	17184	1.56118	298575;24772	Pink1;Cxcl12	0.399857	0.398095	0.803634
GO:0097009	energy homeostasis	http://amigo.geneontology.org/amigo/term/GO:0097009	2	2002	11	17184	1.56118	58853;25095	Nr4a3;Ampd3	0.399857	0.398095	0.803634
GO:0048843	negative regulation of axon extension involved in axon guidance	http://amigo.geneontology.org/amigo/term/GO:0048843	2	2002	11	17184	1.56118	310207;29751	Sema5a;Sema3a	0.399857	0.398095	0.803634
GO:0046007	negative regulation of activated T cell proliferation	http://amigo.geneontology.org/amigo/term/GO:0046007	2	2002	11	17184	1.56118	25402;499342	Casp3;Cd274	0.399857	0.398095	0.803634
GO:0050810	regulation of steroid biosynthetic process	http://amigo.geneontology.org/amigo/term/GO:0050810	2	2002	11	17184	1.56118	25557;24230	Star;Tspo	0.399857	0.398095	0.803634
GO:0007435	salivary gland morphogenesis	http://amigo.geneontology.org/amigo/term/GO:0007435	2	2002	11	17184	1.56118	29240;59086	Polb;Tgfb1	0.399857	0.398095	0.803634
GO:0048048	embryonic eye morphogenesis	http://amigo.geneontology.org/amigo/term/GO:0048048	2	2002	11	17184	1.56118	685072;305604	Rarg;Efemp1	0.399857	0.398095	0.803634
GO:0070935	3'-UTR-mediated mRNA stabilization	http://amigo.geneontology.org/amigo/term/GO:0070935	2	2002	11	17184	1.56118	301059;680127	Myd88;Tirap	0.399857	0.398095	0.803634
GO:0070365	hepatocyte differentiation	http://amigo.geneontology.org/amigo/term/GO:0070365	2	2002	11	17184	1.56118	25380;79237	Anxa1;Hhex	0.399857	0.398095	0.803634
GO:0042438	melanin biosynthetic process	http://amigo.geneontology.org/amigo/term/GO:0042438	2	2002	11	17184	1.56118	100365773;25017	LOC100365773;Myo5a	0.399857	0.398095	0.803634
GO:0071316	cellular response to nicotine	http://amigo.geneontology.org/amigo/term/GO:0071316	2	2002	11	17184	1.56118	24617;81736	Serpine1;Nfkb1	0.399857	0.398095	0.803634
GO:0048762	mesenchymal cell differentiation	http://amigo.geneontology.org/amigo/term/GO:0048762	2	2002	11	17184	1.56118	29373;50692	Bmp2;Plaur	0.399857	0.398095	0.803634
GO:0046548	retinal rod cell development	http://amigo.geneontology.org/amigo/term/GO:0046548	2	2002	11	17184	1.56118	360630;25054	Naglu;Ntrk2	0.399857	0.398095	0.803634
GO:0006183	GTP biosynthetic process	http://amigo.geneontology.org/amigo/term/GO:0006183	2	2002	11	17184	1.56118	685679;367714	Nme4;Rp2	0.399857	0.398095	0.803634
GO:0043517	positive regulation of DNA damage response, signal transduction by p53 class mediator	http://amigo.geneontology.org/amigo/term/GO:0043517	2	2002	11	17184	1.56118	295631;300711	Pla2r1;Atm	0.399857	0.398095	0.803634
GO:0042551	neuron maturation	http://amigo.geneontology.org/amigo/term/GO:0042551	2	2002	11	17184	1.56118	246060;498918	Cdkn1c;Irx5	0.399857	0.398095	0.803634
GO:0046498	S-adenosylhomocysteine metabolic process	http://amigo.geneontology.org/amigo/term/GO:0046498	2	2002	11	17184	1.56118	25511;24267	Pemt;Comt	0.399857	0.398095	0.803634
GO:0030277	maintenance of gastrointestinal epithelium	http://amigo.geneontology.org/amigo/term/GO:0030277	2	2002	11	17184	1.56118	338457;24572	Tlr9;Muc2	0.399857	0.398095	0.803634
GO:0048853	forebrain morphogenesis	http://amigo.geneontology.org/amigo/term/GO:0048853	2	2002	11	17184	1.56118	79237;252833	Hhex;Gdf7	0.399857	0.398095	0.803634
GO:0089711	L-glutamate transmembrane transport	http://amigo.geneontology.org/amigo/term/GO:0089711	2	2002	11	17184	1.56118	25550;29483	Slc1a1;Slc1a3	0.399857	0.398095	0.803634
GO:0010821	regulation of mitochondrion organization	http://amigo.geneontology.org/amigo/term/GO:0010821	2	2002	11	17184	1.56118	298575;84480	Pink1;Bnip3	0.399857	0.398095	0.803634
GO:0060539	diaphragm development	http://amigo.geneontology.org/amigo/term/GO:0060539	2	2002	11	17184	1.56118	25698;312897	Ass1;Msc	0.399857	0.398095	0.803634
GO:0030851	granulocyte differentiation	http://amigo.geneontology.org/amigo/term/GO:0030851	2	2002	11	17184	1.56118	366126;114490	Spi1;Cited2	0.399857	0.398095	0.803634
GO:0051024	positive regulation of immunoglobulin secretion	http://amigo.geneontology.org/amigo/term/GO:0051024	2	2002	11	17184	1.56118	81613;29528	Ceacam1;Vamp3	0.399857	0.398095	0.803634
GO:0042753	positive regulation of circadian rhythm	http://amigo.geneontology.org/amigo/term/GO:0042753	2	2002	11	17184	1.56118	362464;83508	Arntl2;Timeless	0.399857	0.398095	0.803634
GO:0002218	activation of innate immune response	http://amigo.geneontology.org/amigo/term/GO:0002218	2	2002	11	17184	1.56118	299827;282817	Tbk1;Pycard	0.399857	0.398095	0.803634
GO:0006878	cellular copper ion homeostasis	http://amigo.geneontology.org/amigo/term/GO:0006878	2	2002	11	17184	1.56118	25715;298091	Slc11a2;Slc31a2	0.399857	0.398095	0.803634
GO:0031629	synaptic vesicle fusion to presynaptic membrane	http://amigo.geneontology.org/amigo/term/GO:0031629	2	2002	11	17184	1.56118	81802;116500	Stx3;Snap29	0.399857	0.398095	0.803634
GO:0031960	response to corticosteroid	http://amigo.geneontology.org/amigo/term/GO:0031960	2	2002	11	17184	1.56118	25194;25380	Gnrh1;Anxa1	0.399857	0.398095	0.803634
GO:0045822	negative regulation of heart contraction	http://amigo.geneontology.org/amigo/term/GO:0045822	2	2002	11	17184	1.56118	24514;24598	Jak2;Nos1	0.399857	0.398095	0.803634
GO:0042789	mRNA transcription from RNA polymerase II promoter	http://amigo.geneontology.org/amigo/term/GO:0042789	2	2002	11	17184	1.56118	113959;362176	C5ar1;Lmo2	0.399857	0.398095	0.803634
GO:0055078	sodium ion homeostasis	http://amigo.geneontology.org/amigo/term/GO:0055078	2	2002	11	17184	1.56118	24767;25122	Scnn1b;Scnn1a	0.399857	0.398095	0.803634
GO:0045198	establishment of epithelial cell apical/basal polarity	http://amigo.geneontology.org/amigo/term/GO:0045198	2	2002	11	17184	1.56118	59114;296272	Slc9a3r1;Tcf15	0.399857	0.398095	0.803634
GO:0071559	response to transforming growth factor beta	http://amigo.geneontology.org/amigo/term/GO:0071559	2	2002	11	17184	1.56118	24617;24572	Serpine1;Muc2	0.399857	0.398095	0.803634
GO:0021953	central nervous system neuron differentiation	http://amigo.geneontology.org/amigo/term/GO:0021953	2	2002	11	17184	1.56118	289201;24553	Lmx1a;Met	0.399857	0.398095	0.803634
GO:0042770	signal transduction in response to DNA damage	http://amigo.geneontology.org/amigo/term/GO:0042770	2	2002	11	17184	1.56118	116675;81504	Pgap2;Grb2	0.399857	0.398095	0.803634
GO:0034497	protein localization to pre-autophagosomal structure	http://amigo.geneontology.org/amigo/term/GO:0034497	2	2002	11	17184	1.56118	252853;360682	Stx17;Wdr45b	0.399857	0.398095	0.803634
GO:0051726	regulation of cell cycle	http://amigo.geneontology.org/amigo/term/GO:0051726	16	2002	125	17184	1.09947	289740;29157;313017;360591;302680;680111;81758;361532;24516;24517;303375;300711;299626;291597;63840;362817	Pes1;Ccng2;Sfn;Prr11;Txlng;Rbl1;Rbl2;Sirt2;Jun;Junb;Rad51d;Atm;Gadd45b;Trim36;Per2;Cdk2	0.400607	0.397282	0.803634
GO:0032436	positive regulation of proteasomal ubiquitin-dependent protein catabolic process	http://amigo.geneontology.org/amigo/term/GO:0032436	7	2002	51	17184	1.17874	78969;300772;361532;81751;288734;361930;29192	Trib1;Pias1;Sirt2;Psen2;Chfr;Bbs7;Psen1	0.402368	0.395377	0.803634
GO:0006886	intracellular protein transport	http://amigo.geneontology.org/amigo/term/GO:0006886	32	2002	259	17184	1.06148	81802;83800;498798;266714;292483;252853;94197;308875;81637;29663;282844;25263;140667;288585;64633;65168;689377;298943;140908;288652;83576;310097;260323;25372;305853;311030;365042;288504;60355;299156;65046;307382	Stx3;Clta;Stam;Myo7a;Stx11;Stx17;Rab14;Rhog;Ap2a2;Ap1b1;Rffl;Mal;Ap3m2;Ift22;Rab5a;Scamp2;Rab20;Bcap29;Cdk5;Rilpl2;Sort1;Snx18;Snx27;Adrbk2;Rab2b;Stam2;Rab32;Snx8;Nsf;Rab15;Ap2s1;Napg	0.404095	0.393517	0.803634
GO:0060079	excitatory postsynaptic potential	http://amigo.geneontology.org/amigo/term/GO:0060079	5	2002	35	17184	1.22677	29659;688705;140908;25369;24553	P2rx4;Dgki;Cdk5;Adora2a;Met	0.406834	0.390583	0.803634
GO:0060325	face morphogenesis	http://amigo.geneontology.org/amigo/term/GO:0060325	5	2002	35	17184	1.22677	81686;25431;171547;286896;59086	Mmp2;Dlx5;Crispld2;Sgpl1;Tgfb1	0.406834	0.390583	0.803634
GO:0030513	positive regulation of BMP signaling pathway	http://amigo.geneontology.org/amigo/term/GO:0030513	5	2002	35	17184	1.22677	25236;171396;29610;29300;679028	Gpc3;Sulf1;Tgfbr3;Gata6;Rbpj	0.406834	0.390583	0.803634
GO:0043278	response to morphine	http://amigo.geneontology.org/amigo/term/GO:0043278	5	2002	35	17184	1.22677	24494;117104;25235;56718;25204	Il1b;Ppp2r2a;Ghr;Mtor;Pcsk1	0.406834	0.390583	0.803634
GO:0097192	extrinsic apoptotic signaling pathway in absence of ligand	http://amigo.geneontology.org/amigo/term/GO:0097192	5	2002	35	17184	1.22677	24494;156826;266610;170496;500526	Il1b;Eya2;Fadd;Lcn2;Mknk1	0.406834	0.390583	0.803634
GO:0070932	histone H3 deacetylation	http://amigo.geneontology.org/amigo/term/GO:0070932	3	2002	19	17184	1.35581	303745;361532;63840	Sirt7;Sirt2;Per2	0.407035	0.390369	0.803634
GO:0034198	cellular response to amino acid starvation	http://amigo.geneontology.org/amigo/term/GO:0034198	3	2002	19	17184	1.35581	305464;114859;25389	Depdc5;Eif2ak4;Atf3	0.407035	0.390369	0.803634
GO:0006402	mRNA catabolic process	http://amigo.geneontology.org/amigo/term/GO:0006402	3	2002	19	17184	1.35581	363129;298533;308266	Nudt16;Ago4;Zc3h12d	0.407035	0.390369	0.803634
GO:0009948	anterior/posterior axis specification	http://amigo.geneontology.org/amigo/term/GO:0009948	3	2002	19	17184	1.35581	25236;304850;309447	Gpc3;Rnf2;Ldb1	0.407035	0.390369	0.803634
GO:0042744	hydrogen peroxide catabolic process	http://amigo.geneontology.org/amigo/term/GO:0042744	3	2002	19	17184	1.35581	113898;24440;287167	Prdx5;Hbb;LOC287167	0.407035	0.390369	0.803634
GO:0030033	microvillus assembly	http://amigo.geneontology.org/amigo/term/GO:0030033	3	2002	19	17184	1.35581	303259;59114;301363	Mink1;Slc9a3r1;Map4k4	0.407035	0.390369	0.803634
GO:0009651	response to salt stress	http://amigo.geneontology.org/amigo/term/GO:0009651	3	2002	19	17184	1.35581	24335;29560;500526	Epo;Hif1a;Mknk1	0.407035	0.390369	0.803634
GO:0021904	dorsal/ventral neural tube patterning	http://amigo.geneontology.org/amigo/term/GO:0021904	3	2002	19	17184	1.35581	304486;81751;29192	Tctn1;Psen2;Psen1	0.407035	0.390369	0.803634
GO:0046328	regulation of JNK cascade	http://amigo.geneontology.org/amigo/term/GO:0046328	3	2002	19	17184	1.35581	301363;25718;308362	Map4k4;Igf1r;Zfp110	0.407035	0.390369	0.803634
GO:0010842	retina layer formation	http://amigo.geneontology.org/amigo/term/GO:0010842	3	2002	19	17184	1.35581	60357;365895;691517	Prom1;Hipk1;Megf11	0.407035	0.390369	0.803634
GO:0071108	protein K48-linked deubiquitination	http://amigo.geneontology.org/amigo/term/GO:0071108	3	2002	19	17184	1.35581	286761;296121;683206	Vcpip1;Usp8;Tnfaip3	0.407035	0.390369	0.803634
GO:1901653	cellular response to peptide	http://amigo.geneontology.org/amigo/term/GO:1901653	3	2002	19	17184	1.35581	25556;29376;81736	Il1rl1;Irs2;Nfkb1	0.407035	0.390369	0.803634
GO:0006626	protein targeting to mitochondrion	http://amigo.geneontology.org/amigo/term/GO:0006626	3	2002	19	17184	1.35581	81743;64625;295241	Pde2a;Bid;Mtx1	0.407035	0.390369	0.803634
GO:0032148	activation of protein kinase B activity	http://amigo.geneontology.org/amigo/term/GO:0032148	3	2002	19	17184	1.35581	305843;298914;83805	Ang;Itgb1bp1;Src	0.407035	0.390369	0.803634
GO:0042325	regulation of phosphorylation	http://amigo.geneontology.org/amigo/term/GO:0042325	3	2002	19	17184	1.35581	310034;113940;29192	Rad17;Gmfg;Psen1	0.407035	0.390369	0.803634
GO:0048384	retinoic acid receptor signaling pathway	http://amigo.geneontology.org/amigo/term/GO:0048384	3	2002	19	17184	1.35581	685072;361801;25271	Rarg;Rxrb;Rxra	0.407035	0.390369	0.803634
GO:0043388	positive regulation of DNA binding	http://amigo.geneontology.org/amigo/term/GO:0043388	4	2002	27	17184	1.27216	81687;361532;24514;50692	Mmp9;Sirt2;Jak2;Plaur	0.407976	0.389366	0.803634
GO:0048675	axon extension	http://amigo.geneontology.org/amigo/term/GO:0048675	4	2002	27	17184	1.27216	84394;310207;140908;303206	Dcx;Sema5a;Cdk5;Ulk2	0.407976	0.389366	0.803634
GO:0006730	one-carbon metabolic process	http://amigo.geneontology.org/amigo/term/GO:0006730	4	2002	27	17184	1.27216	363085;302669;499566;29443	Car12;Car5b;Car13;Ahcy	0.407976	0.389366	0.803634
GO:0021772	olfactory bulb development	http://amigo.geneontology.org/amigo/term/GO:0021772	4	2002	27	17184	1.27216	84358;307740;29751;307403	Efna2;Sall1;Sema3a;Csf1r	0.407976	0.389366	0.803634
GO:0002009	morphogenesis of an epithelium	http://amigo.geneontology.org/amigo/term/GO:0002009	4	2002	27	17184	1.27216	114490;79237;683313;83508	Cited2;Hhex;LOC683313;Timeless	0.407976	0.389366	0.803634
GO:0045861	negative regulation of proteolysis	http://amigo.geneontology.org/amigo/term/GO:0045861	4	2002	27	17184	1.27216	266775;24617;140908;58852	Serpinb10;Serpine1;Cdk5;Nr1h3	0.407976	0.389366	0.803634
GO:0030509	BMP signaling pathway	http://amigo.geneontology.org/amigo/term/GO:0030509	10	2002	76	17184	1.13005	29263;25644;25431;25671;24330;64018;29610;29373;83469;252833	Acvr2a;Bmp6;Dlx5;Smad1;Egr1;Slc33a1;Tgfbr3;Bmp2;Lrp4;Gdf7	0.408774	0.388516	0.803634
GO:0007623	circadian rhythm	http://amigo.geneontology.org/amigo/term/GO:0007623	13	2002	101	17184	1.10548	25557;260320;24330;299691;362464;24516;25429;192206;25582;63840;25553;114519;83508	Star;F7;Egr1;Cry1;Arntl2;Jun;Cyp7b1;Prok2;Agrp;Per2;Slc6a4;Nfil3;Timeless	0.411222	0.385924	0.803634
GO:0051216	cartilage development	http://amigo.geneontology.org/amigo/term/GO:0051216	9	2002	68	17184	1.13665	25644;25671;171396;29560;25333;29373;25406;116510;171052	Bmp6;Smad1;Sulf1;Hif1a;Mgp;Bmp2;Cd44;Timp1;Mmp13	0.412411	0.38467	0.803634
GO:0006511	ubiquitin-dependent protein catabolic process	http://amigo.geneontology.org/amigo/term/GO:0006511	14	2002	110	17184	1.09309	313387;363084;362636;313216;365493;305268;282844;304579;288734;310363;360763;301555;304271;298652	Usp1;Usp3;Usp48;Rnf20;Cacul1;Uba6;Rffl;Usp30;Chfr;Fbxo4;Usp12;Cul3;Rnf6;Ube4b	0.419697	0.377064	0.803634
GO:0030514	negative regulation of BMP signaling pathway	http://amigo.geneontology.org/amigo/term/GO:0030514	6	2002	44	17184	1.17098	295053;289264;360959;365894;300455;114031	Spg20;Grem2;Htra3;Trim33;Bmper;Fstl3	0.424125	0.372506	0.803634
GO:0045600	positive regulation of fat cell differentiation	http://amigo.geneontology.org/amigo/term/GO:0045600	6	2002	44	17184	1.17098	311622;171143;29595;313587;24253;29373	Stk4;Trpm4;Htr2a;Zc3h12a;Cebpb;Bmp2	0.424125	0.372506	0.803634
GO:0048167	regulation of synaptic plasticity	http://amigo.geneontology.org/amigo/term/GO:0048167	6	2002	44	17184	1.17098	81751;361845;140908;25369;29192;58936	Psen2;Eif4ebp2;Cdk5;Adora2a;Psen1;Plk3	0.424125	0.372506	0.803634
GO:0007173	epidermal growth factor receptor signaling pathway	http://amigo.geneontology.org/amigo/term/GO:0007173	5	2002	36	17184	1.19262	81715;305604;50646;83805;59086	Camlg;Efemp1;Ptk2b;Src;Tgfb1	0.428253	0.3683	0.803634
GO:0031016	pancreas development	http://amigo.geneontology.org/amigo/term/GO:0031016	5	2002	36	17184	1.19262	60333;29300;79237;24553;25204	Msln;Gata6;Hhex;Met;Pcsk1	0.428253	0.3683	0.803634
GO:0017157	regulation of exocytosis	http://amigo.geneontology.org/amigo/term/GO:0017157	5	2002	36	17184	1.19262	25017;252857;60355;299156;81022	Myo5a;Rapgef4;Nsf;Rab15;Stxbp5	0.428253	0.3683	0.803634
GO:0050796	regulation of insulin secretion	http://amigo.geneontology.org/amigo/term/GO:0050796	5	2002	36	17184	1.19262	24494;25757;24817;63840;361746	Il1b;Cpt1a;Hnf1a;Per2;Rfx3	0.428253	0.3683	0.803634
GO:0042157	lipoprotein metabolic process	http://amigo.geneontology.org/amigo/term/GO:0042157	4	2002	28	17184	1.22666	140914;24207;313210;25728	Olr1;Apoc3;Abca1;Apoe	0.43235	0.364164	0.803634
GO:0030326	embryonic limb morphogenesis	http://amigo.geneontology.org/amigo/term/GO:0030326	8	2002	61	17184	1.1262	290553;25431;406164;81751;24817;25546;83469;29192	Mustn1;Dlx5;Pbx2;Psen2;Hnf1a;Shox2;Lrp4;Psen1	0.432613	0.363901	0.803634
GO:0007612	learning	http://amigo.geneontology.org/amigo/term/GO:0007612	8	2002	61	17184	1.1262	85238;305268;24267;24516;24679;29527;114705;25054	Synj1;Uba6;Comt;Jun;Prkar2b;Ptgs2;Rgs14;Ntrk2	0.432613	0.363901	0.803634
GO:0045669	positive regulation of osteoblast differentiation	http://amigo.geneontology.org/amigo/term/GO:0045669	8	2002	61	17184	1.1262	29263;25644;25431;25695;25671;25205;24253;29373	Acvr2a;Bmp6;Dlx5;Cebpd;Smad1;Il6st;Cebpb;Bmp2	0.432613	0.363901	0.803634
GO:0031290	retinal ganglion cell axon guidance	http://amigo.geneontology.org/amigo/term/GO:0031290	3	2002	20	17184	1.28794	497815;116683;84409	Nrcam;Efna5;Robo2	0.436016	0.360497	0.803634
GO:0035307	positive regulation of protein dephosphorylation	http://amigo.geneontology.org/amigo/term/GO:0035307	3	2002	20	17184	1.28794	298575;360829;59086	Pink1;Ankle2;Tgfb1	0.436016	0.360497	0.803634
GO:0060992	response to fungicide	http://amigo.geneontology.org/amigo/term/GO:0060992	3	2002	20	17184	1.28794	25557;29560;24950	Star;Hif1a;Srd5a1	0.436016	0.360497	0.803634
GO:0030220	platelet formation	http://amigo.geneontology.org/amigo/term/GO:0030220	3	2002	20	17184	1.28794	406865;500336;116689	G6b;Clec1b;Ptpn6	0.436016	0.360497	0.803634
GO:0046849	bone remodeling	http://amigo.geneontology.org/amigo/term/GO:0046849	3	2002	20	17184	1.28794	84358;24906;25094	Efna2;LOC24906;Mitf	0.436016	0.360497	0.803634
GO:0007405	neuroblast proliferation	http://amigo.geneontology.org/amigo/term/GO:0007405	3	2002	20	17184	1.28794	304289;315217;29419	Daglb;Plxnb2;Numb	0.436016	0.360497	0.803634
GO:0048854	brain morphogenesis	http://amigo.geneontology.org/amigo/term/GO:0048854	3	2002	20	17184	1.28794	81751;25553;29192	Psen2;Slc6a4;Psen1	0.436016	0.360497	0.803634
GO:0006351	transcription, DNA-templated	http://amigo.geneontology.org/amigo/term/GO:0006351	87	2002	730	17184	1.024	114121;60394;85423;114213;313929;309457;85434;65161;685072;361801;114839;25148;25431;83618;303470;260325;690430;100909408;100910318;25271;362093;290270;25671;24337;361688;29721;83619;499146;363232;117058;299691;293668;362962;64041;500110;81758;29619;361532;362464;24516;171160;361580;304663;140654;24577;24918;29560;362149;25242;364069;84584;29300;365895;362819;680611;311353;304127;64345;363004;242…	Ccnl1;Olig1;Tfpt;Rax;Ncoa1;Pcgf6;Cdc5l;Litaf;Rarg;Rxrb;Ccnc;Egr3;Dlx5;Rest;Kat7;Homez;Nr1h5;Zfp397;Trappc2b;Rxra;Wdr5;Mphosph8;Smad1;Erbb2;Suv420h1;Hivep2;Nfe2l2;Spib;Bzw1;Pou2f2;Cry1;Brms1;Cbx7;Birc5;Zfp467;Rbl2;Btg2;Sirt2;Arntl2;Jun;Hopx;Gtf2h1;Lyl1;Rps3;Myc;Stat5a;Hif1a;Cir1;Arnt;Hlx;Ncoa3;Gata6;Hipk1;Sarnp;Bcl3;Zscan29;Bach1;Hif3a;Prr13;Cebpb;Atf6;Rasl11a;Ccnl2;Rnf2;Per2;Nfkb1;Nr1h3;Rfx3;Mafg…	0.436513	0.360003	0.803634
GO:0046622	positive regulation of organ growth	http://amigo.geneontology.org/amigo/term/GO:0046622	2	2002	12	17184	1.431	317578;364069	Sash3;Hlx	0.437593	0.35893	0.803634
GO:0055089	fatty acid homeostasis	http://amigo.geneontology.org/amigo/term/GO:0055089	2	2002	12	17184	1.431	252900;25728	Dgat2;Apoe	0.437593	0.35893	0.803634
GO:0033151	V(D)J recombination	http://amigo.geneontology.org/amigo/term/GO:0033151	2	2002	12	17184	1.431	259171;300711	Dclre1c;Atm	0.437593	0.35893	0.803634
GO:0033690	positive regulation of osteoblast proliferation	http://amigo.geneontology.org/amigo/term/GO:0033690	2	2002	12	17184	1.431	29373;25718	Bmp2;Igf1r	0.437593	0.35893	0.803634
GO:0032784	regulation of DNA-templated transcription, elongation	http://amigo.geneontology.org/amigo/term/GO:0032784	2	2002	12	17184	1.431	367782;309447	Tceanc;Ldb1	0.437593	0.35893	0.803634
GO:0048484	enteric nervous system development	http://amigo.geneontology.org/amigo/term/GO:0048484	2	2002	12	17184	1.431	50672;364069	Ednrb;Hlx	0.437593	0.35893	0.803634
GO:0035457	cellular response to interferon-alpha	http://amigo.geneontology.org/amigo/term/GO:0035457	2	2002	12	17184	1.431	25557;24577	Star;Myc	0.437593	0.35893	0.803634
GO:0051272	positive regulation of cellular component movement	http://amigo.geneontology.org/amigo/term/GO:0051272	2	2002	12	17184	1.431	81515;54320	Lyn;Pdpn	0.437593	0.35893	0.803634
GO:0030431	sleep	http://amigo.geneontology.org/amigo/term/GO:0030431	2	2002	12	17184	1.431	29197;29595	Il18;Htr2a	0.437593	0.35893	0.803634
GO:0031115	negative regulation of microtubule polymerization	http://amigo.geneontology.org/amigo/term/GO:0031115	2	2002	12	17184	1.431	100361417;308493	Tbcd;Clip3	0.437593	0.35893	0.803634
GO:0006228	UTP biosynthetic process	http://amigo.geneontology.org/amigo/term/GO:0006228	2	2002	12	17184	1.431	685679;367714	Nme4;Rp2	0.437593	0.35893	0.803634
GO:0032502	developmental process	http://amigo.geneontology.org/amigo/term/GO:0032502	2	2002	12	17184	1.431	24267;246246	Comt;Pnpla7	0.437593	0.35893	0.803634
GO:0097066	response to thyroid hormone	http://amigo.geneontology.org/amigo/term/GO:0097066	2	2002	12	17184	1.431	294257;24310	Cfb;Ace	0.437593	0.35893	0.803634
GO:0043589	skin morphogenesis	http://amigo.geneontology.org/amigo/term/GO:0043589	2	2002	12	17184	1.431	81751;29192	Psen2;Psen1	0.437593	0.35893	0.803634
GO:0043923	positive regulation by host of viral transcription	http://amigo.geneontology.org/amigo/term/GO:0043923	2	2002	12	17184	1.431	24516;24790	Jun;Sp1	0.437593	0.35893	0.803634
GO:0006750	glutathione biosynthetic process	http://amigo.geneontology.org/amigo/term/GO:0006750	2	2002	12	17184	1.431	25458;24439	Gss;Hagh	0.437593	0.35893	0.803634
GO:2000177	regulation of neural precursor cell proliferation	http://amigo.geneontology.org/amigo/term/GO:2000177	2	2002	12	17184	1.431	307740;364648	Sall1;Shcbp1	0.437593	0.35893	0.803634
GO:2001222	regulation of neuron migration	http://amigo.geneontology.org/amigo/term/GO:2001222	2	2002	12	17184	1.431	299236;315217	Flrt2;Plxnb2	0.437593	0.35893	0.803634
GO:0046500	S-adenosylmethionine metabolic process	http://amigo.geneontology.org/amigo/term/GO:0046500	2	2002	12	17184	1.431	25511;24267	Pemt;Comt	0.437593	0.35893	0.803634
GO:0050708	regulation of protein secretion	http://amigo.geneontology.org/amigo/term/GO:0050708	2	2002	12	17184	1.431	303008;303690	Rhbdf1;Rhbdf2	0.437593	0.35893	0.803634
GO:0048599	oocyte development	http://amigo.geneontology.org/amigo/term/GO:0048599	2	2002	12	17184	1.431	25196;300711	Inhbb;Atm	0.437593	0.35893	0.803634
GO:0045745	positive regulation of G-protein coupled receptor protein signaling pathway	http://amigo.geneontology.org/amigo/term/GO:0045745	2	2002	12	17184	1.431	24232;94204	C3;Ece1	0.437593	0.35893	0.803634
GO:0090303	positive regulation of wound healing	http://amigo.geneontology.org/amigo/term/GO:0090303	2	2002	12	17184	1.431	24620;312915	Reg3g;Arfgef1	0.437593	0.35893	0.803634
GO:0002064	epithelial cell development	http://amigo.geneontology.org/amigo/term/GO:0002064	2	2002	12	17184	1.431	60628;24572	Cxcr4;Muc2	0.437593	0.35893	0.803634
GO:0032700	negative regulation of interleukin-17 production	http://amigo.geneontology.org/amigo/term/GO:0032700	2	2002	12	17184	1.431	310553;59086	Tlr2;Tgfb1	0.437593	0.35893	0.803634
GO:0042403	thyroid hormone metabolic process	http://amigo.geneontology.org/amigo/term/GO:0042403	2	2002	12	17184	1.431	24826;24718	Tg;Reln	0.437593	0.35893	0.803634
GO:0014067	negative regulation of phosphatidylinositol 3-kinase signaling	http://amigo.geneontology.org/amigo/term/GO:0014067	2	2002	12	17184	1.431	305472;59114	Pik3ip1;Slc9a3r1	0.437593	0.35893	0.803634
GO:0006107	oxaloacetate metabolic process	http://amigo.geneontology.org/amigo/term/GO:0006107	2	2002	12	17184	1.431	24918;25235	Stat5a;Ghr	0.437593	0.35893	0.803634
GO:0006241	CTP biosynthetic process	http://amigo.geneontology.org/amigo/term/GO:0006241	2	2002	12	17184	1.431	685679;367714	Nme4;Rp2	0.437593	0.35893	0.803634
GO:0060324	face development	http://amigo.geneontology.org/amigo/term/GO:0060324	2	2002	12	17184	1.431	685072;293960	Rarg;Zfand5	0.437593	0.35893	0.803634
GO:0003222	ventricular trabecula myocardium morphogenesis	http://amigo.geneontology.org/amigo/term/GO:0003222	2	2002	12	17184	1.431	679028;298652	Rbpj;Ube4b	0.437593	0.35893	0.803634
GO:0006693	prostaglandin metabolic process	http://amigo.geneontology.org/amigo/term/GO:0006693	2	2002	12	17184	1.431	59103;54320	Ptges;Pdpn	0.437593	0.35893	0.803634
GO:0008347	glial cell migration	http://amigo.geneontology.org/amigo/term/GO:0008347	2	2002	12	17184	1.431	24230;24770	Tspo;Ccl2	0.437593	0.35893	0.803634
GO:0034244	negative regulation of transcription elongation from RNA polymerase II promoter	http://amigo.geneontology.org/amigo/term/GO:0034244	2	2002	12	17184	1.431	312299;29560	Ezh2;Hif1a	0.437593	0.35893	0.803634
GO:0072583	clathrin-mediated endocytosis	http://amigo.geneontology.org/amigo/term/GO:0072583	2	2002	12	17184	1.431	83800;309129	Clta;Fcho2	0.437593	0.35893	0.803634
GO:0003073	regulation of systemic arterial blood pressure	http://amigo.geneontology.org/amigo/term/GO:0003073	2	2002	12	17184	1.431	361945;116491	Postn;Kcnk6	0.437593	0.35893	0.803634
GO:0060487	lung epithelial cell differentiation	http://amigo.geneontology.org/amigo/term/GO:0060487	2	2002	12	17184	1.431	29419;308870	Numb;Numa1	0.437593	0.35893	0.803634
GO:0050921	positive regulation of chemotaxis	http://amigo.geneontology.org/amigo/term/GO:0050921	2	2002	12	17184	1.431	81802;59086	Stx3;Tgfb1	0.437593	0.35893	0.803634
GO:0071383	cellular response to steroid hormone stimulus	http://amigo.geneontology.org/amigo/term/GO:0071383	2	2002	12	17184	1.431	24330;266732	Egr1;Npc1	0.437593	0.35893	0.803634
GO:0045792	negative regulation of cell size	http://amigo.geneontology.org/amigo/term/GO:0045792	2	2002	12	17184	1.431	56718;314979	Mtor;Deptor	0.437593	0.35893	0.803634
GO:1900273	positive regulation of long-term synaptic potentiation	http://amigo.geneontology.org/amigo/term/GO:1900273	2	2002	12	17184	1.431	24598;24718	Nos1;Reln	0.437593	0.35893	0.803634
GO:0071312	cellular response to alkaloid	http://amigo.geneontology.org/amigo/term/GO:0071312	2	2002	12	17184	1.431	25557;25464	Star;Icam1	0.437593	0.35893	0.803634
GO:0046855	inositol phosphate dephosphorylation	http://amigo.geneontology.org/amigo/term/GO:0046855	2	2002	12	17184	1.431	85238;287533	Synj1;Inpp5k	0.437593	0.35893	0.803634
GO:0060272	embryonic skeletal joint morphogenesis	http://amigo.geneontology.org/amigo/term/GO:0060272	2	2002	12	17184	1.431	25546;298878	Shox2;Osr1	0.437593	0.35893	0.803634
GO:0043281	regulation of cysteine-type endopeptidase activity involved in apoptotic process	http://amigo.geneontology.org/amigo/term/GO:0043281	2	2002	12	17184	1.431	282817;292541	Pycard;Nlrp12	0.437593	0.35893	0.803634
GO:0061179	negative regulation of insulin secretion involved in cellular response to glucose stimulus	http://amigo.geneontology.org/amigo/term/GO:0061179	2	2002	12	17184	1.431	64534;301363	Pim3;Map4k4	0.437593	0.35893	0.803634
GO:0003376	sphingosine-1-phosphate signaling pathway	http://amigo.geneontology.org/amigo/term/GO:0003376	2	2002	12	17184	1.431	314649;361648	S1pr4;Spns1	0.437593	0.35893	0.803634
GO:0046641	positive regulation of alpha-beta T cell proliferation	http://amigo.geneontology.org/amigo/term/GO:0046641	2	2002	12	17184	1.431	25155;60463	Syk;Ccr2	0.437593	0.35893	0.803634
GO:0032481	positive regulation of type I interferon production	http://amigo.geneontology.org/amigo/term/GO:0032481	2	2002	12	17184	1.431	60350;25155	Cd14;Syk	0.437593	0.35893	0.803634
GO:0045603	positive regulation of endothelial cell differentiation	http://amigo.geneontology.org/amigo/term/GO:0045603	2	2002	12	17184	1.431	25644;287454	Bmp6;Alox12	0.437593	0.35893	0.803634
GO:0090557	establishment of endothelial intestinal barrier	http://amigo.geneontology.org/amigo/term/GO:0090557	2	2002	12	17184	1.431	301059;116479	Myd88;F11r	0.437593	0.35893	0.803634
GO:0018894	dibenzo-p-dioxin metabolic process	http://amigo.geneontology.org/amigo/term/GO:0018894	2	2002	12	17184	1.431	25557;25426	Star;Cyp1b1	0.437593	0.35893	0.803634
GO:0010467	gene expression	http://amigo.geneontology.org/amigo/term/GO:0010467	2	2002	12	17184	1.431	361795;314245	Ltb;Zbtb25	0.437593	0.35893	0.803634
GO:0003016	respiratory system process	http://amigo.geneontology.org/amigo/term/GO:0003016	2	2002	12	17184	1.431	293960;296272	Zfand5;Tcf15	0.437593	0.35893	0.803634
GO:0006816	calcium ion transport	http://amigo.geneontology.org/amigo/term/GO:0006816	12	2002	95	17184	1.08473	29659;84494;170699;171143;682930;58942;170546;81751;114862;57301;309139;29192	P2rx4;Trpc4;Atp2c1;Trpm4;Cacna1s;Cacnb4;Ryr3;Psen2;Cacna1h;Ccr1;Tpcn2;Psen1	0.441454	0.355114	0.803634
GO:1901215	negative regulation of neuron death	http://amigo.geneontology.org/amigo/term/GO:1901215	6	2002	45	17184	1.14489	25610;300652;192363;25235;140908;25728	Csf3;Sorl1;Nos1ap;Ghr;Cdk5;Apoe	0.443349	0.353254	0.803634
GO:0006811	ion transport	http://amigo.geneontology.org/amigo/term/GO:0006811	6	2002	45	17184	1.14489	24230;24171;24546;316519;170496;64364	Tspo;Add2;Slco2a1;Slc11a1;Lcn2;Pllp	0.443349	0.353254	0.803634
GO:0050821	protein stabilization	http://amigo.geneontology.org/amigo/term/GO:0050821	13	2002	104	17184	1.0734	298575;311622;363140;24944;293522;686240;291755;305451;290644;83764;25328;303763;117265	Pink1;Stk4;Rassf1;Lamp2;Ahsp;Naa16;Dsg1;Tnip2;Ifi30;Flot2;Lamp1;Zfp207;Pex6	0.44915	0.347609	0.803634
GO:0006904	vesicle docking involved in exocytosis	http://amigo.geneontology.org/amigo/term/GO:0006904	5	2002	37	17184	1.16032	114095;364206;50556;81804;299156	Stxbp3;Plek;Exoc6;Stxbp2;Rab15	0.449512	0.347259	0.803634
GO:0007281	germ cell development	http://amigo.geneontology.org/amigo/term/GO:0007281	5	2002	37	17184	1.16032	309871;24772;60628;303312;56718	Prdm1;Cxcl12;Cxcr4;Wdr81;Mtor	0.449512	0.347259	0.803634
GO:0033574	response to testosterone	http://amigo.geneontology.org/amigo/term/GO:0033574	7	2002	54	17184	1.11306	690050;24335;24230;24450;25194;24950;83584	Tpmt;Epo;Tspo;Hmgcs2;Gnrh1;Srd5a1;Casp6	0.455343	0.341662	0.803634
[truncated: 1,623 more rows]

## Sheet: MI-VNS1 VS MI3-down_Cellular Co
Term_ID	Term_description	Term_url	ListHit	ListTotal	PopHit	PopTotal	FoldEnrichment	Genes	GeneSymbols	P_value	"-log10(pvalue)"	FDR_bh
[truncated: 570 more rows]

[truncated: 1 more sheets: MI-VNS1 VS MI3-down_Molecular F]
