# Supplementary material for: Vagus nerve stimulation optimized cardiomyocyte phenotype, sarcomere organization and energy metabolism in infarcted heart through FoxO3A-VEGF signaling
Source: Cell Death Dis. 2020 Nov 12;11(11):971. doi: 10.1038/s41419-020-03142-0 (PMC7665220; doi:10.1038/s41419-020-03142-0)
Supplement: Supplementary file 24 — Supplementary Table 3 [file 41419_2020_3142_MOESM24_ESM.xlsx]

## Sheet: MI-VNS1 VS MI3-up_Biological Pr
Term_ID	Term_description	Term_url	ListHit	ListTotal	PopHit	PopTotal	FoldEnrichment	Genes	GeneSymbols	P_value	"-log10(pvalue)"	FDR_bh
GO:0060048	cardiac muscle contraction	http://amigo.geneontology.org/amigo/term/GO:0060048	26	1816	47	17184	5.29611	117505;24837;24585;114109;29248;688228;114495;315611;25349;117018;688173;24212;295929;689890;363925;24851;362036;689560;29686;25650;24907;290561;29209;29557;29275;29556	Csrp3;Tnnt2;Myl3;Nkx2-5;Tnni3;Myl4;Map2k6;Scn4b;Scn2b;Kcnh2;Tcap;Atp1a2;Mybpc3;Srsf1;Myl2;Tpm1;Ank2;Ryr2;Scn1b;Atp1b1;Dmd;Tnnc1;Casq2;Myh7;Actc1;Myh6	1.29e-09	8.88843	4.03e-06
GO:0006936	muscle contraction	http://amigo.geneontology.org/amigo/term/GO:0006936	21	1816	46	17184	4.3587	291245;25687;316740;117558;24837;24585;24838;315497;295929;306616;24851;295261;29478;114207;296935;25566;64155;360543;500267;29557;29556	Actn2;Cald1;Myom1;Mylk2;Tnnt2;Myl3;Tnnt3;Tbx20;Mybpc3;Myom2;Tpm1;Tmod4;Ndufs6;Ryr1;Lmod2;Tmod1;Scn7a;Myh4;Lmod3;Myh7;Myh6	5.93e-07	6.22704	0.000923406
GO:0046034	ATP metabolic process	http://amigo.geneontology.org/amigo/term/GO:0046034	19	1816	43	17184	4.21476	690441;314312;140608;24184;245958;29754;300677;252942;24212;192241;685232;171374;25650;301458;641434;24183;65262;29557;29556	Atp5j2;Entpd5;Atp5i;Ak2;Atp5e;Atp5g1;Atp5l;Myh8;Atp1a2;Atp5o;Atp6v1a;Atp5b;Atp1b1;Ndufs1;Atp5h;Ak1;Atp5a1;Myh7;Myh6	2.95e-06	5.52962	0.00306704
GO:0006099	tricarboxylic acid cycle	http://amigo.geneontology.org/amigo/term/GO:0006099	15	1816	28	17184	5.10312	289950;170587;24368;81829;289217;299201;25179;360975;114096;81654;361596;114597;24551;79250;117098	Pdhb;Cs;Fh;Mdh2;Sdhc;Dlst;Idh3g;Ogdh;Idh3a;Dlat;Idh2;Suclg1;Mdh1;Aco2;Pdha2	5.45e-06	5.26352	0.00424502
GO:0071805	potassium ion transmembrane transport	http://amigo.geneontology.org/amigo/term/GO:0071805	32	1816	118	17184	2.59421	293937;367302;114244;83731;29682;304827;306327;64358;83535;25560;25471;25240;25736;117101;365241;114245;117018;500418;66022;25559;294065;114032;65180;25470;29737;307234;29747;25012;56817;296395;24216;498328	Pkd2l1;Kcne4;Hcn2;Kcnma1;Kcnq3;Kcnt2;Tmem38a;Kcna6;Kcnj11;Abcc9;Kcne1;Aqp1;Kcnb1;Kcnc3;Kcna7;Hcn3;Kcnh2;Cngb3;Kcns2;Abcc8;Kcnv2;Kcnh4;Kcnd2;Kcna5;Kcnab1;Kcng2;Kcnmb1;Snap25;Kcnip2;Kcng1;Atp4a;Pkd2	1.12e-05	4.95077	0.00697785
GO:0055010	ventricular cardiac muscle tissue morphogenesis	http://amigo.geneontology.org/amigo/term/GO:0055010	13	1816	25	17184	4.9488	24837;24585;29248;295929;363925;287925;24851;25654;25022;362934;290561;29557;29556	Tnnt2;Myl3;Tnni3;Mybpc3;Myl2;Pkp2;Tpm1;Col11a1;Fgfr2;Ly6e;Tnnc1;Myh7;Myh6	2.92e-05	4.53463	0.0146474
GO:0007155	cell adhesion	http://amigo.geneontology.org/amigo/term/GO:0007155	52	1816	255	17184	1.95702	29158;25473;305081;25567;313785;25304;363058;299979;366474;303926;58968;497815;50687;29340;681309;171056;116673;64032;57341;60427;65154;116508;114901;245918;81008;81735;29220;24680;295929;245955;29365;83717;116595;24586;292406;78958;361839;171569;29576;690037;298069;79433;296129;282580;161452;25650;78967;305679;170921;192181;117036;309201	Fbln5;Lamb2;Cd34;Tnr;Icam5;Comp;Cadm1;Grhl2;Col16a1;Igsf11;Acan;Nrcam;L1cam;Prkce;Thbs3;Cx3cr1;Sdc3;Ctgf;Parva;Kitlg;Wisp1;Nrxn3;Sorbs2;Cgref1;Itga7;Neo1;Thbs4;Prkca;Mybpc3;Lgals3bp;Mpdz;Omd;Nrxn2;Ncam1;Thbs2;Bcam;Ctnna3;Spon2;Wisp2;Izumo1r;Col15a1;Myh10;Astl;Stab2;Lef1;Atp1b1;Mcam;Vcl;Itga2;Podxl;Lamc1;Rom1	3.29e-05	4.4826	0.0146474
GO:0007519	skeletal muscle tissue development	http://amigo.geneontology.org/amigo/term/GO:0007519	20	1816	61	17184	3.12589	299138;293854;266766;24585;25043;81809;81008;309122;309772;29496;113984;315833;29737;83574;306204;686019;24907;361256;499497;114108	Six4;Srpk3;Rcan1;Myl3;Eln;Tgfb2;Itga7;H19;Vgll2;Erbb3;Nr2f2;Klhl31;Kcnab1;Rxrg;Flnb;Casq1;Dmd;Svil;Mef2c;Pdlim3	5.66e-05	4.24713	0.0220412
GO:0034765	regulation of ion transmembrane transport	http://amigo.geneontology.org/amigo/term/GO:0034765	30	1816	122	17184	2.34915	29717;24239;114244;83718;83731;29682;64358;83535;25364;116649;315611;25736;117101;365241;114245;117018;304081;50599;140727;294065;117052;114032;65180;29686;266760;300992;307234;114207;64155;25399	Cacna1g;Cacna1c;Hcn2;Clic4;Kcnma1;Kcnq3;Kcna6;Kcnj11;Asic2;Kcnj4;Scn4b;Kcnb1;Kcnc3;Kcna7;Hcn3;Kcnh2;Clic6;Kcnj3;Cacng6;Kcnv2;Kcnj12;Kcnh4;Kcnd2;Scn1b;Nalcn;Cacna2d2;Kcng2;Ryr1;Scn7a;Cacna2d1	9.6e-05	4.01788	0.0312437
GO:0007420	brain development	http://amigo.geneontology.org/amigo/term/GO:0007420	54	1816	282	17184	1.83686	81737;24224;114244;24654;252919;690163;363058;360687;299979;171447;25149;64457;316003;29477;24184;293524;29884;170641;246757;117018;499529;79114;29147;114024;24264;29332;25261;497672;299907;313512;58971;364786;65096;309659;89786;79433;94270;25628;25744;59326;29737;500235;286919;140588;81779;192110;25014;100364190;359727;64314;24587;29637;362783;64466	Ntf3;Bcl2;Hcn2;Plcb1;Slc38a3;Oxct1;Cadm1;Cadm2;Grhl2;Adgrl2;Esr2;Ndrg4;Amigo3;Mapt;Ak2;Bag3;Bok;Adgrl3;Klhl17;Kcnh2;Ndufs4;Fgfr1;Jag2;Acsl3;Ckb;Stmn1;Id1;Brca1;Ext1;Dmbx1;Fxyd1;Itga8;Adgrl1;Mdga1;Cox17;Myh10;Nnat;Nkx2-1;Nf2;Rapgef3;Kcnab1;Emx1;Cdk5rap2;Gli3;Sctr;Pou3f1;Acat1;LOC100364190;Bysl;Casp2;Nefh;Hmgcs1;Eml1;Cited1	0.000100301	3.9987	0.0312437
GO:0060045	positive regulation of cardiac muscle cell proliferation	http://amigo.geneontology.org/amigo/term/GO:0060045	11	1816	21	17184	4.98069	54250;54254;155430;59323;303398;315497;25444;79114;24586;25022;499497	Fgf2;Gata4;Hey2;Erbb4;Tbx2;Tbx20;Fgf9;Fgfr1;Ncam1;Fgfr2;Mef2c	0.000114069	3.94283	0.0323023
GO:0045214	sarcomere organization	http://amigo.geneontology.org/amigo/term/GO:0045214	13	1816	31	17184	3.98957	291245;299138;24837;114109;688173;295929;24851;686019;291926;100360334;29209;117537;29556	Actn2;Six4;Tnnt2;Nkx2-5;Tcap;Mybpc3;Tpm1;Casq1;Mylk3;Fhod3;Casq2;Klhl41;Myh6	0.000162265	3.78978	0.0403042
GO:0009725	response to hormone	http://amigo.geneontology.org/amigo/term/GO:0009725	25	1816	96	17184	2.48465	29412;114244;300438;690163;25374;59108;25149;291103;192272;25240;24158;63839;24173;117024;303887;94194;25696;25628;25014;25609;24538;81781;298298;29637;24773	Adra1a;Hcn2;Ldlr;Oxct1;Alad;Mb;Esr2;Uqcrfs1;Acot2;Aqp1;Acadm;Fhl2;Adra1b;Crym;Muc4;Cox5b;Vldlr;Nkx2-1;Acat1;Tub;Lipc;Snrpn;Dhcr24;Hmgcs1;Sftpa1	0.000168204	3.77416	0.0403042
GO:0042493	response to drug	http://amigo.geneontology.org/amigo/term/GO:0042493	83	1816	505	17184	1.58182	29412;308896;25124;315840;252971;24224;114244;117544;64202;499335;308909;156117;690163;171112;24188;25374;25344;79131;57305;25149;50664;58968;25250;291103;54254;83535;311658;25560;59323;25662;65155;58919;192272;25445;24967;25240;24158;81656;25438;29456;114495;81809;25040;25249;24929;29665;29680;29542;24173;24483;29496;50678;25023;24716;303887;116719;29242;25288;25559;25330;689560;170670;25696;305…	Adra1a;Usp47;Stat1;Myo6;Socs1;Bcl2;Hcn2;Ppat;Calr;Fxn;Smpd1;Casp12;Oxct1;Wfdc1;Aldh1a1;Alad;Phb;Fabp3;Uts2r;Esr2;Gnao1;Acan;Cox8b;Uqcrfs1;Gata4;Kcnj11;Nfatc2;Abcc9;Erbb4;Igfbp2;Alas1;Ccnd1;Acot2;Fosl1;Psmb9;Aqp1;Acadm;Dpyd;Eno3;Map1b;Map2k6;Tgfb2;Gip;Coq7;Ptger3;P2rx7;Cyp11a1;Pebp1;Adra1b;Igf2;Erbb3;Pde3a;Prkcb;Ret;Muc4;Acacb;Car4;Acsl1;Abcc8;Lipe;Ryr2;Hadha;Vldlr;Slc10a4;Gad2;Grk1;Emx1;Ddit3;Col…	0.000191224	3.71846	0.0410011
GO:0055003	cardiac myofibril assembly	http://amigo.geneontology.org/amigo/term/GO:0055003	8	1816	11	17184	6.90788	117505;688173;363925;79433;291926;100360334;24629;29275	Csrp3;Tcap;Myl2;Myh10;Mylk3;Fhod3;Pdgfrb;Actc1	0.000197437	3.70457	0.0410011
GO:0002027	regulation of heart rate	http://amigo.geneontology.org/amigo/term/GO:0002027	14	1816	37	17184	3.60047	29717;292905;29161;360718;365603;295929;362242;362036;689560;24907;29209;295531;29557;29556	Cacna1g;Hrc;Cav3;Popdc2;Bves;Mybpc3;Snta1;Ank2;Ryr2;Dmd;Casq2;Tnni3k;Myh7;Myh6	0.000218218	3.66111	0.041501
GO:0048593	camera-type eye morphogenesis	http://amigo.geneontology.org/amigo/term/GO:0048593	10	1816	19	17184	5.00233	313592;304021;313633;29454;25240;192183;64476;140588;306451;83785	Col8a2;Col8a1;Ephb2;Gdf11;Aqp1;Pvrl1;Mfn2;Gli3;Tenm3;Vegfa	0.00022649	3.64495	0.041501
GO:0007411	axon guidance	http://amigo.geneontology.org/amigo/term/GO:0007411	30	1816	130	17184	2.20355	25473;81737;29359;114523;116690;296787;316539;156726;295475;313633;497815;50687;360891;81809;171355;360546;192183;299907;117550;25356;29686;79433;25628;60630;140588;683470;24596;493574;29423;81730	Lamb2;Ntf3;Pla2g10;Ntn1;Nfasc;Sema3c;Epha4;Runx3;Neurog2;Ephb2;Nrcam;L1cam;Enah;Tgfb2;Pou4f2;Efnb3;Pvrl1;Ext1;Kif5b;Cntn2;Scn1b;Myh10;Nkx2-1;Unc5b;Gli3;Gas1;Ngfr;Ispd;Gap43;Fez1	0.000248161	3.60527	0.0429457
GO:0030199	collagen fibril organization	http://amigo.geneontology.org/amigo/term/GO:0030199	14	1816	38	17184	3.50552	287899;685781;58968;81809;114200;314981;289178;25654;29393;29345;85250;415089;680712;310552	Adamts2;Ddr2;Acan;Tgfb2;P3h1;Col14a1;Dpt;Col11a1;Col1a1;Serpinh1;Col5a2;Tnxb;Scx;Sfrp2	0.000272636	3.56442	0.0446979
GO:0006874	cellular calcium ion homeostasis	http://amigo.geneontology.org/amigo/term/GO:0006874	22	1816	84	17184	2.49642	117505;24239;29693;24224;362018;29248;24680;63878;25023;24701;64672;362036;689560;59299;85267;25650;114207;24645;80840;24873;116699;498328	Csrp3;Cacna1c;Atp2a2;Bcl2;Sypl2;Tnni3;Prkca;Stc2;Prkcb;Pygm;Pln;Ank2;Ryr2;Trdn;Slc24a3;Atp1b1;Ryr1;Pgm1;Gpr12;Vdr;Inpp4b;Pkd2	0.000377541	3.42304	0.0585976
GO:0006734	NADH metabolic process	http://amigo.geneontology.org/amigo/term/GO:0006734	8	1816	13	17184	5.84445	295229;81829;299201;25062;25179;360975;114096;24551	Apoa1bp;Mdh2;Dlst;Gpd2;Idh3g;Ogdh;Idh3a;Mdh1	0.000446545	3.35013	0.0585976
GO:0006937	regulation of muscle contraction	http://amigo.geneontology.org/amigo/term/GO:0006937	9	1816	17	17184	5.02956	29693;117558;24837;24838;29248;24212;192245;24680;290561	Atp2a2;Mylk2;Tnnt2;Tnnt3;Tnni3;Atp1a2;Hspb6;Prkca;Tnnc1	0.000451475	3.34537	0.0585976
GO:0010880	regulation of release of sequestered calcium ion into cytosol by sarcoplasmic reticulum	http://amigo.geneontology.org/amigo/term/GO:0010880	9	1816	17	17184	5.02956	294141;292905;64672;59299;686019;24907;81869;64553;29209	Clic2;Hrc;Pln;Trdn;Casq1;Dmd;Gstm7;Akap6;Casq2	0.000451475	3.34537	0.0585976
GO:0032981	mitochondrial respiratory chain complex I assembly	http://amigo.geneontology.org/amigo/term/GO:0032981	9	1816	17	17184	5.02956	307210;83533;362495;499529;297821;301514;293652;362588;362837	Timm21;Aifm1;Ndufaf4;Ndufs4;Ndufaf6;Bcs1l;Ndufs8;Ndufs5;Ndufs7	0.000451475	3.34537	0.0585976
GO:0002026	regulation of the force of heart contraction	http://amigo.geneontology.org/amigo/term/GO:0002026	10	1816	22	17184	4.31944	117505;29693;24585;688228;24212;24680;29542;64672;29557;29556	Csrp3;Atp2a2;Myl3;Myl4;Atp1a2;Prkca;Pebp1;Pln;Myh7;Myh6	0.000558846	3.25271	0.0696322
GO:0015986	ATP synthesis coupled proton transport	http://amigo.geneontology.org/amigo/term/GO:0015986	11	1816	27	17184	3.87251	171082;114630;140608;245958;29754;300677;192241;171374;306478;641434;65262	Atp5g2;Atp5g3;Atp5i;Atp5e;Atp5g1;Atp5l;Atp5o;Atp5b;Atp5hl1;Atp5h;Atp5a1	0.000621665	3.20644	0.0743389
GO:0002474	antigen processing and presentation of peptide antigen via MHC class I	http://amigo.geneontology.org/amigo/term/GO:0002474	13	1816	37	17184	3.34144	294228;24737;406194;309607;100188935;24973;414793;361787;414819;414779;63886;683761;24223	RT1-S3;RT1-EC2;RT1-T18;RT1-CE5;Rt1.aa;RT1-A1;RT1-CE3;RT1-T24-1;RT1-CE16;RT1-CE2;Abcb9;LOC683761;B2m	0.00064435	3.19088	0.0743389
GO:0006813	potassium ion transport	http://amigo.geneontology.org/amigo/term/GO:0006813	18	1816	65	17184	2.63662	83731;83535;25560;25240;25736;117018;24212;66022;25559;117052;65180;25470;85267;25650;29639;56817;296395;24216	Kcnma1;Kcnj11;Abcc9;Aqp1;Kcnb1;Kcnh2;Atp1a2;Kcns2;Abcc8;Kcnj12;Kcnd2;Kcna5;Slc24a3;Atp1b1;Fxyd2;Kcnip2;Kcng1;Atp4a	0.000721513	3.14176	0.0793633
GO:1902600	hydrogen ion transmembrane transport	http://amigo.geneontology.org/amigo/term/GO:1902600	19	1816	71	17184	2.54843	295645;690848;688869;303333;25278;25250;291103;29507;303393;54322;29445;94194;681024;687508;368044;65262;288117;24216;25282	Slc4a10;Uqcr11;LOC688869;Slc46a1;Cox6a2;Cox8b;Uqcrfs1;Cox7a2;Cox7b;Cox6c;Cox4i1;Cox5b;Ndufa4;LOC687508;Atp6v1g2;Atp5a1;Slc9c1;Atp4a;Cox6a1	0.000738855	3.13144	0.0793633
GO:0007399	nervous system development	http://amigo.geneontology.org/amigo/term/GO:0007399	36	1816	184	17184	1.86859	81737;25567;171563;361626;50594;502694;29369;192179;393092;307498;316003;171114;59323;299186;29456;65050;25349;246254;29220;94188;24716;315675;25454;360406;362036;81507;25136;309243;81808;25121;83785;266802;29423;64053;81728;25418	Ntf3;Tnr;Nav2;Tmem41b;Nbl1;Dok5;Fgf18;Gpm6b;Pcdhac2;Pura;Amigo3;Ndrg2;Erbb4;Dpf3;Map1b;Barhl2;Scn2b;Gpsm1;Thbs4;Zfp423;Ret;Gldn;Gfra1;Ptprf;Ank2;Bmpr1a;Gfra2;Vps13a;Nr2f1;Pcsk2;Vegfa;Alk;Gap43;Dlg2;Ndufv2;Dpysl3	0.000966053	3.015	0.100308
GO:0086091	regulation of heart rate by cardiac conduction	http://amigo.geneontology.org/amigo/term/GO:0086091	10	1816	25	17184	3.80044	25471;315611;25349;117018;287925;362036;29686;361839;25470;306871	Kcne1;Scn4b;Scn2b;Kcnh2;Pkp2;Ank2;Scn1b;Ctnna3;Kcna5;Dsp	0.00121934	2.91388	0.118205
GO:0002931	response to ischemia	http://amigo.geneontology.org/amigo/term/GO:0002931	12	1816	35	17184	3.25923	24224;83533;282819;192235;266766;85239;83535;114495;25309;25059;25058;499497	Bcl2;Aifm1;Ppif;Hyou1;Rcan1;Mlycd;Kcnj11;Map2k6;Cycs;Hk2;Hk1;Mef2c	0.00122481	2.91193	0.118205
GO:0055008	cardiac muscle tissue morphogenesis	http://amigo.geneontology.org/amigo/term/GO:0055008	7	1816	12	17184	5.53731	117558;27064;114109;315497;688173;691504;29275	Mylk2;Ankrd1;Nkx2-5;Tbx20;Tcap;Zfpm1;Actc1	0.0012902	2.88934	0.118205
GO:0030239	myofibril assembly	http://amigo.geneontology.org/amigo/term/GO:0030239	7	1816	12	17184	5.53731	295261;79433;296935;25566;117537;500267;29556	Tmod4;Myh10;Lmod2;Tmod1;Klhl41;Lmod3;Myh6	0.0012902	2.88934	0.118205
GO:0014850	response to muscle activity	http://amigo.geneontology.org/amigo/term/GO:0014850	9	1816	21	17184	4.0706	29152;315150;689560;313776;170921;83516;260327;78975;360543	Mstn;Adsl;Ryr2;Perm1;Itga2;Ppargc1a;Fndc5;Prkaa2;Myh4	0.00145533	2.83704	0.129524
GO:2000649	regulation of sodium ion transmembrane transporter activity	http://amigo.geneontology.org/amigo/term/GO:2000649	8	1816	17	17184	4.46825	287419;29161;315611;25349;362524;58971;29686;29639	Rangrf;Cav3;Scn4b;Scn2b;Ptpn3;Fxyd1;Scn1b;Fxyd2	0.00167746	2.77535	0.145147
GO:0030198	extracellular matrix organization	http://amigo.geneontology.org/amigo/term/GO:0030198	21	1816	91	17184	2.19751	29158;25567;25304;25043;296708;309775;81809;295144;365691;29169;313488;364786;363767;363458;502412;311331;315191;415089;311827;293997;314280	Fbln5;Tnr;Comp;Eln;Olfml2a;Nepn;Tgfb2;Rxfp1;Egflam;Vtn;Reck;Itga8;Abi3bp;Col4a6;RGD1562885;Spint1;Fbln1;Tnxb;Adamtsl2;Kazald1;Smoc1	0.00198394	2.70247	0.163828
GO:0003151	outflow tract morphogenesis	http://amigo.geneontology.org/amigo/term/GO:0003151	13	1816	43	17184	2.87419	353305;114109;155430;313575;303398;315497;691504;300054;84046;83785;114207;499497;310552	Tbx3;Nkx2-5;Hey2;Heyl;Tbx2;Tbx20;Zfpm1;Foxh1;Sox11;Vegfa;Ryr1;Mef2c;Sfrp2	0.00199854	2.69929	0.163828
GO:0006103	2-oxoglutarate metabolic process	http://amigo.geneontology.org/amigo/term/GO:0006103	8	1816	18	17184	4.21976	24401;299201;294696;25179;360975;114096;361596;541589	Got1;Dlst;Mrps36;Idh3g;Ogdh;Idh3a;Idh2;Ccbl2	0.00222234	2.65319	0.174326
GO:0030049	muscle filament sliding	http://amigo.geneontology.org/amigo/term/GO:0030049	5	1816	6	17184	7.90447	24837;252942;24851;29557;29556	Tnnt2;Myh8;Tpm1;Myh7;Myh6	0.00223853	2.65004	0.174326
GO:0055007	cardiac muscle cell differentiation	http://amigo.geneontology.org/amigo/term/GO:0055007	10	1816	28	17184	3.39266	308766;64202;246297;59329;353305;114109;54254;24158;293165;499497	Mesp1;Calr;Myocd;Sik1;Tbx3;Nkx2-5;Gata4;Acadm;Sox6;Mef2c	0.00240963	2.61805	0.183073
GO:0071560	cellular response to transforming growth factor beta stimulus	http://amigo.geneontology.org/amigo/term/GO:0071560	17	1816	68	17184	2.37854	27064;83727;25043;50687;171056;29680;25705;50678;25261;303887;292041;59326;29393;293165;64468;499497;680712	Ankrd1;Fbn1;Eln;L1cam;Cx3cr1;Cyp11a1;Zeb1;Pde3a;Id1;Muc4;Wwox;Rapgef3;Col1a1;Sox6;Hyal2;Mef2c;Scx	0.00253649	2.59577	0.184366
GO:0032355	response to estradiol	http://amigo.geneontology.org/amigo/term/GO:0032355	34	1816	182	17184	1.78238	689936;170512;252971;300438;64202;291848;84607;171112;24188;89803;25149;114109;83535;84380;25662;58919;64032;25595;29456;64033;81809;24929;24680;24483;497672;303887;113984;362100;25584;29393;83785;24183;24629;24873	Gpr81;Ifi27;Socs1;Ldlr;Calr;Mmp15;Socs2;Wfdc1;Aldh1a1;Sfrp4;Esr2;Nkx2-5;Kcnj11;Dhh;Igfbp2;Ccnd1;Ctgf;Map2;Map1b;Ccnd2;Tgfb2;Ptger3;Prkca;Igf2;Brca1;Muc4;Nr2f2;Endog;F3;Col1a1;Vegfa;Ak1;Pdgfrb;Vdr	0.00255073	2.59334	0.184366
GO:0060402	calcium ion transport into cytosol	http://amigo.geneontology.org/amigo/term/GO:0060402	6	1816	10	17184	5.69304	29412;29717;361586;140447;689560;140448	Adra1a;Cacna1g;Trpm1;Slc8a2;Ryr2;Slc8a3	0.00260421	2.58432	0.184366
GO:0016337	single organismal cell-cell adhesion	http://amigo.geneontology.org/amigo/term/GO:0016337	23	1816	107	17184	2.04727	305081;24224;317181;313785;114523;192248;312781;497815;116597;292597;29561;192183;304900;287925;24832;361303;361839;361084;114517;84407;415089;497761;306871	Cd34;Bcl2;Srpx2;Icam5;Ntn1;Cdh13;Lrp6;Nrcam;Opcml;Ttyh1;Lsamp;Pvrl1;Astn1;Pkp2;Thy1;Lims2;Ctnna3;Lmo7;Itga6;Cdh11;Tnxb;Cd2;Dsp	0.00273948	2.56233	0.186299
GO:0021762	substantia nigra development	http://amigo.geneontology.org/amigo/term/GO:0021762	13	1816	45	17184	2.74613	54250;362018;688869;295923;302975;24943;25617;171114;25438;25444;24264;295214;297173	Fgf2;Sypl2;LOC688869;Ndufs3;Syngr3;Plp1;Hspa5;Ndrg2;Eno3;Fgf9;Ckb;S100a1;RSA-14-44	0.0027883	2.55466	0.186299
GO:0051591	response to cAMP	http://amigo.geneontology.org/amigo/term/GO:0051591	18	1816	75	17184	2.28374	83580;25124;24224;25620;25692;65155;25445;64033;499529;29680;29542;50678;24701;29354;29393;100360880;24638;64466	Thbd;Stat1;Bcl2;Crem;Plat;Alas1;Fosl1;Ccnd2;Ndufs4;Cyp11a1;Pebp1;Pde3a;Pygm;Pla2g5;Col1a1;Fosb;Pfkfb1;Cited1	0.00281093	2.55115	0.186299
GO:0042472	inner ear morphogenesis	http://amigo.geneontology.org/amigo/term/GO:0042472	17	1816	70	17184	2.31032	315840;299138;114523;313633;309860;25444;308596;79114;501699;360417;113931;364786;300128;25654;25022;24881;266603	Myo6;Six4;Ntn1;Ephb2;Sobp;Fgf9;Ush1c;Fgfr1;Myo15a;Ptprq;Prrx2;Itga8;Celsr1;Col11a1;Fgfr2;Wnt1;Aldh1a3	0.00327426	2.48489	0.199834
GO:0003007	heart morphogenesis	http://amigo.geneontology.org/amigo/term/GO:0003007	14	1816	52	17184	2.55963	308766;58834;353305;114109;54254;303398;81809;295929;363925;81507;296732;25654;83785;310341	Mesp1;Dlc1;Tbx3;Nkx2-5;Gata4;Tbx2;Tgfb2;Mybpc3;Myl2;Bmpr1a;Smarcd3;Col11a1;Vegfa;Fat4	0.00335851	2.47385	0.199834
GO:0086005	ventricular cardiac muscle cell action potential	http://amigo.geneontology.org/amigo/term/GO:0086005	7	1816	15	17184	4.42908	29161;25471;117018;362242;287925;362036;689560	Cav3;Kcne1;Kcnh2;Snta1;Pkp2;Ank2;Ryr2	0.00338189	2.47084	0.199834
GO:0048699	generation of neurons	http://amigo.geneontology.org/amigo/term/GO:0048699	7	1816	15	17184	4.42908	81737;299138;312781;363595;79114;679869;161452	Ntf3;Six4;Lrp6;Tcf7;Fgfr1;Tcf7l2;Lef1	0.00338189	2.47084	0.199834
GO:0043462	regulation of ATPase activity	http://amigo.geneontology.org/amigo/term/GO:0043462	5	1816	7	17184	6.77487	24838;24851;689176;290561;29556	Tnnt3;Tpm1;Tmem64;Tnnc1;Myh6	0.00353722	2.45134	0.199834
GO:0048251	elastic fiber assembly	http://amigo.geneontology.org/amigo/term/GO:0048251	5	1816	7	17184	6.77487	29158;25043;287382;24582;415089	Fbln5;Eln;Mfap4;Myh11;Tnxb	0.00353722	2.45134	0.199834
GO:1902259	regulation of delayed rectifier potassium channel activity	http://amigo.geneontology.org/amigo/term/GO:1902259	5	1816	7	17184	6.77487	24803;25471;66022;29737;296395	Vamp2;Kcne1;Kcns2;Kcnab1;Kcng1	0.00353722	2.45134	0.199834
GO:0010882	regulation of cardiac muscle contraction by calcium ion signaling	http://amigo.geneontology.org/amigo/term/GO:0010882	5	1816	7	17184	6.77487	29693;24212;362036;689560;25650	Atp2a2;Atp1a2;Ank2;Ryr2;Atp1b1	0.00353722	2.45134	0.199834
GO:0006633	fatty acid biosynthetic process	http://amigo.geneontology.org/amigo/term/GO:0006633	12	1816	41	17184	2.7813	85239;361895;361638;114024;497672;116719;140910;29254;24538;293453;78975;29526	Mlycd;Elovl7;Acsm1;Acsl3;Brca1;Acacb;Msmo1;Mgll;Lipc;Ndufab1;Prkaa2;Pla2g1b	0.00365825	2.43673	0.199834
GO:0006120	mitochondrial electron transport, NADH to ubiquinone	http://amigo.geneontology.org/amigo/term/GO:0006120	6	1816	11	17184	5.17519	498909;293991;299954;293655;293130;81728	Coq9;Ndufb8;Ndufb9;Ndufv1;Ndufc2;Ndufv2	0.00370236	2.43152	0.199834
GO:0048557	embryonic digestive tract morphogenesis	http://amigo.geneontology.org/amigo/term/GO:0048557	8	1816	20	17184	3.79735	54254;366542;363595;25587;679869;84046;140588;25022	Gata4;Six2;Tcf7;Id2;Tcf7l2;Sox11;Gli3;Fgfr2	0.00372082	2.42936	0.199834
GO:0035914	skeletal muscle cell differentiation	http://amigo.geneontology.org/amigo/term/GO:0035914	14	1816	53	17184	2.51119	299266;500453;117558;27064;313471;25437;313575;297333;84046;316209;24596;117537;499497;680712	Asb2;Pax5;Mylk2;Ankrd1;Dmrta2;Emd;Heyl;Smyd1;Sox11;Med20;Ngfr;Klhl41;Mef2c;Scx	0.00388007	2.41116	0.204855
GO:0046627	negative regulation of insulin receptor signaling pathway	http://amigo.geneontology.org/amigo/term/GO:0046627	11	1816	36	17184	2.90286	29152;252971;84607;365377;58844;296372;24680;25023;360406;25467;85496	Mstn;Socs1;Socs2;Trim72;Grb14;Ncoa5;Prkca;Prkcb;Ptprf;Irs1;Enpp1	0.0040427	2.39333	0.208671
GO:0010107	potassium ion import	http://amigo.geneontology.org/amigo/term/GO:0010107	10	1816	31	17184	3.0638	266733;83535;25560;116649;29501;24212;50599;117052;54300;25650	Slc12a8;Kcnj11;Abcc9;Kcnj4;Slc12a4;Atp1a2;Kcnj3;Kcnj12;Slc12a3;Atp1b1	0.00438947	2.35759	0.208671
GO:0060307	regulation of ventricular cardiac muscle cell membrane repolarization	http://amigo.geneontology.org/amigo/term/GO:0060307	7	1816	16	17184	4.15202	29161;25471;315611;117018;362242;362036;29686	Cav3;Kcne1;Scn4b;Kcnh2;Snta1;Ank2;Scn1b	0.00446583	2.3501	0.208671
GO:0055117	regulation of cardiac muscle contraction	http://amigo.geneontology.org/amigo/term/GO:0055117	7	1816	16	17184	4.15202	25592;114109;29161;24173;362036;689560;295531	Agrn;Nkx2-5;Cav3;Adra1b;Ank2;Ryr2;Tnni3k	0.00446583	2.3501	0.208671
GO:0007009	plasma membrane organization	http://amigo.geneontology.org/amigo/term/GO:0007009	7	1816	16	17184	4.15202	25592;305614;29161;29665;314251;289257;310341	Agrn;Sptbn1;Cav3;P2rx7;Sptb;Spta1;Fat4	0.00446583	2.3501	0.208671
GO:0007512	adult heart development	http://amigo.geneontology.org/amigo/term/GO:0007512	7	1816	16	17184	4.15202	29412;114109;688173;24173;79433;29557;29556	Adra1a;Nkx2-5;Tcap;Adra1b;Myh10;Myh7;Myh6	0.00446583	2.3501	0.208671
GO:0086004	regulation of cardiac muscle cell contraction	http://amigo.geneontology.org/amigo/term/GO:0086004	7	1816	16	17184	4.15202	54254;24212;64672;362036;58971;64553;29209	Gata4;Atp1a2;Pln;Ank2;Fxyd1;Akap6;Casq2	0.00446583	2.3501	0.208671
GO:0090090	negative regulation of canonical Wnt signaling pathway	http://amigo.geneontology.org/amigo/term/GO:0090090	20	1816	92	17184	2.06885	282582;315259;89803;114109;307449;308068;29466;499088;282836;171548;679869;363122;140588;161452;29467;80722;299611;140589;310552;25554	Wnt5b;Prickle1;Sfrp4;Nkx2-5;Mcc;Nkd2;Aes;Dact3;Cthrc1;Dkk3;Tcf7l2;Ppp2r3a;Gli3;Lef1;Ddit3;Sost;Apc2;Gli1;Sfrp2;Snai2	0.00448828	2.34792	0.208671
GO:0002062	chondrocyte differentiation	http://amigo.geneontology.org/amigo/term/GO:0002062	12	1816	43	17184	2.65163	282582;156726;362339;29227;366542;25444;24680;79114;81507;116466;499497;680712	Wnt5b;Runx3;Creb3l2;Nfib;Six2;Fgf9;Prkca;Fgfr1;Bmpr1a;Wnt2b;Mef2c;Scx	0.00503483	2.29802	0.21699
GO:0030150	protein import into mitochondrial matrix	http://amigo.geneontology.org/amigo/term/GO:0030150	6	1816	12	17184	4.74365	307210;296587;290370;54312;687295;679907	Timm21;Dnlz;Dnajc15;Timm23;LOC687295;Pam16	0.00510973	2.2916	0.21699
GO:0003016	respiratory system process	http://amigo.geneontology.org/amigo/term/GO:0003016	6	1816	12	17184	4.74365	360230;29646;29147;100145871;25531;308690	Stk40;Adh4;Jag2;Adh5;Rab3a;Ndn	0.00510973	2.2916	0.21699
GO:0060070	canonical Wnt signaling pathway	http://amigo.geneontology.org/amigo/term/GO:0060070	19	1816	87	17184	2.07781	89803;114109;312781;54254;287647;58919;313589;363595;317674;293649;689560;679869;116466;161452;24881;64558;310552;25554;29556	Sfrp4;Nkx2-5;Lrp6;Gata4;Hoxb9;Ccnd1;Rspo1;Tcf7;Fzd5;Lrp5;Ryr2;Tcf7l2;Wnt2b;Lef1;Wnt1;Fzd4;Sfrp2;Snai2;Myh6	0.00529452	2.27617	0.21699
GO:0032835	glomerulus development	http://amigo.geneontology.org/amigo/term/GO:0032835	5	1816	8	17184	5.92766	114633;24224;24883;313575;289229	Plce1;Bcl2;Wt1;Heyl;Vangl2	0.00529945	2.27577	0.21699
GO:0048739	cardiac muscle fiber development	http://amigo.geneontology.org/amigo/term/GO:0048739	5	1816	8	17184	5.92766	688173;246172;24582;83785;29556	Tcap;Nexn;Myh11;Vegfa;Myh6	0.00529945	2.27577	0.21699
GO:0003208	cardiac ventricle morphogenesis	http://amigo.geneontology.org/amigo/term/GO:0003208	5	1816	8	17184	5.92766	311332;299979;114109;155430;313575	Dll4;Grhl2;Nkx2-5;Hey2;Heyl	0.00529945	2.27577	0.21699
GO:0010881	regulation of cardiac muscle contraction by regulation of the release of sequestered calcium ion	http://amigo.geneontology.org/amigo/term/GO:0010881	5	1816	8	17184	5.92766	64672;362036;689560;24907;29209	Pln;Ank2;Ryr2;Dmd;Casq2	0.00529945	2.27577	0.21699
GO:0033627	cell adhesion mediated by integrin	http://amigo.geneontology.org/amigo/term/GO:0033627	5	1816	8	17184	5.92766	366474;315744;29169;114517;170921	Col16a1;Itga11;Vtn;Itga6;Itga2	0.00529945	2.27577	0.21699
GO:0042391	regulation of membrane potential	http://amigo.geneontology.org/amigo/term/GO:0042391	23	1816	114	17184	1.92077	29717;291245;307380;114244;83731;287419;83535;29161;25364;81658;360718;114245;117018;365603;500418;25102;25103;117550;114032;84556;25470;24907;24397	Cacna1g;Actn2;Piezo2;Hcn2;Kcnma1;Rangrf;Kcnj11;Cav3;Asic2;Gabrp;Popdc2;Hcn3;Kcnh2;Bves;Cngb3;Chrna5;Chrnb4;Kif5b;Kcnh4;Rims1;Kcna5;Dmd;Glra2	0.0053638	2.27053	0.21699
GO:0007584	response to nutrient	http://amigo.geneontology.org/amigo/term/GO:0007584	25	1816	129	17184	1.84547	25124;25630;24224;690163;25374;24523;29477;25662;24158;81656;315150;29445;29680;114024;497672;25288;25290;689560;25696;29467;315609;29393;64678;114628;310552	Stat1;Pkm;Bcl2;Oxct1;Alad;Klk1c7;Mapt;Igfbp2;Acadm;Dpyd;Adsl;Cox4i1;Cyp11a1;Acsl3;Brca1;Acsl1;Alox5;Ryr2;Vldlr;Ddit3;Cd3e;Col1a1;Tfrc;Abcg5;Sfrp2	0.00593507	2.22657	0.237022
GO:0043627	response to estrogen	http://amigo.geneontology.org/amigo/term/GO:0043627	21	1816	102	17184	1.95927	114491;29152;24224;300438;83731;266766;25149;25717;54254;84380;25662;58919;25240;81809;299331;29680;24173;497672;140588;24629;64466	Cited4;Mstn;Bcl2;Ldlr;Kcnma1;Rcan1;Esr2;Tgfb3;Gata4;Dhh;Igfbp2;Ccnd1;Aqp1;Tgfb2;Hsp90aa1;Cyp11a1;Adra1b;Brca1;Gli3;Pdgfrb;Cited1	0.00623611	2.20509	0.245892
GO:0035725	sodium ion transmembrane transport	http://amigo.geneontology.org/amigo/term/GO:0035725	19	1816	89	17184	2.03088	293937;295645;114244;140447;315311;25364;315611;25349;114245;29502;29686;54300;266760;85267;29639;140448;64155;24216;498328	Pkd2l1;Slc4a10;Hcn2;Slc8a2;Slc4a8;Asic2;Scn4b;Scn2b;Hcn3;Slc20a2;Scn1b;Slc12a3;Nalcn;Slc24a3;Fxyd2;Slc8a3;Scn7a;Atp4a;Pkd2	0.00650729	2.1866	0.253378
GO:0035690	cellular response to drug	http://amigo.geneontology.org/amigo/term/GO:0035690	18	1816	83	17184	2.06265	29578;117544;27064;25149;24311;25364;117018;65180;59326;304987;64678;58935;83785;114560;24686;360739;78975;499497	Hnrnpa1;Ppat;Ankrd1;Esr2;Ddc;Asic2;Kcnh2;Kcnd2;Rapgef3;Aim2;Tfrc;Gas6;Vegfa;Rap2a;Prnp;Ranbp1;Prkaa2;Mef2c	0.006941	2.15858	0.264698
GO:0003211	cardiac ventricle formation	http://amigo.geneontology.org/amigo/term/GO:0003211	4	1816	5	17184	7.58455	308766;114109;84046;499497	Mesp1;Nkx2-5;Sox11;Mef2c	0.00706954	2.15061	0.264698
GO:0006942	regulation of striated muscle contraction	http://amigo.geneontology.org/amigo/term/GO:0006942	4	1816	5	17184	7.58455	24585;24838;24212;295929	Myl3;Tnnt3;Atp1a2;Mybpc3	0.00706954	2.15061	0.264698
GO:0035458	cellular response to interferon-beta	http://amigo.geneontology.org/amigo/term/GO:0035458	8	1816	23	17184	3.30146	25124;171164;304266;309526;314759;310917;56824;304987	Stat1;Gbp2;Gbp1;Ifit3;Ndufa13;Gbp4;Ifit1;Aim2	0.00729847	2.13677	0.264698
GO:0048738	cardiac muscle tissue development	http://amigo.geneontology.org/amigo/term/GO:0048738	8	1816	23	17184	3.30146	117505;114109;54254;303398;314930;64672;497892;81728	Csrp3;Nkx2-5;Gata4;Tbx2;Zfpm2;Pln;Sgcd;Ndufv2	0.00729847	2.13677	0.264698
GO:0022408	negative regulation of cell-cell adhesion	http://amigo.geneontology.org/amigo/term/GO:0022408	7	1816	18	17184	3.69025	25567;303887;25744;161452;24881;83785;192181	Tnr;Muc4;Nf2;Lef1;Wnt1;Vegfa;Podxl	0.00739285	2.13119	0.264698
GO:0060047	heart contraction	http://amigo.geneontology.org/amigo/term/GO:0060047	7	1816	18	17184	3.69025	114109;25471;29248;363925;59299;497892;29275	Nkx2-5;Kcne1;Tnni3;Myl2;Trdn;Sgcd;Actc1	0.00739285	2.13119	0.264698
GO:0086002	cardiac muscle cell action potential involved in contraction	http://amigo.geneontology.org/amigo/term/GO:0086002	5	1816	9	17184	5.26873	25471;315611;25349;287925;29686	Kcne1;Scn4b;Scn2b;Pkp2;Scn1b	0.00760212	2.11907	0.269098
GO:0006096	glycolytic process	http://amigo.geneontology.org/amigo/term/GO:0006096	11	1816	40	17184	2.61197	25630;65152;24959;25438;360975;25059;24849;24191;117098;25058;24640	Pkm;Pfkm;Pgam2;Eno3;Ogdh;Hk2;Tpi1;Aldoc;Pdha2;Hk1;Pfkfb2	0.00776523	2.10985	0.271783
GO:0001558	regulation of cell growth	http://amigo.geneontology.org/amigo/term/GO:0001558	14	1816	59	17184	2.25503	29158;84607;171112;65164;25662;64032;65154;81809;25285;29576;306564;29639;64678;293997	Fbln5;Socs2;Wfdc1;Htra1;Igfbp2;Ctgf;Wisp1;Tgfb2;Igfbp5;Wisp2;Htra4;Fxyd2;Tfrc;Kazald1	0.00855343	2.06786	0.294754
GO:0045893	positive regulation of transcription, DNA-templated	http://amigo.geneontology.org/amigo/term/GO:0045893	78	1816	547	17184	1.365	114491;25124;54250;29152;308766;299138;246297;24654;24883;685258;361060;25344;353305;25149;114109;312781;25717;310399;305471;54254;311658;362339;29227;252917;59323;300813;306252;303746;25050;362268;311865;362246;315497;314930;360896;302855;293649;94188;619436;24716;497672;113984;85435;300054;252834;25587;81507;296732;679869;303214;59302;25747;84046;84574;25628;286919;140588;161452;192110;29467;29…	Cited4;Stat1;Fgf2;Mstn;Mesp1;Six4;Myocd;Plcb1;Wt1;Eny2;Ebf2;Phb;Tbx3;Esr2;Nkx2-5;Lrp6;Tgfb3;Naa15;Patz1;Gata4;Nfatc2;Creb3l2;Nfib;Nr1d1;Erbb4;Rnf111;Nek4;Mrpl12;Camk4;Rbpjl;Ptges2;Tp53inp2;Tbx20;Zfpm2;Esrrg;Rbmx;Lrp5;Zfp423;Med24;Ret;Brca1;Nr2f2;Smad9;Foxh1;Gdf6;Id2;Bmpr1a;Smarcd3;Tcf7l2;Trim16;Bmp15;Ppara;Sox11;Tgfb1i1;Nkx2-1;Cdk5rap2;Gli3;Lef1;Pou3f1;Ddit3;Irf7;Gata5;Mapre3;Col1a1;Wnt1;Tesc;Zic…	0.00864822	2.06307	0.294754
GO:0002053	positive regulation of mesenchymal cell proliferation	http://amigo.geneontology.org/amigo/term/GO:0002053	10	1816	35	17184	2.71302	312781;25444;79114;293649;113931;81507;25022;683470;83785;25467	Lrp6;Fgf9;Fgfr1;Lrp5;Prrx2;Bmpr1a;Fgfr2;Gas1;Vegfa;Irs1	0.00880002	2.05552	0.294754
GO:0007528	neuromuscular junction development	http://amigo.geneontology.org/amigo/term/GO:0007528	10	1816	35	17184	2.71302	25473;25592;116600;360481;363457;362242;300992;312607;25022;305448	Lamb2;Agrn;Cacnb2;Dnaja3;Col4a5;Snta1;Cacna2d2;Pdzrn3;Fgfr2;Dok7	0.00880002	2.05552	0.294754
GO:0035265	organ growth	http://amigo.geneontology.org/amigo/term/GO:0035265	6	1816	14	17184	4.06551	29412;24224;297804;24173;25022;362934	Adra1a;Bcl2;Plag1;Adra1b;Fgfr2;Ly6e	0.00903691	2.04398	0.296316
GO:0003148	outflow tract septum morphogenesis	http://amigo.geneontology.org/amigo/term/GO:0003148	6	1816	14	17184	4.06551	114109;57341;303398;315497;314930;25022	Nkx2-5;Parva;Tbx2;Tbx20;Zfpm2;Fgfr2	0.00903691	2.04398	0.296316
GO:0090263	positive regulation of canonical Wnt signaling pathway	http://amigo.geneontology.org/amigo/term/GO:0090263	14	1816	60	17184	2.21731	54250;89803;312781;313589;25444;302424;116466;299802;363122;25022;29393;499745;64462;310552	Fgf2;Sfrp4;Lrp6;Rspo1;Fgf9;Eda;Wnt2b;Lgr5;Ppp2r3a;Fgfr2;Col1a1;Nrarp;Csnk1d;Sfrp2	0.00964586	2.01566	0.312928
GO:0007626	locomotory behavior	http://amigo.geneontology.org/amigo/term/GO:0007626	20	1816	100	17184	1.90245	315840;171563;50664;309860;64532;24173;501699;25103;304900;24221;500982;379044;309243;300128;25628;25012;266603;56816;56227;313783	Myo6;Nav2;Gnao1;Sobp;Adcy5;Adra1b;Myo15a;Chrnb4;Astn1;Avp;Bsx;Qrfp;Vps13a;Celsr1;Nkx2-1;Snap25;Aldh1a3;Park2;Espn;Olfm2	0.00974447	2.01124	0.312928
GO:0051289	protein homotetramerization	http://amigo.geneontology.org/amigo/term/GO:0051289	15	1816	67	17184	2.1278	291245;65152;117544;83731;295229;24188;291133;24158;291135;116719;64304;117052;24191;83574;25287	Actn2;Pfkm;Ppat;Kcnma1;Apoa1bp;Aldh1a1;Aldh5a1;Acadm;Acot13;Acacb;Acads;Kcnj12;Aldoc;Rxrg;Acadl	0.0102881	1.98767	0.323344
GO:0060056	mammary gland involution	http://amigo.geneontology.org/amigo/term/GO:0060056	5	1816	10	17184	4.74158	89803;25285;29496;29153;500982	Sfrp4;Igfbp5;Erbb3;Capn1;Bsx	0.0105183	1.97805	0.323344
GO:0086036	regulation of cardiac muscle cell membrane potential	http://amigo.geneontology.org/amigo/term/GO:0086036	4	1816	6	17184	6.32009	29693;25592;362036;58971	Atp2a2;Agrn;Ank2;Fxyd1	0.0108992	1.9626	0.323344
GO:1901017	negative regulation of potassium ion transmembrane transporter activity	http://amigo.geneontology.org/amigo/term/GO:1901017	4	1816	6	17184	6.32009	291245;29161;54348;29209	Actn2;Cav3;Stk39;Casq2	0.0108992	1.9626	0.323344
GO:0090279	regulation of calcium ion import	http://amigo.geneontology.org/amigo/term/GO:0090279	4	1816	6	17184	6.32009	29161;29546;64672;498328	Cav3;Homer1;Pln;Pkd2	0.0108992	1.9626	0.323344
GO:0006102	isocitrate metabolic process	http://amigo.geneontology.org/amigo/term/GO:0006102	4	1816	6	17184	6.32009	25179;114096;361596;79250	Idh3g;Idh3a;Idh2;Aco2	0.0108992	1.9626	0.323344
GO:0070296	sarcoplasmic reticulum calcium ion transport	http://amigo.geneontology.org/amigo/term/GO:0070296	4	1816	6	17184	6.32009	29693;367086;689560;114207	Atp2a2;Sln;Ryr2;Ryr1	0.0108992	1.9626	0.323344
GO:0006086	acetyl-CoA biosynthetic process from pyruvate	http://amigo.geneontology.org/amigo/term/GO:0006086	4	1816	6	17184	6.32009	289950;89813;81654;117098	Pdhb;Pdk4;Dlat;Pdha2	0.0108992	1.9626	0.323344
GO:0016055	Wnt signaling pathway	http://amigo.geneontology.org/amigo/term/GO:0016055	25	1816	137	17184	1.73689	282582;83575;25669;89803;312781;171114;83824;58919;65154;29466;363595;317674;293649;679869;84574;116466;161452;29467;24881;64558;80722;299611;64462;78975;308692	Wnt5b;Cpz;Cpe;Sfrp4;Lrp6;Ndrg2;Cxxc4;Ccnd1;Wisp1;Aes;Tcf7;Fzd5;Lrp5;Tcf7l2;Tgfb1i1;Wnt2b;Lef1;Ddit3;Wnt1;Fzd4;Sost;Apc2;Csnk1d;Prkaa2;Peg12	0.011196	1.95094	0.329014
GO:0007409	axonogenesis	http://amigo.geneontology.org/amigo/term/GO:0007409	18	1816	88	17184	1.94489	24224;114523;29477;25595;29456;65178;171355;29496;29332;25356;25298;79433;25531;360827;25022;25012;295401;308690	Bcl2;Ntn1;Mapt;Map2;Map1b;Snap91;Pou4f2;Erbb3;Stmn1;Cntn2;Cck;Myh10;Rab3a;Ulk1;Fgfr2;Snap25;Lppr4;Ndn	0.0113984	1.94316	0.331832
GO:0055075	potassium ion homeostasis	http://amigo.geneontology.org/amigo/term/GO:0055075	6	1816	15	17184	3.79425	266733;29501;117018;25470;54300;315190	Slc12a8;Slc12a4;Kcnh2;Kcna5;Slc12a3;Upk3a	0.0116475	1.93377	0.335605
GO:0042594	response to starvation	http://amigo.geneontology.org/amigo/term/GO:0042594	12	1816	49	17184	2.32612	690163;24158;89813;315150;25040;64304;360827;79210;29467;25014;83516;24638	Oxct1;Acadm;Pdk4;Adsl;Gip;Acads;Ulk1;Fstl1;Ddit3;Acat1;Ppargc1a;Pfkfb1	0.0117435	1.9302	0.335605
GO:0045599	negative regulation of fat cell differentiation	http://amigo.geneontology.org/amigo/term/GO:0045599	11	1816	43	17184	2.42931	300220;309161;312781;314930;691504;679869;84574;29467;24881;85496;293493	C1ql4;Ccdc85b;Lrp6;Zfpm2;Zfpm1;Tcf7l2;Tgfb1i1;Ddit3;Wnt1;Enpp1;Fam57b	0.0119879	1.92126	0.336676
GO:0030879	mammary gland development	http://amigo.geneontology.org/amigo/term/GO:0030879	10	1816	37	17184	2.56607	114523;353305;25717;287647;59323;303887;140588;161452;170921;25467	Ntn1;Tbx3;Tgfb3;Hoxb9;Erbb4;Muc4;Gli3;Lef1;Itga2;Irs1	0.0119971	1.92092	0.336676
GO:0008016	regulation of heart contraction	http://amigo.geneontology.org/amigo/term/GO:0008016	8	1816	26	17184	2.92001	24837;50664;292905;29161;295929;64672;295214;29556	Tnnt2;Gnao1;Hrc;Cav3;Mybpc3;Pln;S100a1;Myh6	0.0129984	1.88611	0.359086
GO:0007507	heart development	http://amigo.geneontology.org/amigo/term/GO:0007507	37	1816	229	17184	1.53988	309544;246297;24883;690163;296787;24837;59108;83727;114109;54254;155430;59323;29248;24158;297333;81809;363071;690987;314930;25261;363925;691504;287925;25587;81507;89786;25696;25747;29737;83574;140588;499497;170582;306655;24873;114108;498328	Rbm20;Myocd;Wt1;Oxct1;Sema3c;Tnnt2;Mb;Fbn1;Nkx2-5;Gata4;Hey2;Erbb4;Tnni3;Acadm;Smyd1;Tgfb2;Stra6;Gys1;Zfpm2;Id1;Myl2;Zfpm1;Pkp2;Id2;Bmpr1a;Cox17;Vldlr;Ppara;Kcnab1;Rxrg;Gli3;Mef2c;Fgf19;Irx4;Vdr;Pdlim3;Pkd2	0.0130262	1.88518	0.359086
GO:0030512	negative regulation of transforming growth factor beta receptor signaling pathway	http://amigo.geneontology.org/amigo/term/GO:0030512	12	1816	50	17184	2.27947	291541;311676;679578;65164;25717;309775;25617;306805;84574;25628;24881;311827	Cidea;Pmepa1;Ldlrad4;Htra1;Tgfb3;Nepn;Hspa5;Aspn;Tgfb1i1;Nkx2-1;Wnt1;Adamtsl2	0.0133306	1.87515	0.364253
GO:0051924	regulation of calcium ion transport	http://amigo.geneontology.org/amigo/term/GO:0051924	10	1816	38	17184	2.4984	29717;24224;170796;367086;29161;64672;362036;300992;25399;24873	Cacna1g;Bcl2;Grin3b;Sln;Cav3;Pln;Ank2;Cacna2d2;Cacna2d1;Vdr	0.0138909	1.85727	0.375815
GO:0032780	negative regulation of ATPase activity	http://amigo.geneontology.org/amigo/term/GO:0032780	5	1816	11	17184	4.31028	282819;24837;29248;679907;64672	Ppif;Tnnt2;Tnni3;Pam16;Pln	0.0141157	1.8503	0.375815
GO:2001259	positive regulation of cation channel activity	http://amigo.geneontology.org/amigo/term/GO:2001259	5	1816	11	17184	4.31028	291245;83535;25364;362036;366274	Actn2;Kcnj11;Asic2;Ank2;Ntsr1	0.0141157	1.8503	0.375815
GO:0006939	smooth muscle contraction	http://amigo.geneontology.org/amigo/term/GO:0006939	6	1816	16	17184	3.55691	24239;24582;25103;24221;65276;288057	Cacna1c;Myh11;Chrnb4;Avp;Nmur1;Mylk	0.0147471	1.83129	0.386026
GO:0046827	positive regulation of protein export from nucleus	http://amigo.geneontology.org/amigo/term/GO:0046827	6	1816	16	17184	3.55691	25437;25050;25636;679869;59326;58935	Emd;Camk4;Prkaca;Tcf7l2;Rapgef3;Gas6	0.0147471	1.83129	0.386026
GO:0000578	embryonic axis specification	http://amigo.geneontology.org/amigo/term/GO:0000578	4	1816	7	17184	5.4169	317674;24881;308692;64466	Fzd5;Wnt1;Peg12;Cited1	0.0158482	1.80002	0.398382
GO:0010890	positive regulation of sequestering of triglyceride	http://amigo.geneontology.org/amigo/term/GO:0010890	4	1816	7	17184	5.4169	291541;501283;290223;311617	Cidea;Plin5;Fitm1;Fitm2	0.0158482	1.80002	0.398382
GO:0072075	metanephric mesenchyme development	http://amigo.geneontology.org/amigo/term/GO:0072075	4	1816	7	17184	5.4169	299138;24883;24629;498328	Six4;Wt1;Pdgfrb;Pkd2	0.0158482	1.80002	0.398382
GO:0051971	positive regulation of transmission of nerve impulse	http://amigo.geneontology.org/amigo/term/GO:0051971	4	1816	7	17184	5.4169	25567;192646;25103;170921	Tnr;Mtnr1b;Chrnb4;Itga2	0.0158482	1.80002	0.398382
GO:0010628	positive regulation of gene expression	http://amigo.geneontology.org/amigo/term/GO:0010628	49	1816	327	17184	1.42953	54250;29578;305081;64202;117558;311332;24943;89803;114109;311658;288665;64032;297804;81809;24929;25444;29665;308923;65030;361749;25261;24716;29437;497672;117030;24221;25587;362036;313255;691246;84556;84046;25628;161452;192110;315609;266759;58935;83785;288689;29613;315191;499497;680712;56816;29275;24873;64466;498328	Fgf2;Hnrnpa1;Cd34;Calr;Mylk2;Dll4;Plp1;Sfrp4;Nkx2-5;Nfatc2;Cux2;Ctgf;Plag1;Tgfb2;Ptger3;Fgf9;P2rx7;Ahi1;Ephx2;Il33;Id1;Ret;Acta1;Brca1;Erp29;Avp;Id2;Ank2;Dfnb31;Rnf207;Rims1;Sox11;Nkx2-1;Lef1;Pou3f1;Cd3e;Hspa4;Gas6;Vegfa;Tesc;Ntrk3;Fbln1;Mef2c;Scx;Park2;Actc1;Vdr;Cited1;Pkd2	0.0158586	1.79974	0.398382
GO:0010035	response to inorganic substance	http://amigo.geneontology.org/amigo/term/GO:0010035	9	1816	33	17184	2.58857	24799;24224;156117;25374;24959;29456;24586;64678;24538	Eef1a2;Bcl2;Casp12;Alad;Pgam2;Map1b;Ncam1;Tfrc;Lipc	0.0160034	1.79579	0.398805
GO:0051965	positive regulation of synapse assembly	http://amigo.geneontology.org/amigo/term/GO:0051965	14	1816	65	17184	2.04615	317181;287927;171447;313633;316003;288665;25364;116508;170641;24680;308571;65096;292406;29613	Srpx2;Ube2v2;Adgrl2;Ephb2;Amigo3;Cux2;Asic2;Nrxn3;Adgrl3;Prkca;Lrrc4b;Adgrl1;Thbs2;Ntrk3	0.0168419	1.77361	0.411304
GO:0007165	signal transduction	http://amigo.geneontology.org/amigo/term/GO:0007165	65	1816	459	17184	1.35264	83580;25124;116662;305081;361680;362393;116457;305367;58834;266766;362886;361586;81529;64457;362460;58844;54294;25560;171114;59323;25662;60449;65154;303882;25050;81658;63885;302313;297383;84420;25102;29496;25103;24221;56820;25559;116595;83425;207119;362036;81744;140722;304813;29576;362374;299802;311437;60630;81760;360827;498130;306451;24596;58935;171107;304893;64558;140929;25599;58965;114098;3142…	Thbd;Stat1;Ecm1;Cd34;Lsp1;Antxr1;Mapk8ip1;Arap2;Dlc1;Rcan1;Rassf3;Trpm1;Pde1a;Ndrg4;Golt1b;Grb14;Rgs5;Abcc9;Ndrg2;Erbb4;Igfbp2;Gnb3;Wisp1;Tnk2;Camk4;Gabrp;Pde10a;Tspan6;Rtkn;Adcy7;Chrna5;Erbb3;Chrnb4;Avp;Ramp3;Abcc8;Nrxn2;Akap12;Rin1;Ank2;Pde7a;Caskin1;Ppp1r12b;Wisp2;Vopp1;Lgr5;Rassf2;Unc5b;Grk1;Ulk1;Stard13;Tenm3;Ngfr;Gas6;Arr3;Rasal2;Fzd4;Pde7b;Cd74;Ramp1;Ltb4r2;Smoc1;Pdgfrb;Sfrp2;Kiss1r	0.017446	1.7583	0.411304
GO:0006979	response to oxidative stress	http://amigo.geneontology.org/amigo/term/GO:0006979	24	1816	136	17184	1.67883	24224;282819;289218;266766;24188;25374;315167;680036;25249;140666;25309;63878;29542;288088;293652;54232;29467;299739;367745;25352;24686;298298;303414;56816	Bcl2;Ppif;Ndufs2;Rcan1;Aldh1a1;Alad;Ndufa6;Msrb3;Coq7;Rcan2;Cycs;Stc2;Pebp1;Ndufb4;Ndufs8;Car3;Ddit3;Ndufa12;Dgkk;Sod3;Prnp;Dhcr24;Epx;Park2	0.0176563	1.7531	0.411304
GO:0043434	response to peptide hormone	http://amigo.geneontology.org/amigo/term/GO:0043434	23	1816	129	17184	1.69594	25124;252971;29693;24224;24654;84607;25344;89803;312781;353498;25692;64032;64033;25040;309122;24680;63878;29680;293649;94194;29393;24538;25467	Stat1;Socs1;Atp2a2;Bcl2;Plcb1;Socs2;Phb;Sfrp4;Lrp6;Cyp11b3;Plat;Ctgf;Ccnd2;Gip;H19;Prkca;Stc2;Cyp11a1;Lrp5;Cox5b;Col1a1;Lipc;Irs1	0.0180734	1.74296	0.411304
GO:0006644	phospholipid metabolic process	http://amigo.geneontology.org/amigo/term/GO:0006644	8	1816	28	17184	2.71113	29359;24530;24913;25628;29354;296757;415089;29526	Pla2g10;Lcat;Pla2g16;Nkx2-1;Pla2g5;Napepld;Tnxb;Pla2g1b	0.0182736	1.73818	0.411304
GO:0048469	cell maturation	http://amigo.geneontology.org/amigo/term/GO:0048469	10	1816	40	17184	2.3732	83731;156726;24943;295475;29454;311901;317674;79114;25587;83785	Kcnma1;Runx3;Plp1;Neurog2;Gdf11;Lhx6;Fzd5;Fgfr1;Id2;Vegfa	0.0183367	1.73668	0.411304
GO:0015701	bicarbonate transport	http://amigo.geneontology.org/amigo/term/GO:0015701	6	1816	17	17184	3.34748	295645;24780;315311;24929;24781;29242	Slc4a10;Slc4a2;Slc4a8;Ptger3;Slc4a3;Car4	0.0183757	1.73576	0.411304
GO:0033539	fatty acid beta-oxidation using acyl-CoA dehydrogenase	http://amigo.geneontology.org/amigo/term/GO:0033539	6	1816	17	17184	3.34748	24158;25363;364975;64304;25287;304500	Acadm;Acadvl;Gcdh;Acads;Acadl;Acad10	0.0183757	1.73576	0.411304
GO:0042692	muscle cell differentiation	http://amigo.geneontology.org/amigo/term/GO:0042692	6	1816	17	17184	3.34748	363790;246297;296732;363256;24907;293165	Fbxo40;Myocd;Smarcd3;Speg;Dmd;Sox6	0.0183757	1.73576	0.411304
GO:0035457	cellular response to interferon-alpha	http://amigo.geneontology.org/amigo/term/GO:0035457	5	1816	12	17184	3.95086	64467;309526;56824;58935;294091	Entpd2;Ifit3;Ifit1;Gas6;Ifit2	0.0184546	1.7339	0.411304
GO:0060413	atrial septum morphogenesis	http://amigo.geneontology.org/amigo/term/GO:0060413	5	1816	12	17184	3.95086	114109;54254;155430;315497;691504	Nkx2-5;Gata4;Hey2;Tbx20;Zfpm1	0.0184546	1.7339	0.411304
GO:0050927	positive regulation of positive chemotaxis	http://amigo.geneontology.org/amigo/term/GO:0050927	5	1816	12	17184	3.95086	192248;83785;29613;170921;116677	Cdh13;Vegfa;Ntrk3;Itga2;F2rl1	0.0184546	1.7339	0.411304
GO:0006941	striated muscle contraction	http://amigo.geneontology.org/amigo/term/GO:0006941	5	1816	12	17184	3.95086	117558;29248;24959;29557;29556	Mylk2;Tnni3;Pgam2;Myh7;Myh6	0.0184546	1.7339	0.411304
GO:0006744	ubiquinone biosynthetic process	http://amigo.geneontology.org/amigo/term/GO:0006744	5	1816	12	17184	3.95086	498909;25249;365592;304542;29309	Coq9;Coq7;Pdss2;Coq5;Coq3	0.0184546	1.7339	0.411304
GO:0001934	positive regulation of protein phosphorylation	http://amigo.geneontology.org/amigo/term/GO:0001934	29	1816	174	17184	1.58646	54250;498951;25592;56064;58919;64032;63912;25752;114495;64033;313589;24929;29665;24680;315189;24483;117030;59326;24881;60460;58935;83785;114560;308099;64553;297073;64462;170582;305448	Fgf2;Il34;Agrn;Nptn;Ccnd1;Ctgf;Fam129a;Cd6;Map2k6;Ccnd2;Rspo1;Ptger3;P2rx7;Prkca;Prr5;Igf2;Erp29;Rapgef3;Wnt1;Hspa2;Gas6;Vegfa;Rap2a;Fndc1;Akap6;Rarres2;Csnk1d;Fgf19;Dok7	0.0184856	1.73317	0.411304
GO:0001947	heart looping	http://amigo.geneontology.org/amigo/term/GO:0001947	12	1816	53	17184	2.15006	308766;353305;114109;312781;54254;315497;308923;300054;367944;289229;499497;498328	Mesp1;Tbx3;Nkx2-5;Lrp6;Gata4;Tbx20;Ahi1;Foxh1;Zic3;Vangl2;Mef2c;Pkd2	0.0190803	1.71942	0.421525
GO:0001822	kidney development	http://amigo.geneontology.org/amigo/term/GO:0001822	24	1816	138	17184	1.65431	24224;117544;64040;24609;24883;24188;83727;366542;81809;363071;25454;364786;84046;140588;161452;266759;83785;64468;266603;315190;24629;310341;64466;498328	Bcl2;Ppat;Aldh9a1;Odc1;Wt1;Aldh1a1;Fbn1;Six2;Tgfb2;Stra6;Gfra1;Itga8;Sox11;Gli3;Lef1;Hspa4;Vegfa;Hyal2;Aldh1a3;Upk3a;Pdgfrb;Fat4;Cited1;Pkd2	0.0202756	1.69303	0.428385
GO:0072661	protein targeting to plasma membrane	http://amigo.geneontology.org/amigo/term/GO:0072661	7	1816	23	17184	2.88718	116690;305614;308068;25736;362036;58935;288689	Nfasc;Sptbn1;Nkd2;Kcnb1;Ank2;Gas6;Tesc	0.0205661	1.68685	0.428385
GO:0009060	aerobic respiration	http://amigo.geneontology.org/amigo/term/GO:0009060	7	1816	23	17184	2.88718	499335;293448;301011;289217;315150;29445;293655	Fxn;Uqcrc2;Uqcrc1;Sdhc;Adsl;Cox4i1;Ndufv1	0.0205661	1.68685	0.428385
GO:0006006	glucose metabolic process	http://amigo.geneontology.org/amigo/term/GO:0006006	14	1816	67	17184	1.98484	25630;289950;25620;83535;291133;89813;25285;24483;25059;81654;24849;679869;117098;24645	Pkm;Pdhb;Crem;Kcnj11;Aldh5a1;Pdk4;Igfbp5;Igf2;Hk2;Dlat;Tpi1;Tcf7l2;Pdha2;Pgm1	0.0206558	1.68496	0.428385
GO:0006816	calcium ion transport	http://amigo.geneontology.org/amigo/term/GO:0006816	18	1816	95	17184	1.80084	24239;29693;25655;140447;116600;29665;25023;56820;64672;689560;191573;300992;65276;114207;58965;25399;24873;498328	Cacna1c;Atp2a2;Gja4;Slc8a2;Cacnb2;P2rx7;Prkcb;Ramp3;Pln;Ryr2;Grin3a;Cacna2d2;Nmur1;Ryr1;Ramp1;Cacna2d1;Vdr;Pkd2	0.0211402	1.67489	0.428385
GO:0045787	positive regulation of cell cycle	http://amigo.geneontology.org/amigo/term/GO:0045787	9	1816	35	17184	2.44037	64202;363098;353305;312781;25445;81809;79114;25587;25022	Calr;Ccpg1;Tbx3;Lrp6;Fosl1;Tgfb2;Fgfr1;Id2;Fgfr2	0.021427	1.66904	0.428385
GO:0042060	wound healing	http://amigo.geneontology.org/amigo/term/GO:0042060	21	1816	117	17184	1.70658	54250;64507;282582;25717;25692;25240;81809;24483;155696;24851;300128;25747;140588;29393;25615;83785;117033;289229;170921;306871;24629	Fgf2;Fmod;Wnt5b;Tgfb3;Plat;Aqp1;Tgfb2;Igf2;Dcbld2;Tpm1;Celsr1;Ppara;Gli3;Col1a1;Sdc2;Vegfa;Mmp12;Vangl2;Itga2;Dsp;Pdgfrb	0.0218297	1.66095	0.428385
GO:0001764	neuron migration	http://amigo.geneontology.org/amigo/term/GO:0001764	21	1816	117	17184	1.70658	114523;295475;25149;29477;315546;65050;315497;299331;113984;304900;25356;309659;81808;300128;25298;79433;25628;58935;29613;499497;308690	Ntn1;Neurog2;Esr2;Mapt;Kirrel3;Barhl2;Tbx20;Hsp90aa1;Nr2f2;Astn1;Cntn2;Mdga1;Nr2f1;Celsr1;Cck;Myh10;Nkx2-1;Gas6;Ntrk3;Mef2c;Ndn	0.0218297	1.66095	0.428385
GO:0051280	negative regulation of release of sequestered calcium ion into cytosol	http://amigo.geneontology.org/amigo/term/GO:0051280	4	1816	8	17184	4.73951	29340;81809;59299;366274	Prkce;Tgfb2;Trdn;Ntsr1	0.0220037	1.6575	0.428385
GO:0003139	secondary heart field specification	http://amigo.geneontology.org/amigo/term/GO:0003139	4	1816	8	17184	4.73951	308766;300054;296732;499497	Mesp1;Foxh1;Smarcd3;Mef2c	0.0220037	1.6575	0.428385
GO:0071313	cellular response to caffeine	http://amigo.geneontology.org/amigo/term/GO:0071313	4	1816	8	17184	4.73951	689560;81869;114207;29209	Ryr2;Gstm7;Ryr1;Casq2	0.0220037	1.6575	0.428385
GO:0061299	retina vasculature morphogenesis in camera-type eye	http://amigo.geneontology.org/amigo/term/GO:0061299	4	1816	8	17184	4.73951	83718;293649;287418;64558	Clic4;Lrp5;Arhgef15;Fzd4	0.0220037	1.6575	0.428385
GO:0060315	negative regulation of ryanodine-sensitive calcium-release channel activity	http://amigo.geneontology.org/amigo/term/GO:0060315	4	1816	8	17184	4.73951	294141;81869;29209;498328	Clic2;Gstm7;Casq2;Pkd2	0.0220037	1.6575	0.428385
GO:0051694	pointed-end actin filament capping	http://amigo.geneontology.org/amigo/term/GO:0051694	4	1816	8	17184	4.73951	295261;296935;25566;500267	Tmod4;Lmod2;Tmod1;Lmod3	0.0220037	1.6575	0.428385
GO:0046321	positive regulation of fatty acid oxidation	http://amigo.geneontology.org/amigo/term/GO:0046321	4	1816	8	17184	4.73951	85239;25747;497886;83516	Mlycd;Ppara;C1qtnf2;Ppargc1a	0.0220037	1.6575	0.428385
GO:0001778	plasma membrane repair	http://amigo.geneontology.org/amigo/term/GO:0001778	4	1816	8	17184	4.73951	59267;365377;29161;79433	Syt7;Trim72;Cav3;Myh10	0.0220037	1.6575	0.428385
GO:0051775	response to redox state	http://amigo.geneontology.org/amigo/term/GO:0051775	4	1816	8	17184	4.73951	29646;689560;100145871;316351	Adh4;Ryr2;Adh5;Npas2	0.0220037	1.6575	0.428385
GO:0035845	photoreceptor cell outer segment organization	http://amigo.geneontology.org/amigo/term/GO:0035845	4	1816	8	17184	4.73951	681377;308923;83686;296136	Rp1;Ahi1;Cngb1;Nphp1	0.0220037	1.6575	0.428385
GO:0098911	regulation of ventricular cardiac muscle cell action potential	http://amigo.geneontology.org/amigo/term/GO:0098911	4	1816	8	17184	4.73951	287925;689560;361839;306871	Pkp2;Ryr2;Ctnna3;Dsp	0.0220037	1.6575	0.428385
GO:0071456	cellular response to hypoxia	http://amigo.geneontology.org/amigo/term/GO:0071456	20	1816	110	17184	1.72849	360721;24224;246297;192235;24360;25742;27064;25043;29340;25240;302553;63878;362100;65180;25696;25139;63997;83785;308099;83516	Fam162a;Bcl2;Myocd;Hyou1;Fabp1;S100b;Ankrd1;Eln;Prkce;Aqp1;Suv39h1;Stc2;Endog;Kcnd2;Vldlr;Slc2a4;Slc29a1;Vegfa;Fndc1;Ppargc1a	0.0222672	1.65233	0.430823
GO:0045780	positive regulation of bone resorption	http://amigo.geneontology.org/amigo/term/GO:0045780	6	1816	18	17184	3.16133	83838;299889;312781;25447;689176;64678	Ltbp3;Dcstamp;Lrp6;Fshb;Tmem64;Tfrc	0.0225701	1.64647	0.432421
GO:0048705	skeletal system morphogenesis	http://amigo.geneontology.org/amigo/term/GO:0048705	11	1816	48	17184	2.17562	689711;312781;100361765;29665;292041;25654;29393;287534;64468;24629;296511	Fam101a;Lrp6;Hoxb2;P2rx7;Wwox;Col11a1;Col1a1;Fam101b;Hyal2;Pdgfrb;Alx4	0.0226275	1.64536	0.432421
GO:0043268	positive regulation of potassium ion transport	http://amigo.geneontology.org/amigo/term/GO:0043268	5	1816	13	17184	3.64673	291245;117550;25559;362036;54348	Actn2;Kif5b;Abcc8;Ank2;Stk39	0.0235872	1.62732	0.439205
GO:0016540	protein autoprocessing	http://amigo.geneontology.org/amigo/term/GO:0016540	5	1816	13	17184	3.64673	499335;310681;156117;29153;25121	Fxn;Hfe2;Casp12;Capn1;Pcsk2	0.0235872	1.62732	0.439205
GO:0071425	hematopoietic stem cell proliferation	http://amigo.geneontology.org/amigo/term/GO:0071425	5	1816	13	17184	3.64673	305081;362513;116466;24881;310552	Cd34;Shb;Wnt2b;Wnt1;Sfrp2	0.0235872	1.62732	0.439205
GO:0022904	respiratory electron transport chain	http://amigo.geneontology.org/amigo/term/GO:0022904	5	1816	13	17184	3.64673	291133;25249;25488;29478;83516	Aldh5a1;Coq7;Ndufa5;Ndufs6;Ppargc1a	0.0235872	1.62732	0.439205
GO:0010811	positive regulation of cell-substrate adhesion	http://amigo.geneontology.org/amigo/term/GO:0010811	10	1816	42	17184	2.25993	304021;29340;685612;282583;365691;29169;680115;363767;114517;314280	Col8a1;Prkce;Col26a1;Fbln2;Egflam;Vtn;Hacd1;Abi3bp;Itga6;Smoc1	0.0237476	1.62438	0.439205
GO:0048704	embryonic skeletal system morphogenesis	http://amigo.geneontology.org/amigo/term/GO:0048704	12	1816	55	17184	2.07164	299138;497986;287662;100361765;366542;25705;113931;25654;84046;140588;499497;296511	Six4;Hoxb6;Pcgf2;Hoxb2;Six2;Zeb1;Prrx2;Col11a1;Sox11;Gli3;Mef2c;Alx4	0.0238285	1.6229	0.439205
GO:0072593	reactive oxygen species metabolic process	http://amigo.geneontology.org/amigo/term/GO:0072593	9	1816	36	17184	2.37244	24224;295923;64032;89813;29665;499529;314759;310378;301458	Bcl2;Ndufs3;Ctgf;Pdk4;P2rx7;Ndufs4;Ndufa13;Nnt;Ndufs1	0.0245837	1.60935	0.45046
GO:0009612	response to mechanical stimulus	http://amigo.geneontology.org/amigo/term/GO:0009612	18	1816	97	17184	1.76351	25124;307380;266766;58968;54254;25662;25364;25445;29456;29665;24680;29437;362100;25584;25470;29393;100360880;80722	Stat1;Piezo2;Rcan1;Acan;Gata4;Igfbp2;Asic2;Fosl1;Map1b;P2rx7;Prkca;Acta1;Endog;F3;Kcna5;Col1a1;Fosb;Sost	0.0248481	1.60471	0.452643
GO:0034113	heterotypic cell-cell adhesion	http://amigo.geneontology.org/amigo/term/GO:0034113	6	1816	19	17184	2.99477	116690;497815;57341;81008;315675;497761	Nfasc;Nrcam;Parva;Itga7;Gldn;Cd2	0.027363	1.56284	0.495556
GO:0007565	female pregnancy	http://amigo.geneontology.org/amigo/term/GO:0007565	19	1816	106	17184	1.70348	83580;25687;252919;89803;25717;29477;25662;25445;81809;25040;24929;25285;24483;25330;170567;680317;83785;170921;100360880	Thbd;Cald1;Slc38a3;Sfrp4;Tgfb3;Mapt;Igfbp2;Fosl1;Tgfb2;Gip;Ptger3;Igfbp5;Igf2;Lipe;Slc38a1;Endou;Vegfa;Itga2;Fosb	0.0284327	1.54618	0.496834
GO:0003009	skeletal muscle contraction	http://amigo.geneontology.org/amigo/term/GO:0003009	7	1816	25	17184	2.6559	24838;29546;252942;688173;299331;296369;29557	Tnnt3;Homer1;Myh8;Tcap;Hsp90aa1;Tnnc2;Myh7	0.0287767	1.54096	0.496834
GO:0045666	positive regulation of neuron differentiation	http://amigo.geneontology.org/amigo/term/GO:0045666	18	1816	99	17184	1.72768	140610;50594;363212;84607;499929;295475;114109;313575;29456;79114;25705;252834;84046;24907;54295;81730;297173;499497	Brinp1;Nbl1;Bend6;Socs2;Tgif2;Neurog2;Nkx2-5;Heyl;Map1b;Fgfr1;Zeb1;Gdf6;Sox11;Dmd;Rgs6;Fez1;RSA-14-44;Mef2c	0.029028	1.53718	0.496834
GO:1901380	negative regulation of potassium ion transmembrane transport	http://amigo.geneontology.org/amigo/term/GO:1901380	4	1816	9	17184	4.21266	29161;24929;117018;54348	Cav3;Ptger3;Kcnh2;Stk39	0.0294279	1.53124	0.496834
GO:0003215	cardiac right ventricle morphogenesis	http://amigo.geneontology.org/amigo/term/GO:0003215	4	1816	9	17184	4.21266	54254;155430;315497;300054	Gata4;Hey2;Tbx20;Foxh1	0.0294279	1.53124	0.496834
GO:0060452	positive regulation of cardiac muscle contraction	http://amigo.geneontology.org/amigo/term/GO:0060452	4	1816	9	17184	4.21266	29412;64032;299331;302668	Adra1a;Ctgf;Hsp90aa1;Ace2	0.0294279	1.53124	0.496834
GO:0006119	oxidative phosphorylation	http://amigo.geneontology.org/amigo/term/GO:0006119	4	1816	9	17184	4.21266	361824;499335;24184;287554	Chchd10;Fxn;Ak2;Tefm	0.0294279	1.53124	0.496834
GO:0006108	malate metabolic process	http://amigo.geneontology.org/amigo/term/GO:0006108	4	1816	9	17184	4.21266	24368;81829;24551;361602	Fh;Mdh2;Mdh1;Me3	0.0294279	1.53124	0.496834
GO:0060426	lung vasculature development	http://amigo.geneontology.org/amigo/term/GO:0060426	4	1816	9	17184	4.21266	363071;25261;83785;313729	Stra6;Id1;Vegfa;Errfi1	0.0294279	1.53124	0.496834
GO:0045823	positive regulation of heart contraction	http://amigo.geneontology.org/amigo/term/GO:0045823	4	1816	9	17184	4.21266	114244;114109;292905;81809	Hcn2;Nkx2-5;Hrc;Tgfb2	0.0294279	1.53124	0.496834
GO:0030336	negative regulation of cell migration	http://amigo.geneontology.org/amigo/term/GO:0030336	17	1816	92	17184	1.75559	24224;83718;58834;679578;58968;171056;306096;378947;25285;287925;24851;24832;25628;114560;25418;310552;78976	Bcl2;Clic4;Dlc1;Ldlrad4;Acan;Cx3cr1;Dach1;Bst2;Igfbp5;Pkp2;Tpm1;Thy1;Nkx2-1;Rap2a;Dpysl3;Sfrp2;Kiss1r	0.0295333	1.52969	0.496834
GO:0015012	heparan sulfate proteoglycan biosynthetic process	http://amigo.geneontology.org/amigo/term/GO:0015012	5	1816	14	17184	3.38605	56819;64133;299907;289229;24538	Extl3;Xylt1;Ext1;Vangl2;Lipc	0.0295567	1.52934	0.496834
GO:0098655	cation transmembrane transport	http://amigo.geneontology.org/amigo/term/GO:0098655	16	1816	85	17184	1.78813	293937;307380;170796;293874;366568;361586;306327;25364;25240;29665;500418;25102;25103;170567;266760;24904	Pkd2l1;Piezo2;Grin3b;Trpm6;Slc30a3;Trpm1;Tmem38a;Asic2;Aqp1;P2rx7;Cngb3;Chrna5;Chrnb4;Slc38a1;Nalcn;Slc22a1	0.02992	1.52404	0.496834
GO:0007160	cell-matrix adhesion	http://amigo.geneontology.org/amigo/term/GO:0007160	14	1816	71	17184	1.87258	298185;64032;315744;29169;302424;303887;364786;25356;78958;114517;305679;170921;257645;415089	Frem1;Ctgf;Itga11;Vtn;Eda;Muc4;Itga8;Cntn2;Bcam;Itga6;Vcl;Itga2;Itgb5;Tnxb	0.0301829	1.52024	0.496834
GO:0048565	digestive tract development	http://amigo.geneontology.org/amigo/term/GO:0048565	10	1816	44	17184	2.15695	246297;25461;24780;25717;81809;303887;25022;114517;310341;296511	Myocd;Hrh2;Slc4a2;Tgfb3;Tgfb2;Muc4;Fgfr2;Itga6;Fat4;Alx4	0.0302234	1.51966	0.496834
GO:0070588	calcium ion transmembrane transport	http://amigo.geneontology.org/amigo/term/GO:0070588	21	1816	122	17184	1.63616	29717;293937;24239;29693;170796;293741;361586;116600;296345;140727;689560;191573;266760;300992;85267;58935;140448;114207;291427;25399;498328	Cacna1g;Pkd2l1;Cacna1c;Atp2a2;Grin3b;Ms4a12;Trpm1;Cacnb2;Jph2;Cacng6;Ryr2;Grin3a;Nalcn;Cacna2d2;Slc24a3;Gas6;Slc8a3;Ryr1;Loxhd1;Cacna2d1;Pkd2	0.0310396	1.50808	0.496834
GO:0046676	negative regulation of insulin secretion	http://amigo.geneontology.org/amigo/term/GO:0046676	9	1816	38	17184	2.24731	83535;192646;25736;24929;140594;25559;114211;25467;56816	Kcnj11;Mtnr1b;Kcnb1;Ptger3;Sytl4;Abcc8;Mtnr1a;Irs1;Park2	0.0318606	1.49675	0.496834
GO:0090398	cellular senescence	http://amigo.geneontology.org/amigo/term/GO:0090398	6	1816	20	17184	2.84486	363225;500987;64202;353305;303398;25587	RGD1305645;H2afx;Calr;Tbx3;Tbx2;Id2	0.0327825	1.48436	0.496834
GO:0007605	sensory perception of sound	http://amigo.geneontology.org/amigo/term/GO:0007605	21	1816	123	17184	1.62276	315840;83731;116501;171563;494192;309860;25364;29589;308596;171355;79114;501699;117024;313255;25654;25609;29393;64558;291427;56227;25554	Myo6;Kcnma1;Slc9a3r2;Nav2;Mycbpap;Sobp;Asic2;Pou3f4;Ush1c;Pou4f2;Fgfr1;Myo15a;Crym;Dfnb31;Col11a1;Tub;Col1a1;Fzd4;Loxhd1;Espn;Snai2	0.0331876	1.47902	0.496834
GO:0046322	negative regulation of fatty acid oxidation	http://amigo.geneontology.org/amigo/term/GO:0046322	3	1816	5	17184	5.68527	25363;116719;25287	Acadvl;Acacb;Acadl	0.0338134	1.47091	0.496834
GO:0002455	humoral immune response mediated by circulating immunoglobulin	http://amigo.geneontology.org/amigo/term/GO:0002455	3	1816	5	17184	5.68527	309622;305000;294270	RT1-Bb;Exo1;RT1-Db1	0.0338134	1.47091	0.496834
GO:0006561	proline biosynthetic process	http://amigo.geneontology.org/amigo/term/GO:0006561	3	1816	5	17184	5.68527	641316;287877;361755	Aldh4a1;Pycr1;Aldh18a1	0.0338134	1.47091	0.496834
GO:0071205	protein localization to juxtaparanode region of axon	http://amigo.geneontology.org/amigo/term/GO:0071205	3	1816	5	17184	5.68527	116690;25356;100364190	Nfasc;Cntn2;LOC100364190	0.0338134	1.47091	0.496834
GO:1901387	positive regulation of voltage-gated calcium channel activity	http://amigo.geneontology.org/amigo/term/GO:1901387	3	1816	5	17184	5.68527	114109;25471;295214	Nkx2-5;Kcne1;S100a1	0.0338134	1.47091	0.496834
GO:0006104	succinyl-CoA metabolic process	http://amigo.geneontology.org/amigo/term/GO:0006104	3	1816	5	17184	5.68527	681337;360975;114597	Acot4;Ogdh;Suclg1	0.0338134	1.47091	0.496834
GO:0046684	response to pyrethroid	http://amigo.geneontology.org/amigo/term/GO:0046684	3	1816	5	17184	5.68527	24311;25349;29686	Ddc;Scn2b;Scn1b	0.0338134	1.47091	0.496834
GO:0001936	regulation of endothelial cell proliferation	http://amigo.geneontology.org/amigo/term/GO:0001936	3	1816	5	17184	5.68527	29369;60464;81507	Fgf18;Fgf16;Bmpr1a	0.0338134	1.47091	0.496834
GO:0010991	negative regulation of SMAD protein complex assembly	http://amigo.geneontology.org/amigo/term/GO:0010991	3	1816	5	17184	5.68527	311676;679578;315497	Pmepa1;Ldlrad4;Tbx20	0.0338134	1.47091	0.496834
GO:0003344	pericardium morphogenesis	http://amigo.geneontology.org/amigo/term/GO:0003344	3	1816	5	17184	5.68527	311332;312781;315497	Dll4;Lrp6;Tbx20	0.0338134	1.47091	0.496834
GO:0044332	Wnt signaling pathway involved in dorsal/ventral axis specification	http://amigo.geneontology.org/amigo/term/GO:0044332	3	1816	5	17184	5.68527	312781;317674;293649	Lrp6;Fzd5;Lrp5	0.0338134	1.47091	0.496834
GO:0030240	skeletal muscle thin filament assembly	http://amigo.geneontology.org/amigo/term/GO:0030240	3	1816	5	17184	5.68527	688173;29437;29275	Tcap;Acta1;Actc1	0.0338134	1.47091	0.496834
GO:0046475	glycerophospholipid catabolic process	http://amigo.geneontology.org/amigo/term/GO:0046475	3	1816	5	17184	5.68527	311341;24538;691813	Pla2g4b;Lipc;LOC691813	0.0338134	1.47091	0.496834
GO:0045601	regulation of endothelial cell differentiation	http://amigo.geneontology.org/amigo/term/GO:0045601	3	1816	5	17184	5.68527	25717;81507;83785	Tgfb3;Bmpr1a;Vegfa	0.0338134	1.47091	0.496834
GO:0032020	ISG15-protein conjugation	http://amigo.geneontology.org/amigo/term/GO:0032020	3	1816	5	17184	5.68527	298693;361013;301000	Isg15;Ube2e2;Uba7	0.0338134	1.47091	0.496834
GO:0072284	metanephric S-shaped body morphogenesis	http://amigo.geneontology.org/amigo/term/GO:0072284	3	1816	5	17184	5.68527	24883;24629;498328	Wt1;Pdgfrb;Pkd2	0.0338134	1.47091	0.496834
GO:0050974	detection of mechanical stimulus involved in sensory perception	http://amigo.geneontology.org/amigo/term/GO:0050974	3	1816	5	17184	5.68527	307380;25364;29366	Piezo2;Asic2;Serpine2	0.0338134	1.47091	0.496834
GO:0051891	positive regulation of cardioblast differentiation	http://amigo.geneontology.org/amigo/term/GO:0051891	3	1816	5	17184	5.68527	114109;54254;81809	Nkx2-5;Gata4;Tgfb2	0.0338134	1.47091	0.496834
GO:0045636	positive regulation of melanocyte differentiation	http://amigo.geneontology.org/amigo/term/GO:0045636	3	1816	5	17184	5.68527	24224;60427;312566	Bcl2;Kitlg;Adamts9	0.0338134	1.47091	0.496834
GO:0060364	frontal suture morphogenesis	http://amigo.geneontology.org/amigo/term/GO:0060364	3	1816	5	17184	5.68527	25717;81809;140588	Tgfb3;Tgfb2;Gli3	0.0338134	1.47091	0.496834
GO:0002830	positive regulation of type 2 immune response	http://amigo.geneontology.org/amigo/term/GO:0002830	3	1816	5	17184	5.68527	361749;66029;25599	Il33;Ido1;Cd74	0.0338134	1.47091	0.496834
GO:0007601	visual perception	http://amigo.geneontology.org/amigo/term/GO:0007601	17	1816	94	17184	1.71803	25473;365394;85382;689232;361586;116600;300954;25654;81760;25480;29393;171107;83686;308409;309201;363143;313783	Lamb2;Cabp4;Ngb;Nxnl2;Trpm1;Cacnb2;Sox14;Col11a1;Grk1;Mip;Col1a1;Arr3;Cngb1;Opa3;Rom1;Gnat1;Olfm2	0.0344793	1.46244	0.504239
GO:0016079	synaptic vesicle exocytosis	http://amigo.geneontology.org/amigo/term/GO:0016079	11	1816	52	17184	2.0078	59267;24803;691703;297872;29665;140594;65096;25531;81755;293654;80977	Syt7;Vamp2;C2cd4a;Sytl1;P2rx7;Sytl4;Adgrl1;Rab3a;Rab3b;Doc2g;Syt13	0.0351514	1.45406	0.511666
GO:0030182	neuron differentiation	http://amigo.geneontology.org/amigo/term/GO:0030182	24	1816	147	17184	1.5522	282582;306380;83533;295475;680427;29477;65050;171355;25261;24716;25454;25587;84046;116466;94270;500235;83574;24881;359727;499497;307500;24183;313278;171381	Wnt5b;Psd3;Aifm1;Neurog2;Tbr1;Mapt;Barhl2;Pou4f2;Id1;Ret;Gfra1;Id2;Sox11;Wnt2b;Nnat;Emx1;Rxrg;Wnt1;Bysl;Mef2c;Psd2;Ak1;Ptprd;Psd	0.0359824	1.44391	0.512339
GO:0000226	microtubule cytoskeleton organization	http://amigo.geneontology.org/amigo/term/GO:0000226	14	1816	73	17184	1.82107	81655;363259;29477;685611;689151;81918;309025;25356;286919;363167;299313;24587;114116;362783	Dync1li2;Obsl1;Mapt;Phldb2;Ccdc87;Pard3;Tacc2;Cntn2;Cdk5rap2;Ulk4;Uxt;Nefh;Cdc42bpa;Eml1	0.0359979	1.44372	0.512339
GO:0051412	response to corticosterone	http://amigo.geneontology.org/amigo/term/GO:0051412	9	1816	39	17184	2.18956	24224;58919;25445;24680;29680;29542;29613;100360880;56816	Bcl2;Ccnd1;Fosl1;Prkca;Cyp11a1;Pebp1;Ntrk3;Fosb;Park2	0.0360075	1.44361	0.512339
GO:0012501	programmed cell death	http://amigo.geneontology.org/amigo/term/GO:0012501	5	1816	15	17184	3.16013	25630;29665;683470;24596;64314	Pkm;P2rx7;Gas1;Ngfr;Casp2	0.0363966	1.43894	0.512339
GO:0006024	glycosaminoglycan biosynthetic process	http://amigo.geneontology.org/amigo/term/GO:0006024	5	1816	15	17184	3.16013	56819;64133;315939;299907;24629	Extl3;Xylt1;Pxylp1;Ext1;Pdgfrb	0.0363966	1.43894	0.512339
GO:0045667	regulation of osteoblast differentiation	http://amigo.geneontology.org/amigo/term/GO:0045667	5	1816	15	17184	3.16013	25636;311437;140589;314280;25554	Prkaca;Rassf2;Gli1;Smoc1;Snai2	0.0363966	1.43894	0.512339
GO:0009629	response to gravity	http://amigo.geneontology.org/amigo/term/GO:0009629	5	1816	15	17184	3.16013	25630;29152;58968;25445;360543	Pkm;Mstn;Acan;Fosl1;Myh4	0.0363966	1.43894	0.512339
GO:0030308	negative regulation of cell growth	http://amigo.geneontology.org/amigo/term/GO:0030308	20	1816	117	17184	1.62441	24224;24883;299889;25344;295923;309161;245918;81809;378947;499088;314759;29366;363925;155696;25744;683470;64468;85496;689593;310552	Bcl2;Wt1;Dcstamp;Phb;Ndufs3;Ccdc85b;Cgref1;Tgfb2;Bst2;Dact3;Ndufa13;Serpine2;Myl2;Dcbld2;Nf2;Gas1;Hyal2;Enpp1;Dnajb2;Sfrp2	0.0366309	1.43615	0.512339
GO:0055114	oxidation-reduction process	http://amigo.geneontology.org/amigo/term/GO:0055114	90	1816	693	17184	1.24084	117533;289950;294141;690848;83533;306766;289193;64040;500368;499335;641316;266686;289218;362440;192227;24298;24188;295923;316777;65162;315167;680036;287424;291103;56266;360583;24534;353498;360833;292845;291133;24158;191576;81656;312317;361385;311865;29646;25062;294696;296972;360975;316353;313375;64392;64539;297595;499529;114200;315714;29680;117024;361596;362427;25290;680308;295458;288088;288256;2…	Gmpr;Pdhb;Clic2;Uqcr11;Aifm1;LOC306766;Fmo13;Aldh9a1;Far2;Fxn;Aldh4a1;Dhrs4;Ndufs2;Ndufa9;Ptgr1;Cyp21a1;Aldh1a1;Ndufs3;Txndc2;Dio2;Ndufa6;Msrb3;Aloxe3;Uqcrfs1;Cyp4f1;Dhrs11;Ldhb;Cyp11b3;Kdsr;Etfb;Aldh5a1;Acadm;Tecr;Dpyd;Doxl2;Ndufb7;Ptges2;Adh4;Gpd2;Mrps36;Akr1b10;Ogdh;Creg2;Cyp2j3;Aldh1l1;Ndufv3;P3h3;Ndufs4;P3h1;Loxl1;Cyp11a1;Crym;Idh2;Mical3;Alox5;Mthfd2;Bdh2;Ndufb4;Cryzl1;Ndufs8;Hadha;Mgst3;Ms…	0.0369014	1.43296	0.512339
GO:0015991	ATP hydrolysis coupled proton transport	http://amigo.geneontology.org/amigo/term/GO:0015991	8	1816	33	17184	2.29968	171082;114630;29754;24212;685232;171374;65262;24216	Atp5g2;Atp5g3;Atp5g1;Atp1a2;Atp6v1a;Atp5b;Atp5a1;Atp4a	0.0378069	1.42243	0.512339
GO:0051781	positive regulation of cell division	http://amigo.geneontology.org/amigo/term/GO:0051781	8	1816	33	17184	2.29968	54250;25717;81809;25444;29220;24483;25022;83785	Fgf2;Tgfb3;Tgfb2;Fgf9;Thbs4;Igf2;Fgfr2;Vegfa	0.0378069	1.42243	0.512339
GO:0032940	secretion by cell	http://amigo.geneontology.org/amigo/term/GO:0032940	4	1816	10	17184	3.79117	25507;25240;29366;25232	Pcsk6;Aqp1;Serpine2;Tyro3	0.0381581	1.41841	0.512339
GO:2000810	regulation of bicellular tight junction assembly	http://amigo.geneontology.org/amigo/term/GO:2000810	4	1816	10	17184	3.79117	25636;317674;287925;25554	Prkaca;Fzd5;Pkp2;Snai2	0.0381581	1.41841	0.512339
GO:0071435	potassium ion export	http://amigo.geneontology.org/amigo/term/GO:0071435	4	1816	10	17184	3.79117	25471;117018;25470;56817	Kcne1;Kcnh2;Kcna5;Kcnip2	0.0381581	1.41841	0.512339
GO:0010831	positive regulation of myotube differentiation	http://amigo.geneontology.org/amigo/term/GO:0010831	4	1816	10	17184	3.79117	117505;29161;297333;691041	Csrp3;Cav3;Smyd1;Mamstr	0.0381581	1.41841	0.512339
GO:0035414	negative regulation of catenin import into nucleus	http://amigo.geneontology.org/amigo/term/GO:0035414	4	1816	10	17184	3.79117	25437;499088;299611;25554	Emd;Dact3;Apc2;Snai2	0.0381581	1.41841	0.512339
GO:0060674	placenta blood vessel development	http://amigo.geneontology.org/amigo/term/GO:0060674	4	1816	10	17184	3.79117	25445;113984;311331;498328	Fosl1;Nr2f2;Spint1;Pkd2	0.0381581	1.41841	0.512339
GO:0003300	cardiac muscle hypertrophy	http://amigo.geneontology.org/amigo/term/GO:0003300	4	1816	10	17184	3.79117	117505;155430;688173;689560	Csrp3;Hey2;Tcap;Ryr2	0.0381581	1.41841	0.512339
GO:0045216	cell-cell junction organization	http://amigo.geneontology.org/amigo/term/GO:0045216	6	1816	21	17184	2.70923	25717;81809;83497;361303;25744;287098	Tgfb3;Tgfb2;Ocln;Lims2;Nf2;Cldn6	0.0388524	1.41058	0.516341
GO:0070373	negative regulation of ERK1 and ERK2 cascade	http://amigo.geneontology.org/amigo/term/GO:0070373	11	1816	53	17184	1.9698	59265;300220;25344;171114;306527;304266;24907;302668;315191;306811;313729	Phlpp1;C1ql4;Phb;Ndrg2;Dusp26;Gbp1;Dmd;Ace2;Fbln1;Wnk2;Errfi1	0.0389208	1.40982	0.516341
GO:0046688	response to copper ion	http://amigo.geneontology.org/amigo/term/GO:0046688	7	1816	27	17184	2.45888	24224;24158;24530;64678;25352;24686;24538	Bcl2;Acadm;Lcat;Tfrc;Sod3;Prnp;Lipc	0.0389535	1.40945	0.516341
GO:0007015	actin filament organization	http://amigo.geneontology.org/amigo/term/GO:0007015	14	1816	74	17184	1.79635	24224;360891;29161;114901;295619;295261;296935;100360334;288057;25566;500267;56227;682507;114108	Bcl2;Enah;Cav3;Sorbs2;Ermn;Tmod4;Lmod2;Fhod3;Mylk;Tmod1;Lmod3;Espn;Wasl;Pdlim3	0.0391891	1.40684	0.517262
GO:0045165	cell fate commitment	http://amigo.geneontology.org/amigo/term/GO:0045165	13	1816	67	17184	1.84205	282582;295475;155430;59323;65050;84574;116466;25022;683470;24881;293165;29423;499497	Wnt5b;Neurog2;Hey2;Erbb4;Barhl2;Tgfb1i1;Wnt2b;Fgfr2;Gas1;Wnt1;Sox6;Gap43;Mef2c	0.039459	1.40385	0.518628
GO:0050821	protein stabilization	http://amigo.geneontology.org/amigo/term/GO:0050821	18	1816	104	17184	1.64413	25558;293886;64202;296587;25344;310399;680522;293524;363158;287388;114200;81531;360481;362036;311437;25650;288689;56816	Stxbp1;Cdc37l1;Calr;Dnlz;Phb;Naa15;Hist1h1b;Bag3;Crtap;Zswim7;P3h1;Pfn2;Dnaja3;Ank2;Rassf2;Atp1b1;Tesc;Park2	0.0417497	1.37935	0.539219
GO:0051216	cartilage development	http://amigo.geneontology.org/amigo/term/GO:0051216	13	1816	68	17184	1.81485	362339;311456;25705;85435;113931;113983;81507;25654;289712;293165;64468;25681;310552	Creb3l2;Mkks;Zeb1;Smad9;Prrx2;Pitx1;Bmpr1a;Col11a1;Evc;Sox6;Hyal2;Col10a1;Sfrp2	0.0430538	1.36599	0.539219
GO:0051481	negative regulation of cytosolic calcium ion concentration	http://amigo.geneontology.org/amigo/term/GO:0051481	5	1816	16	17184	2.96245	292905;192646;24212;689560;25470	Hrc;Mtnr1b;Atp1a2;Ryr2;Kcna5	0.0441307	1.35526	0.539219
GO:2000273	positive regulation of receptor activity	http://amigo.geneontology.org/amigo/term/GO:2000273	5	1816	16	17184	2.96245	291245;29340;24483;58935;310552	Actn2;Prkce;Igf2;Gas6;Sfrp2	0.0441307	1.35526	0.539219
GO:0007602	phototransduction	http://amigo.geneontology.org/amigo/term/GO:0007602	5	1816	16	17184	2.96245	365394;25031;25364;83686;363143	Cabp4;Plcb4;Asic2;Cngb1;Gnat1	0.0441307	1.35526	0.539219
GO:0035987	endodermal cell differentiation	http://amigo.geneontology.org/amigo/term/GO:0035987	7	1816	28	17184	2.37092	291848;304021;81008;29169;305078;25654;257645	Mmp15;Col8a1;Itga7;Vtn;Lamb3;Col11a1;Itgb5	0.0448233	1.3485	0.539219
GO:0007169	transmembrane receptor protein tyrosine kinase signaling pathway	http://amigo.geneontology.org/amigo/term/GO:0007169	15	1816	83	17184	1.71601	81737;362263;502694;685781;288568;313633;56064;59323;308923;29496;24716;25136;60663;29613;266802	Ntf3;Ptprt;Dok5;Ddr2;Pilra;Ephb2;Nptn;Erbb4;Ahi1;Erbb3;Ret;Gfra2;Insrr;Ntrk3;Alk	0.0452463	1.34442	0.539219
GO:0001974	blood vessel remodeling	http://amigo.geneontology.org/amigo/term/GO:0001974	9	1816	41	17184	2.08251	117505;311332;296787;25043;25181;81809;24173;83785;499497	Csrp3;Dll4;Sema3c;Eln;Bgn;Tgfb2;Adra1b;Vegfa;Mef2c	0.0453764	1.34317	0.539219
GO:0031000	response to caffeine	http://amigo.geneontology.org/amigo/term/GO:0031000	6	1816	22	17184	2.58594	24224;689560;25615;114207;25467;78975	Bcl2;Ryr2;Sdc2;Ryr1;Irs1;Prkaa2	0.0455911	1.34112	0.539219
GO:0030324	lung development	http://amigo.geneontology.org/amigo/term/GO:0030324	22	1816	136	17184	1.53722	54250;287899;29578;246323;360230;29369;25717;29227;64032;81809;363071;25444;314930;79114;81507;25628;25531;140588;25022;83785;367944;140589	Fgf2;Adamts2;Hnrnpa1;Aard;Stk40;Fgf18;Tgfb3;Nfib;Ctgf;Tgfb2;Stra6;Fgf9;Zfpm2;Fgfr1;Bmpr1a;Nkx2-1;Rab3a;Gli3;Fgfr2;Vegfa;Zic3;Gli1	0.0465356	1.33222	0.539219
GO:0008285	negative regulation of cell proliferation	http://amigo.geneontology.org/amigo/term/GO:0008285	50	1816	362	17184	1.31567	54250;24224;361994;246297;367975;24883;58834;311332;25344;192248;89803;25149;25717;315907;29454;29227;59323;25445;81809;314627;317674;309526;297595;24680;25705;362520;360481;29366;303729;64476;289178;287925;360406;29576;366262;25744;306970;140588;25022;680615;288689;502129;298298;25354;306811;689593;310552;308690;24873;78976	Fgf2;Bcl2;Bnipl;Myocd;LOC367975;Wt1;Dlc1;Dll4;Phb;Cdh13;Sfrp4;Esr2;Tgfb3;Nrk;Gdf11;Nfib;Erbb4;Fosl1;Tgfb2;Plk5;Fzd5;Ifit3;P3h3;Prkca;Zeb1;Fktn;Dnaja3;Serpine2;Enpp7;Mfn2;Dpt;Pkp2;Ptprf;Wisp2;Rbm38;Nf2;Hist1h2an;Gli3;Fgfr2;Hist1h2ak;Tesc;Hist1h2ai;Dhcr24;Sstr5;Wnk2;Dnajb2;Sfrp2;Ndn;Vdr;Kiss1r	0.0467169	1.33053	0.539219
GO:0016049	cell growth	http://amigo.geneontology.org/amigo/term/GO:0016049	10	1816	48	17184	1.97674	29412;25314;24224;314312;25717;29161;81809;114200;24173;29437	Adra1a;Emp1;Bcl2;Entpd5;Tgfb3;Cav3;Tgfb2;P3h1;Adra1b;Acta1	0.0467212	1.33049	0.539219
GO:0001957	intramembranous ossification	http://amigo.geneontology.org/amigo/term/GO:0001957	3	1816	6	17184	4.73745	29369;498194;29393	Fgf18;Mn1;Col1a1	0.0471854	1.32619	0.539219
GO:0010830	regulation of myotube differentiation	http://amigo.geneontology.org/amigo/term/GO:0010830	3	1816	6	17184	4.73745	690139;59329;366262	Rbm24;Sik1;Rbm38	0.0471854	1.32619	0.539219
GO:0071474	cellular hyperosmotic response	http://amigo.geneontology.org/amigo/term/GO:0071474	3	1816	6	17184	4.73745	25240;50676;313729	Aqp1;Slc6a12;Errfi1	0.0471854	1.32619	0.539219
GO:0030579	ubiquitin-dependent SMAD protein catabolic process	http://amigo.geneontology.org/amigo/term/GO:0030579	3	1816	6	17184	4.73745	300813;84574;24881	Rnf111;Tgfb1i1;Wnt1	0.0471854	1.32619	0.539219
GO:0086073	bundle of His cell-Purkinje myocyte adhesion involved in cell communication	http://amigo.geneontology.org/amigo/term/GO:0086073	3	1816	6	17184	4.73745	287925;361839;306871	Pkp2;Ctnna3;Dsp	0.0471854	1.32619	0.539219
GO:0070131	positive regulation of mitochondrial translation	http://amigo.geneontology.org/amigo/term/GO:0070131	3	1816	6	17184	4.73745	361805;298426;498000	Uqcc2;Nsun4;Coa3	0.0471854	1.32619	0.539219
GO:0030497	fatty acid elongation	http://amigo.geneontology.org/amigo/term/GO:0030497	3	1816	6	17184	4.73745	171402;191576;680115	Elovl6;Tecr;Hacd1	0.0471854	1.32619	0.539219
GO:0014042	positive regulation of neuron maturation	http://amigo.geneontology.org/amigo/term/GO:0014042	3	1816	6	17184	4.73745	24224;24716;24183	Bcl2;Ret;Ak1	0.0471854	1.32619	0.539219
GO:0003149	membranous septum morphogenesis	http://amigo.geneontology.org/amigo/term/GO:0003149	3	1816	6	17184	4.73745	25587;25022;289229	Id2;Fgfr2;Vangl2	0.0471854	1.32619	0.539219
GO:0051152	positive regulation of smooth muscle cell differentiation	http://amigo.geneontology.org/amigo/term/GO:0051152	3	1816	6	17184	4.73745	246297;296732;313783	Myocd;Smarcd3;Olfm2	0.0471854	1.32619	0.539219
GO:0031077	post-embryonic camera-type eye development	http://amigo.geneontology.org/amigo/term/GO:0031077	3	1816	6	17184	4.73745	317674;303887;83785	Fzd5;Muc4;Vegfa	0.0471854	1.32619	0.539219
GO:0021861	forebrain radial glial cell differentiation	http://amigo.geneontology.org/amigo/term/GO:0021861	3	1816	6	17184	4.73745	312781;140588;161452	Lrp6;Gli3;Lef1	0.0471854	1.32619	0.539219
GO:0051150	regulation of smooth muscle cell differentiation	http://amigo.geneontology.org/amigo/term/GO:0051150	3	1816	6	17184	4.73745	246297;25705;25022	Myocd;Zeb1;Fgfr2	0.0471854	1.32619	0.539219
GO:0060033	anatomical structure regression	http://amigo.geneontology.org/amigo/term/GO:0060033	3	1816	6	17184	4.73745	293649;293669;161452	Lrp5;Cd248;Lef1	0.0471854	1.32619	0.539219
GO:0033617	mitochondrial respiratory chain complex IV assembly	http://amigo.geneontology.org/amigo/term/GO:0033617	3	1816	6	17184	4.73745	307210;301514;498000	Timm21;Bcs1l;Coa3	0.0471854	1.32619	0.539219
GO:0060718	chorionic trophoblast cell differentiation	http://amigo.geneontology.org/amigo/term/GO:0060718	3	1816	6	17184	4.73745	308607;65164;317674	E2f8;Htra1;Fzd5	0.0471854	1.32619	0.539219
GO:0019885	antigen processing and presentation of endogenous peptide antigen via MHC class I	http://amigo.geneontology.org/amigo/term/GO:0019885	3	1816	6	17184	4.73745	24811;414819;24223	Tap1;RT1-CE16;B2m	0.0471854	1.32619	0.539219
GO:0033595	response to genistein	http://amigo.geneontology.org/amigo/term/GO:0033595	3	1816	6	17184	4.73745	25149;29680;24424	Esr2;Cyp11a1;Gstm2	0.0471854	1.32619	0.539219
GO:0060316	positive regulation of ryanodine-sensitive calcium-release channel activity	http://amigo.geneontology.org/amigo/term/GO:0060316	3	1816	6	17184	4.73745	296345;81869;64553	Jph2;Gstm7;Akap6	0.0471854	1.32619	0.539219
GO:0086012	membrane depolarization during cardiac muscle cell action potential	http://amigo.geneontology.org/amigo/term/GO:0086012	3	1816	6	17184	4.73745	315611;25349;29686	Scn4b;Scn2b;Scn1b	0.0471854	1.32619	0.539219
GO:0045162	clustering of voltage-gated sodium channels	http://amigo.geneontology.org/amigo/term/GO:0045162	3	1816	6	17184	4.73745	116690;497815;315675	Nfasc;Nrcam;Gldn	0.0471854	1.32619	0.539219
GO:0043588	skin development	http://amigo.geneontology.org/amigo/term/GO:0043588	11	1816	55	17184	1.89795	287899;302424;679869;161452;114517;29393;24596;114207;298298;85250;306871	Adamts2;Eda;Tcf7l2;Lef1;Itga6;Col1a1;Ngfr;Ryr1;Dhcr24;Col5a2;Dsp	0.0472835	1.32529	0.539219
GO:0045822	negative regulation of heart contraction	http://amigo.geneontology.org/amigo/term/GO:0045822	4	1816	11	17184	3.44632	29693;24212;24680;64672	Atp2a2;Atp1a2;Prkca;Pln	0.048209	1.31687	0.539219
GO:0001523	retinoid metabolic process	http://amigo.geneontology.org/amigo/term/GO:0001523	4	1816	11	17184	3.44632	246252;29646;100145871;297073	Ces2a;Adh4;Adh5;Rarres2	0.048209	1.31687	0.539219
GO:0030949	positive regulation of vascular endothelial growth factor receptor signaling pathway	http://amigo.geneontology.org/amigo/term/GO:0030949	4	1816	11	17184	3.44632	29369;25444;25023;83785	Fgf18;Fgf9;Prkcb;Vegfa	0.048209	1.31687	0.539219
GO:0006090	pyruvate metabolic process	http://amigo.geneontology.org/amigo/term/GO:0006090	4	1816	11	17184	3.44632	100359982;117098;24640;361602	Mpc2;Pdha2;Pfkfb2;Me3	0.048209	1.31687	0.539219
GO:0003094	glomerular filtration	http://amigo.geneontology.org/amigo/term/GO:0003094	4	1816	11	17184	3.44632	305081;25240;78967;192181	Cd34;Aqp1;Mcam;Podxl	0.048209	1.31687	0.539219
GO:0014049	positive regulation of glutamate secretion	http://amigo.geneontology.org/amigo/term/GO:0014049	4	1816	11	17184	3.44632	29665;24221;25298;366274	P2rx7;Avp;Cck;Ntsr1	0.048209	1.31687	0.539219
GO:0016486	peptide hormone processing	http://amigo.geneontology.org/amigo/term/GO:0016486	4	1816	11	17184	3.44632	25669;408243;25507;25121	Cpe;Ece2;Pcsk6;Pcsk2	0.048209	1.31687	0.539219
GO:0014070	response to organic cyclic compound	http://amigo.geneontology.org/amigo/term/GO:0014070	38	1816	264	17184	1.36977	25124;24224;499335;24188;25374;25149;50664;58968;65155;58919;64032;25445;64033;25040;29665;24680;29680;29542;114024;24483;25261;116719;24221;25288;59299;24191;83574;161452;25014;117033;64366;170921;24538;24424;83516;29637;24629;497778	Stat1;Bcl2;Fxn;Aldh1a1;Alad;Esr2;Gnao1;Acan;Alas1;Ccnd1;Ctgf;Fosl1;Ccnd2;Gip;P2rx7;Prkca;Cyp11a1;Pebp1;Acsl3;Igf2;Id1;Acacb;Avp;Acsl1;Trdn;Aldoc;Rxrg;Lef1;Acat1;Mmp12;Calu;Itga2;Lipc;Gstm2;Ppargc1a;Hmgcs1;Pdgfrb;Dut	0.048296	1.31609	0.539219
GO:0060325	face morphogenesis	http://amigo.geneontology.org/amigo/term/GO:0060325	8	1816	35	17184	2.16802	312781;25717;81809;363071;679869;161452;29393;680712	Lrp6;Tgfb3;Tgfb2;Stra6;Tcf7l2;Lef1;Col1a1;Scx	0.0485062	1.3142	0.539632
GO:0032781	positive regulation of ATPase activity	http://amigo.geneontology.org/amigo/term/GO:0032781	7	1816	29	17184	2.28903	24837;290370;688228;81531;24851;25531;25650	Tnnt2;Dnajc15;Myl4;Pfn2;Tpm1;Rab3a;Atp1b1	0.0512319	1.29046	0.565522
GO:0009409	response to cold	http://amigo.geneontology.org/amigo/term/GO:0009409	10	1816	49	17184	1.93629	117533;156117;65162;24158;81809;299331;60460;83785;312444;83516	Gmpr;Casp12;Dio2;Acadm;Tgfb2;Hsp90aa1;Hspa2;Vegfa;Immt;Ppargc1a	0.0516383	1.28703	0.565522
GO:0048286	lung alveolus development	http://amigo.geneontology.org/amigo/term/GO:0048286	10	1816	49	17184	1.93629	246297;360230;25049;25717;363071;25285;360980;25022;83785;313729	Myocd;Stk40;Atxn1;Tgfb3;Stra6;Igfbp5;Tns3;Fgfr2;Vegfa;Errfi1	0.0516383	1.28703	0.565522
GO:0019722	calcium-mediated signaling	http://amigo.geneontology.org/amigo/term/GO:0019722	10	1816	49	17184	1.93629	170928;266766;140666;553106;689560;288691;294394;171358;65276;78976	Necab2;Rcan1;Rcan2;Ncald;Ryr2;Ksr2;Gprc6a;Camk1g;Nmur1;Kiss1r	0.0516383	1.28703	0.565522
GO:0051453	regulation of intracellular pH	http://amigo.geneontology.org/amigo/term/GO:0051453	5	1816	17	17184	2.78803	295645;24780;315311;24781;171374	Slc4a10;Slc4a2;Slc4a8;Slc4a3;Atp5b	0.052773	1.27759	0.565522
GO:0048598	embryonic morphogenesis	http://amigo.geneontology.org/amigo/term/GO:0048598	5	1816	17	17184	2.78803	54254;25705;81507;140588;683470	Gata4;Zeb1;Bmpr1a;Gli3;Gas1	0.052773	1.27759	0.565522
GO:1901379	regulation of potassium ion transmembrane transport	http://amigo.geneontology.org/amigo/term/GO:1901379	5	1816	17	17184	2.78803	25471;117018;29737;56817;24686	Kcne1;Kcnh2;Kcnab1;Kcnip2;Prnp	0.052773	1.27759	0.565522
GO:0048566	embryonic digestive tract development	http://amigo.geneontology.org/amigo/term/GO:0048566	5	1816	17	17184	2.78803	81809;363071;25444;140588;297073	Tgfb2;Stra6;Fgf9;Gli3;Rarres2	0.052773	1.27759	0.565522
GO:0010667	negative regulation of cardiac muscle cell apoptotic process	http://amigo.geneontology.org/amigo/term/GO:0010667	5	1816	17	17184	2.78803	246297;114109;155430;59326;310552	Myocd;Nkx2-5;Hey2;Rapgef3;Sfrp2	0.052773	1.27759	0.565522
GO:0046716	muscle cell cellular homeostasis	http://amigo.geneontology.org/amigo/term/GO:0046716	5	1816	17	17184	2.78803	29152;65152;29161;24907;361368	Mstn;Pfkm;Cav3;Dmd;Large	0.052773	1.27759	0.565522
GO:0046329	negative regulation of JNK cascade	http://amigo.geneontology.org/amigo/term/GO:0046329	6	1816	23	17184	2.47336	116457;311151;89803;362520;116677;56816	Mapk8ip1;Dusp19;Sfrp4;Fktn;F2rl1;Park2	0.053012	1.27563	0.565522
GO:0070830	bicellular tight junction assembly	http://amigo.geneontology.org/amigo/term/GO:0070830	6	1816	23	17184	2.47336	299979;287424;307035;81918;83497;63836	Grhl2;Aloxe3;Mpp7;Pard3;Ocln;Actn4	0.053012	1.27563	0.565522
GO:0001656	metanephros development	http://amigo.geneontology.org/amigo/term/GO:0001656	8	1816	36	17184	2.10767	24224;24883;83727;29454;366542;25587;364786;140588	Bcl2;Wt1;Fbn1;Gdf11;Six2;Id2;Itga8;Gli3	0.0545238	1.26341	0.577693
GO:0048791	calcium ion-dependent exocytosis of neurotransmitter	http://amigo.geneontology.org/amigo/term/GO:0048791	8	1816	36	17184	2.10767	59267;691703;297872;140594;84556;25012;293654;80977	Syt7;C2cd4a;Sytl1;Sytl4;Rims1;Snap25;Doc2g;Syt13	0.0545238	1.26341	0.577693
GO:0018108	peptidyl-tyrosine phosphorylation	http://amigo.geneontology.org/amigo/term/GO:0018108	19	1816	116	17184	1.55572	316539;685781;313633;56064;59323;303882;286928;79114;29496;24716;25232;501869;60663;25022;29613;25058;266802;29210;24629	Epha4;Ddr2;Ephb2;Nptn;Erbb4;Tnk2;Abi2;Fgfr1;Erbb3;Ret;Tyro3;Sh2d1b;Insrr;Fgfr2;Ntrk3;Hk1;Alk;Epha3;Pdgfrb	0.0558099	1.25329	0.583357
GO:0007595	lactation	http://amigo.geneontology.org/amigo/term/GO:0007595	11	1816	57	17184	1.83114	117544;84607;286759;59323;58919;25059;303887;63997;83785;64203;24873	Ppat;Socs2;Csn1s2b;Erbb4;Ccnd1;Hk2;Muc4;Slc29a1;Vegfa;Bcat2;Vdr	0.0567899	1.24573	0.583357
GO:0009952	anterior/posterior pattern specification	http://amigo.geneontology.org/amigo/term/GO:0009952	18	1816	109	17184	1.56826	497986;287662;312781;100361765;29454;287647;54323;293649;113984;300054;81507;300128;140588;367944;315341;289229;310552;296511	Hoxb6;Pcgf2;Lrp6;Hoxb2;Gdf11;Hoxb9;Arc;Lrp5;Nr2f2;Foxh1;Bmpr1a;Celsr1;Gli3;Zic3;Hoxc5;Vangl2;Sfrp2;Alx4	0.0580755	1.23601	0.583357
GO:0060412	ventricular septum morphogenesis	http://amigo.geneontology.org/amigo/term/GO:0060412	7	1816	30	17184	2.2126	353305;114109;155430;313575;314930;691504;84046	Tbx3;Nkx2-5;Hey2;Heyl;Zfpm2;Zfpm1;Sox11	0.0581886	1.23516	0.583357
GO:0051209	release of sequestered calcium ion into cytosol	http://amigo.geneontology.org/amigo/term/GO:0051209	7	1816	30	17184	2.2126	54250;29340;29665;689560;29467;114207;498328	Fgf2;Prkce;P2rx7;Ryr2;Ddit3;Ryr1;Pkd2	0.0581886	1.23516	0.583357
GO:0007156	homophilic cell adhesion via plasma membrane adhesion molecules	http://amigo.geneontology.org/amigo/term/GO:0007156	22	1816	140	17184	1.49294	291646;298185;362263;393092;363058;360687;192248;50687;56064;116808;548104;291656;192183;24716;360406;300128;306451;306055;84407;291648;360942;310341	Pcdhb15;Frem1;Ptprt;Pcdhac2;Cadm1;Cadm2;Cdh13;L1cam;Nptn;Pcdh12;Pcdhb17;Pcdhb3;Pvrl1;Ret;Ptprf;Celsr1;Tenm3;Pcdh17;Cdh11;Pcdhb11;Pcdh7;Fat4	0.0584432	1.23327	0.583357
GO:0015909	long-chain fatty acid transport	http://amigo.geneontology.org/amigo/term/GO:0015909	4	1816	12	17184	3.15894	24360;79131;25756;25413	Fabp1;Fabp3;Cpt1b;Cpt2	0.0595734	1.22495	0.583357
GO:0003222	ventricular trabecula myocardium morphogenesis	http://amigo.geneontology.org/amigo/term/GO:0003222	4	1816	12	17184	3.15894	311332;114109;155430;300054	Dll4;Nkx2-5;Hey2;Foxh1	0.0595734	1.22495	0.583357
GO:0006107	oxaloacetate metabolic process	http://amigo.geneontology.org/amigo/term/GO:0006107	4	1816	12	17184	3.15894	170587;24401;81829;24551	Cs;Got1;Mdh2;Mdh1	0.0595734	1.22495	0.583357
GO:0014012	peripheral nervous system axon regeneration	http://amigo.geneontology.org/amigo/term/GO:0014012	4	1816	12	17184	3.15894	84468;29456;24586;64366	Chst3;Map1b;Ncam1;Calu	0.0595734	1.22495	0.583357
GO:0051272	positive regulation of cellular component movement	http://amigo.geneontology.org/amigo/term/GO:0051272	4	1816	12	17184	3.15894	84468;29332;83785;63836	Chst3;Stmn1;Vegfa;Actn4	0.0595734	1.22495	0.583357
GO:0014898	cardiac muscle hypertrophy in response to stress	http://amigo.geneontology.org/amigo/term/GO:0014898	4	1816	12	17184	3.15894	54254;155430;688173;499497	Gata4;Hey2;Tcap;Mef2c	0.0595734	1.22495	0.583357
GO:0002504	antigen processing and presentation of peptide or polysaccharide antigen via MHC class II	http://amigo.geneontology.org/amigo/term/GO:0002504	4	1816	12	17184	3.15894	365542;294269;309622;294270	RT1-DOb;RT1-Da;RT1-Bb;RT1-Db1	0.0595734	1.22495	0.583357
GO:0061049	cell growth involved in cardiac muscle cell development	http://amigo.geneontology.org/amigo/term/GO:0061049	4	1816	12	17184	3.15894	246297;54254;114901;363925	Myocd;Gata4;Sorbs2;Myl2	0.0595734	1.22495	0.583357
GO:0002040	sprouting angiogenesis	http://amigo.geneontology.org/amigo/term/GO:0002040	6	1816	24	17184	2.37017	308607;192248;57341;161452;83785;499745	E2f8;Cdh13;Parva;Lef1;Vegfa;Nrarp	0.0611235	1.21379	0.583357
GO:0010001	glial cell differentiation	http://amigo.geneontology.org/amigo/term/GO:0010001	6	1816	24	17184	2.37017	54250;24943;29227;287151;192110;29423	Fgf2;Plp1;Nfib;Metrn;Pou3f1;Gap43	0.0611235	1.21379	0.583357
GO:0010039	response to iron ion	http://amigo.geneontology.org/amigo/term/GO:0010039	6	1816	24	17184	2.37017	24224;85382;499335;25374;58919;64678	Bcl2;Ngb;Fxn;Alad;Ccnd1;Tfrc	0.0611235	1.21379	0.583357
GO:0032967	positive regulation of collagen biosynthetic process	http://amigo.geneontology.org/amigo/term/GO:0032967	6	1816	24	17184	2.37017	117092;25717;64032;170921;680712;24629	Serpinb7;Tgfb3;Ctgf;Itga2;Scx;Pdgfrb	0.0611235	1.21379	0.583357
GO:0002052	positive regulation of neuroblast proliferation	http://amigo.geneontology.org/amigo/term/GO:0002052	6	1816	24	17184	2.37017	313471;171056;501625;296732;140588;83785	Dmrta2;Cx3cr1;Bex1;Smarcd3;Gli3;Vegfa	0.0611235	1.21379	0.583357
GO:0048706	embryonic skeletal system development	http://amigo.geneontology.org/amigo/term/GO:0048706	9	1816	44	17184	1.94018	497986;287662;287647;25444;291356;683470;29393;315341;680712	Hoxb6;Pcgf2;Hoxb9;Fgf9;Etl4;Gas1;Col1a1;Hoxc5;Scx	0.0622549	1.20583	0.583357
GO:0021915	neural tube development	http://amigo.geneontology.org/amigo/term/GO:0021915	9	1816	44	17184	1.94018	299979;305854;312781;363595;679869;140588;64621;310552;498328	Grhl2;Sall2;Lrp6;Tcf7;Tcf7l2;Gli3;Akp3;Sfrp2;Pkd2	0.0622549	1.20583	0.583357
GO:0007517	muscle organ development	http://amigo.geneontology.org/amigo/term/GO:0007517	9	1816	44	17184	1.94018	117505;365377;680522;297748;497892;313225;24907;24183;296511	Csrp3;Trim72;Hist1h1b;Jph1;Sgcd;Murc;Dmd;Ak1;Alx4	0.0622549	1.20583	0.583357
GO:0001916	positive regulation of T cell mediated cytotoxicity	http://amigo.geneontology.org/amigo/term/GO:0001916	5	1816	18	17184	2.63298	100188935;29665;24973;414819;24223	Rt1.aa;P2rx7;RT1-A1;RT1-CE16;B2m	0.0623278	1.20532	0.583357
GO:0009968	negative regulation of signal transduction	http://amigo.geneontology.org/amigo/term/GO:0009968	5	1816	18	17184	2.63298	140582;29496;260324;171107;294715	Ddit4l2;Erbb3;Ly49i2;Arr3;Rgs7bp	0.0623278	1.20532	0.583357
GO:0006884	cell volume homeostasis	http://amigo.geneontology.org/amigo/term/GO:0006884	5	1816	18	17184	2.63298	266733;25240;29501;29665;54300	Slc12a8;Aqp1;Slc12a4;P2rx7;Slc12a3	0.0623278	1.20532	0.583357
GO:0033365	protein localization to organelle	http://amigo.geneontology.org/amigo/term/GO:0033365	5	1816	18	17184	2.63298	117505;29885;308923;362036;83686	Csrp3;Rab3ip;Ahi1;Ank2;Cngb1	0.0623278	1.20532	0.583357
GO:0031032	actomyosin structure organization	http://amigo.geneontology.org/amigo/term/GO:0031032	5	1816	18	17184	2.63298	360570;79433;114116;305332;29275	Myo18a;Myh10;Cdc42bpa;Limch1;Actc1	0.0623278	1.20532	0.583357
GO:0032963	collagen metabolic process	http://amigo.geneontology.org/amigo/term/GO:0032963	3	1816	7	17184	4.06044	29665;25261;415089	P2rx7;Id1;Tnxb	0.0627366	1.20248	0.583357
GO:0014031	mesenchymal cell development	http://amigo.geneontology.org/amigo/term/GO:0014031	3	1816	7	17184	4.06044	24224;155430;313575	Bcl2;Hey2;Heyl	0.0627366	1.20248	0.583357
GO:0071280	cellular response to copper ion	http://amigo.geneontology.org/amigo/term/GO:0071280	3	1816	7	17184	4.06044	25043;25240;24686	Eln;Aqp1;Prnp	0.0627366	1.20248	0.583357
GO:0044406	adhesion of symbiont to host	http://amigo.geneontology.org/amigo/term/GO:0044406	3	1816	7	17184	4.06044	171164;304266;310917	Gbp2;Gbp1;Gbp4	0.0627366	1.20248	0.583357
GO:0070206	protein trimerization	http://amigo.geneontology.org/amigo/term/GO:0070206	3	1816	7	17184	4.06044	294806;315598;497886	C1qtnf3;C1qtnf5;C1qtnf2	0.0627366	1.20248	0.583357
GO:0044539	long-chain fatty acid import	http://amigo.geneontology.org/amigo/term/GO:0044539	3	1816	7	17184	4.06044	79131;114024;25288	Fabp3;Acsl3;Acsl1	0.0627366	1.20248	0.583357
GO:0009649	entrainment of circadian clock	http://amigo.geneontology.org/amigo/term/GO:0009649	3	1816	7	17184	4.06044	59265;25587;300954	Phlpp1;Id2;Sox14	0.0627366	1.20248	0.583357
GO:0043931	ossification involved in bone maturation	http://amigo.geneontology.org/amigo/term/GO:0043931	3	1816	7	17184	4.06044	681309;114207;310341	Thbs3;Ryr1;Fat4	0.0627366	1.20248	0.583357
GO:0014808	release of sequestered calcium ion into cytosol by sarcoplasmic reticulum	http://amigo.geneontology.org/amigo/term/GO:0014808	3	1816	7	17184	4.06044	689560;59299;114207	Ryr2;Trdn;Ryr1	0.0627366	1.20248	0.583357
GO:0019441	tryptophan catabolic process to kynurenine	http://amigo.geneontology.org/amigo/term/GO:0019441	3	1816	7	17184	4.06044	688283;66029;64206	Afmid;Ido1;Tdo2	0.0627366	1.20248	0.583357
GO:0014037	Schwann cell differentiation	http://amigo.geneontology.org/amigo/term/GO:0014037	3	1816	7	17184	4.06044	58920;29680;29496	Gpc1;Cyp11a1;Erbb3	0.0627366	1.20248	0.583357
GO:0031987	locomotion involved in locomotory behavior	http://amigo.geneontology.org/amigo/term/GO:0031987	3	1816	7	17184	4.06044	266766;140666;64558	Rcan1;Rcan2;Fzd4	0.0627366	1.20248	0.583357
GO:0010954	positive regulation of protein processing	http://amigo.geneontology.org/amigo/term/GO:0010954	3	1816	7	17184	4.06044	308068;25356;296129	Nkd2;Cntn2;Astl	0.0627366	1.20248	0.583357
GO:1901018	positive regulation of potassium ion transmembrane transporter activity	http://amigo.geneontology.org/amigo/term/GO:1901018	3	1816	7	17184	4.06044	291245;362036;25650	Actn2;Ank2;Atp1b1	0.0627366	1.20248	0.583357
GO:0008543	fibroblast growth factor receptor signaling pathway	http://amigo.geneontology.org/amigo/term/GO:0008543	8	1816	38	17184	1.99651	54250;29369;64032;60464;25444;79114;25022;170582	Fgf2;Fgf18;Ctgf;Fgf16;Fgf9;Fgfr1;Fgfr2;Fgf19	0.0679322	1.16792	0.629788
GO:0048666	neuron development	http://amigo.geneontology.org/amigo/term/GO:0048666	10	1816	52	17184	1.82426	81737;29456;81809;25666;24586;83785;266802;499497;25418;308690	Ntf3;Map1b;Tgfb2;Dgkg;Ncam1;Vegfa;Alk;Mef2c;Dpysl3;Ndn	0.068402	1.16493	0.632262
GO:0009058	biosynthetic process	http://amigo.geneontology.org/amigo/term/GO:0009058	6	1816	25	17184	2.27523	501167;64392;297821;690470;311218;541589	Gmppa;Aldh1l1;Ndufaf6;Accsl;Accs;Ccbl2	0.0699286	1.15535	0.636915
GO:2000378	negative regulation of reactive oxygen species metabolic process	http://amigo.geneontology.org/amigo/term/GO:2000378	6	1816	25	17184	2.27523	24224;25149;501283;25059;497672;56816	Bcl2;Esr2;Plin5;Hk2;Brca1;Park2	0.0699286	1.15535	0.636915
GO:0001503	ossification	http://amigo.geneontology.org/amigo/term/GO:0001503	16	1816	97	17184	1.56582	116662;24224;29369;192179;310448;58968;64032;679907;24483;299907;25654;311437;680097;29393;80722;85250	Ecm1;Bcl2;Fgf18;Gpm6b;Igsf10;Acan;Ctgf;Pam16;Igf2;Ext1;Col11a1;Rassf2;LOC680097;Col1a1;Sost;Col5a2	0.0713958	1.14633	0.636915
GO:0009615	response to virus	http://amigo.geneontology.org/amigo/term/GO:0009615	14	1816	82	17184	1.62034	293052;24609;304549;378947;309526;363938;29332;499801;56824;116646;294091;64468;499497;100360801	Isg20;Odc1;Oasl2;Bst2;Ifit3;Oas2;Stmn1;Ifih1;Ifit1;Tpt1;Ifit2;Hyal2;Mef2c;Ddx60	0.0721691	1.14165	0.636915
GO:0060306	regulation of membrane repolarization	http://amigo.geneontology.org/amigo/term/GO:0060306	4	1816	13	17184	2.91578	25471;117018;64553;29209	Kcne1;Kcnh2;Akap6;Casq2	0.0722254	1.14131	0.636915
GO:0006198	cAMP catabolic process	http://amigo.geneontology.org/amigo/term/GO:0006198	4	1816	13	17184	2.91578	81529;63885;50678;81744	Pde1a;Pde10a;Pde3a;Pde7a	0.0722254	1.14131	0.636915
GO:0060042	retina morphogenesis in camera-type eye	http://amigo.geneontology.org/amigo/term/GO:0060042	4	1816	13	17184	2.91578	312781;681377;293649;309201	Lrp6;Rp1;Lrp5;Rom1	0.0722254	1.14131	0.636915
GO:0055013	cardiac muscle cell development	http://amigo.geneontology.org/amigo/term/GO:0055013	4	1816	13	17184	2.91578	291245;314848;29161;363256	Actn2;Lrrc10;Cav3;Speg	0.0722254	1.14131	0.636915
GO:0030001	metal ion transport	http://amigo.geneontology.org/amigo/term/GO:0030001	4	1816	13	17184	2.91578	293874;294948;25650;140448	Trpm6;Armc1;Atp1b1;Slc8a3	0.0722254	1.14131	0.636915
GO:0021795	cerebral cortex cell migration	http://amigo.geneontology.org/amigo/term/GO:0021795	4	1816	13	17184	2.91578	312781;171056;25628;301295	Lrp6;Cx3cr1;Nkx2-1;Efhc1	0.0722254	1.14131	0.636915
GO:0030238	male sex determination	http://amigo.geneontology.org/amigo/term/GO:0030238	4	1816	13	17184	2.91578	299138;84380;25444;60663	Six4;Dhh;Fgf9;Insrr	0.0722254	1.14131	0.636915
GO:0006754	ATP biosynthetic process	http://amigo.geneontology.org/amigo/term/GO:0006754	4	1816	13	17184	2.91578	25630;361824;690441;171374	Pkm;Chchd10;Atp5j2;Atp5b	0.0722254	1.14131	0.636915
GO:0045471	response to ethanol	http://amigo.geneontology.org/amigo/term/GO:0045471	25	1816	168	17184	1.41382	29152;24224;171082;156117;690163;114630;24188;25374;25344;25149;65155;58919;64033;29754;24680;29542;24483;25023;24221;54232;191573;25628;25139;29613;29275	Mstn;Bcl2;Atp5g2;Casp12;Oxct1;Atp5g3;Aldh1a1;Alad;Phb;Esr2;Alas1;Ccnd1;Ccnd2;Atp5g1;Prkca;Pebp1;Igf2;Prkcb;Avp;Car3;Grin3a;Nkx2-1;Slc2a4;Ntrk3;Actc1	0.0725837	1.13916	0.636915
GO:0046328	regulation of JNK cascade	http://amigo.geneontology.org/amigo/term/GO:0046328	5	1816	19	17184	2.49426	116457;59265;363167;114560;116677	Mapk8ip1;Phlpp1;Ulk4;Rap2a;F2rl1	0.0727903	1.13793	0.636915
GO:0031668	cellular response to extracellular stimulus	http://amigo.geneontology.org/amigo/term/GO:0031668	5	1816	19	17184	2.49426	25445;29466;29665;114517;310552	Fosl1;Aes;P2rx7;Itga6;Sfrp2	0.0727903	1.13793	0.636915
GO:0014902	myotube differentiation	http://amigo.geneontology.org/amigo/term/GO:0014902	5	1816	19	17184	2.49426	29161;680115;59299;24881;499497	Cav3;Hacd1;Trdn;Wnt1;Mef2c	0.0727903	1.13793	0.636915
GO:0060122	inner ear receptor stereocilium organization	http://amigo.geneontology.org/amigo/term/GO:0060122	5	1816	19	17184	2.49426	282836;308596;313255;289229;310341	Cthrc1;Ush1c;Dfnb31;Vangl2;Fat4	0.0727903	1.13793	0.636915
GO:0001894	tissue homeostasis	http://amigo.geneontology.org/amigo/term/GO:0001894	5	1816	19	17184	2.49426	305081;64032;362246;680712;24629	Cd34;Ctgf;Tp53inp2;Scx;Pdgfrb	0.0727903	1.13793	0.636915
GO:0060749	mammary gland alveolus development	http://amigo.geneontology.org/amigo/term/GO:0060749	5	1816	19	17184	2.49426	84607;59323;58919;25587;83785	Socs2;Erbb4;Ccnd1;Id2;Vegfa	0.0727903	1.13793	0.636915
GO:0007005	mitochondrion organization	http://amigo.geneontology.org/amigo/term/GO:0007005	11	1816	60	17184	1.73928	361824;499335;303300;25344;303369;29665;360481;301514;25531;83516;56816	Chchd10;Fxn;Cluh;Phb;Lig3;P2rx7;Dnaja3;Bcs1l;Rab3a;Ppargc1a;Park2	0.0732861	1.13498	0.639457
GO:0048662	negative regulation of smooth muscle cell proliferation	http://amigo.geneontology.org/amigo/term/GO:0048662	8	1816	39	17184	1.9452	25149;64457;171114;25285;64476;25339;302668;291015	Esr2;Ndrg4;Ndrg2;Igfbp5;Mfn2;Npr3;Ace2;Ogn	0.0753315	1.12302	0.646501
GO:0006469	negative regulation of protein kinase activity	http://amigo.geneontology.org/amigo/term/GO:0006469	12	1816	68	17184	1.67432	252971;25112;84607;311151;312781;29161;25510;24680;360481;362513;24832;25744	Socs1;Gadd45a;Socs2;Dusp19;Lrp6;Cav3;Pcp4;Prkca;Dnaja3;Shb;Thy1;Nf2	0.0771599	1.11261	0.646501
GO:0045766	positive regulation of angiogenesis	http://amigo.geneontology.org/amigo/term/GO:0045766	18	1816	114	17184	1.49903	54250;116662;305081;316348;367975;57305;54254;171056;25240;24680;25023;497672;25584;59326;64157;266759;83785;310552	Fgf2;Ecm1;Cd34;Pdcl3;LOC367975;Uts2r;Gata4;Cx3cr1;Aqp1;Prkca;Prkcb;Brca1;F3;Rapgef3;Ddah1;Hspa4;Vegfa;Sfrp2	0.0783703	1.10585	0.646501
GO:0010976	positive regulation of neuron projection development	http://amigo.geneontology.org/amigo/term/GO:0010976	18	1816	114	17184	1.49903	287927;27064;684352;64457;56064;25510;314627;79114;29366;24716;308739;29686;306451;24907;360739;81730;29210;25418	Ube2v2;Ankrd1;Twf2;Ndrg4;Nptn;Pcp4;Plk5;Fgfr1;Serpine2;Ret;Rgma;Scn1b;Tenm3;Dmd;Ranbp1;Fez1;Epha3;Dpysl3	0.0783703	1.10585	0.646501
GO:0007612	learning	http://amigo.geneontology.org/amigo/term/GO:0007612	11	1816	61	17184	1.71067	24654;140568;25461;313633;25445;116508;54323;363071;25356;366274;56816	Plcb1;Chst10;Hrh2;Ephb2;Fosl1;Nrxn3;Arc;Stra6;Cntn2;Ntsr1;Park2	0.0793956	1.1002	0.646501
GO:0048168	regulation of neuronal synaptic plasticity	http://amigo.geneontology.org/amigo/term/GO:0048168	6	1816	26	17184	2.18759	117558;25742;117536;313633;54323;25356	Mylk2;S100b;Nsmf;Ephb2;Arc;Cntn2	0.0794251	1.10004	0.646501
GO:0033993	response to lipid	http://amigo.geneontology.org/amigo/term/GO:0033993	6	1816	26	17184	2.18759	25040;309122;497672;24538;366274;24629	Gip;H19;Brca1;Lipc;Ntsr1;Pdgfrb	0.0794251	1.10004	0.646501
GO:0060548	negative regulation of cell death	http://amigo.geneontology.org/amigo/term/GO:0060548	13	1816	76	17184	1.62306	54250;25149;64032;65154;314930;24586;29576;84046;266759;24596;29613;316351;56816	Fgf2;Esr2;Ctgf;Wisp1;Zfpm2;Ncam1;Wisp2;Sox11;Hspa4;Ngfr;Ntrk3;Npas2;Park2	0.0802197	1.09572	0.646501
GO:0060021	palate development	http://amigo.geneontology.org/amigo/term/GO:0060021	13	1816	76	17184	1.62306	353305;313633;312781;25717;29454;303398;81507;140588;161452;683470;499497;296511;25554	Tbx3;Ephb2;Lrp6;Tgfb3;Gdf11;Tbx2;Bmpr1a;Gli3;Lef1;Gas1;Mef2c;Alx4;Snai2	0.0802197	1.09572	0.646501
GO:0030509	BMP signaling pathway	http://amigo.geneontology.org/amigo/term/GO:0030509	13	1816	76	17184	1.62306	310681;114109;54254;25261;85435;252834;308739;689560;81507;300447;161452;680712;29556	Hfe2;Nkx2-5;Gata4;Id1;Smad9;Gdf6;Rgma;Ryr2;Bmpr1a;Ecsit;Lef1;Scx;Myh6	0.0802197	1.09572	0.646501
GO:0060603	mammary gland duct morphogenesis	http://amigo.geneontology.org/amigo/term/GO:0060603	3	1816	8	17184	3.55268	114523;312781;293649	Ntn1;Lrp6;Lrp5	0.0803197	1.09518	0.646501
GO:0007158	neuron cell-cell adhesion	http://amigo.geneontology.org/amigo/term/GO:0007158	3	1816	8	17184	3.55268	25567;24716;304900	Tnr;Ret;Astn1	0.0803197	1.09518	0.646501
GO:0010884	positive regulation of lipid storage	http://amigo.geneontology.org/amigo/term/GO:0010884	3	1816	8	17184	3.55268	29359;501283;116719	Pla2g10;Plin5;Acacb	0.0803197	1.09518	0.646501
GO:0003184	pulmonary valve morphogenesis	http://amigo.geneontology.org/amigo/term/GO:0003184	3	1816	8	17184	3.55268	155430;313575;363071	Hey2;Heyl;Stra6	0.0803197	1.09518	0.646501
GO:0051646	mitochondrion localization	http://amigo.geneontology.org/amigo/term/GO:0051646	3	1816	8	17184	3.55268	501283;64476;56816	Plin5;Mfn2;Park2	0.0803197	1.09518	0.646501
GO:0001960	negative regulation of cytokine-mediated signaling pathway	http://amigo.geneontology.org/amigo/term/GO:0001960	3	1816	8	17184	3.55268	116662;311783;360406	Ecm1;Il36rn;Ptprf	0.0803197	1.09518	0.646501
GO:1902260	negative regulation of delayed rectifier potassium channel activity	http://amigo.geneontology.org/amigo/term/GO:1902260	3	1816	8	17184	3.55268	25471;192646;29737	Kcne1;Mtnr1b;Kcnab1	0.0803197	1.09518	0.646501
GO:0090181	regulation of cholesterol metabolic process	http://amigo.geneontology.org/amigo/term/GO:0090181	3	1816	8	17184	3.55268	25363;65030;25287	Acadvl;Ephx2;Acadl	0.0803197	1.09518	0.646501
GO:0071468	cellular response to acidic pH	http://amigo.geneontology.org/amigo/term/GO:0071468	3	1816	8	17184	3.55268	293937;25471;25364	Pkd2l1;Kcne1;Asic2	0.0803197	1.09518	0.646501
GO:0051901	positive regulation of mitochondrial depolarization	http://amigo.geneontology.org/amigo/term/GO:0051901	3	1816	8	17184	3.55268	29665;25298;295264	P2rx7;Cck;Mllt11	0.0803197	1.09518	0.646501
GO:0071679	commissural neuron axon guidance	http://amigo.geneontology.org/amigo/term/GO:0071679	3	1816	8	17184	3.55268	313633;29227;83785	Ephb2;Nfib;Vegfa	0.0803197	1.09518	0.646501
GO:0051451	myoblast migration	http://amigo.geneontology.org/amigo/term/GO:0051451	3	1816	8	17184	3.55268	299138;307098;29220	Six4;Net1;Thbs4	0.0803197	1.09518	0.646501
GO:0045953	negative regulation of natural killer cell mediated cytotoxicity	http://amigo.geneontology.org/amigo/term/GO:0045953	3	1816	8	17184	3.55268	24973;24483;501869	RT1-A1;Igf2;Sh2d1b	0.0803197	1.09518	0.646501
GO:0010863	positive regulation of phospholipase C activity	http://amigo.geneontology.org/amigo/term/GO:0010863	3	1816	8	17184	3.55268	54250;79114;24629	Fgf2;Fgfr1;Pdgfrb	0.0803197	1.09518	0.646501
GO:0009792	embryo development ending in birth or egg hatching	http://amigo.geneontology.org/amigo/term/GO:0009792	3	1816	8	17184	3.55268	54250;499335;58922	Fgf2;Fxn;Sebox	0.0803197	1.09518	0.646501
GO:0006940	regulation of smooth muscle contraction	http://amigo.geneontology.org/amigo/term/GO:0006940	3	1816	8	17184	3.55268	29248;24212;25103	Tnni3;Atp1a2;Chrnb4	0.0803197	1.09518	0.646501
GO:0010614	negative regulation of cardiac muscle hypertrophy	http://amigo.geneontology.org/amigo/term/GO:0010614	3	1816	8	17184	3.55268	681849;29161;114124	Mlip;Cav3;Akap1	0.0803197	1.09518	0.646501
GO:0060371	regulation of atrial cardiac muscle cell membrane depolarization	http://amigo.geneontology.org/amigo/term/GO:0060371	3	1816	8	17184	3.55268	29717;25349;29686	Cacna1g;Scn2b;Scn1b	0.0803197	1.09518	0.646501
GO:0006123	mitochondrial electron transport, cytochrome c to oxygen	http://amigo.geneontology.org/amigo/term/GO:0006123	3	1816	8	17184	3.55268	25250;25309;29445	Cox8b;Cycs;Cox4i1	0.0803197	1.09518	0.646501
GO:0086009	membrane repolarization	http://amigo.geneontology.org/amigo/term/GO:0086009	3	1816	8	17184	3.55268	25471;25650;56817	Kcne1;Atp1b1;Kcnip2	0.0803197	1.09518	0.646501
GO:0006898	receptor-mediated endocytosis	http://amigo.geneontology.org/amigo/term/GO:0006898	16	1816	99	17184	1.53401	362958;300438;81917;293591;25752;29169;245955;25696;312478;171374;680317;282580;64678;304401;85496;685243	Micall1;Ldlr;Hip1r;Cd163l1;Cd6;Vtn;Lgals3bp;Vldlr;Loxl3;Atp5b;Endou;Stab2;Tfrc;Ssc4d;Enpp1;Ackr4	0.0808622	1.09225	0.64919
GO:0021510	spinal cord development	http://amigo.geneontology.org/amigo/term/GO:0021510	9	1816	47	17184	1.81602	303505;58968;293524;117018;84046;59326;24397;24587;498328	Plxdc1;Acan;Bag3;Kcnh2;Sox11;Rapgef3;Glra2;Nefh;Pkd2	0.0826662	1.08267	0.654317
GO:0046677	response to antibiotic	http://amigo.geneontology.org/amigo/term/GO:0046677	9	1816	47	17184	1.81602	24298;291103;299331;24680;29680;25261;303887;362100;64468	Cyp21a1;Uqcrfs1;Hsp90aa1;Prkca;Cyp11a1;Id1;Muc4;Endog;Hyal2	0.0826662	1.08267	0.654317
GO:0001658	branching involved in ureteric bud morphogenesis	http://amigo.geneontology.org/amigo/term/GO:0001658	9	1816	47	17184	1.81602	54250;24224;24883;140588;24881;306664;310341;64466;498328	Fgf2;Bcl2;Wt1;Gli3;Wnt1;Adamts16;Fat4;Cited1;Pkd2	0.0826662	1.08267	0.654317
GO:0045665	negative regulation of neuron differentiation	http://amigo.geneontology.org/amigo/term/GO:0045665	12	1816	69	17184	1.64996	64202;313644;292820;29454;313713;501625;293587;25587;25356;286919;140588;314988	Calr;Rap1gap;Zfp536;Gdf11;Casz1;Bex1;Fuom;Id2;Cntn2;Cdk5rap2;Gli3;Zhx2	0.0830914	1.08044	0.654317
GO:0006635	fatty acid beta-oxidation	http://amigo.geneontology.org/amigo/term/GO:0006635	8	1816	40	17184	1.89646	79131;24158;25363;64304;295458;170670;25756;25413	Fabp3;Acadm;Acadvl;Acads;Bdh2;Hadha;Cpt1b;Cpt2	0.0831963	1.0799	0.654317
GO:0032956	regulation of actin cytoskeleton organization	http://amigo.geneontology.org/amigo/term/GO:0032956	8	1816	40	17184	1.89646	58834;192179;684352;378947;300128;289229;29210;24629	Dlc1;Gpm6b;Twf2;Bst2;Celsr1;Vangl2;Epha3;Pdgfrb	0.0831963	1.0799	0.654317
GO:0035567	non-canonical Wnt signaling pathway	http://amigo.geneontology.org/amigo/term/GO:0035567	5	1816	20	17184	2.36941	89803;317674;289229;64558;310552	Sfrp4;Fzd5;Vangl2;Fzd4;Sfrp2	0.0841471	1.07496	0.654317
GO:0030902	hindbrain development	http://amigo.geneontology.org/amigo/term/GO:0030902	5	1816	20	17184	2.36941	680427;29227;81809;308923;85435	Tbr1;Nfib;Tgfb2;Ahi1;Smad9	0.0841471	1.07496	0.654317
GO:0046849	bone remodeling	http://amigo.geneontology.org/amigo/term/GO:0046849	5	1816	20	17184	2.36941	83838;312781;293649;311437;85496	Ltbp3;Lrp6;Lrp5;Rassf2;Enpp1	0.0841471	1.07496	0.654317
GO:0005978	glycogen biosynthetic process	http://amigo.geneontology.org/amigo/term/GO:0005978	5	1816	20	17184	2.36941	309513;252917;24158;690987;24645	Ppp1r3c;Nr1d1;Acadm;Gys1;Pgm1	0.0841471	1.07496	0.654317
GO:0007219	Notch signaling pathway	http://amigo.geneontology.org/amigo/term/GO:0007219	16	1816	100	17184	1.51858	114125;24401;311332;25704;155430;313575;24959;114901;303398;140666;29147;94188;64672;25470;499745;25554	Dll3;Got1;Dll4;Il2ra;Hey2;Heyl;Pgam2;Sorbs2;Tbx2;Rcan2;Jag2;Zfp423;Pln;Kcna5;Nrarp;Snai2	0.0858873	1.06607	0.654317
GO:0030097	hemopoiesis	http://amigo.geneontology.org/amigo/term/GO:0030097	13	1816	77	17184	1.60188	499204;305081;24224;114109;315546;81809;314251;362513;287469;293165;289257;363109;24629	Ddias;Cd34;Bcl2;Nkx2-5;Kirrel3;Tgfb2;Sptb;Shb;Foxn1;Sox6;Spta1;Pgm3;Pdgfrb	0.0859691	1.06566	0.654317
GO:0048661	positive regulation of smooth muscle cell proliferation	http://amigo.geneontology.org/amigo/term/GO:0048661	13	1816	77	17184	1.60188	25124;54250;313479;192248;299606;65154;24680;25587;25022;83785;170921;83516;24629	Stat1;Fgf2;Orc1;Cdh13;Elane;Wisp1;Prkca;Id2;Fgfr2;Vegfa;Itga2;Ppargc1a;Pdgfrb	0.0859691	1.06566	0.654317
GO:0030048	actin filament-based movement	http://amigo.geneontology.org/amigo/term/GO:0030048	4	1816	14	17184	2.70735	259242;79433;29275;29556	Wipf3;Myh10;Actc1;Myh6	0.086122	1.06489	0.654317
GO:0042026	protein refolding	http://amigo.geneontology.org/amigo/term/GO:0042026	4	1816	14	17184	2.70735	360481;60460;24223;689593	Dnaja3;Hspa2;B2m;Dnajb2	0.086122	1.06489	0.654317
GO:0045475	locomotor rhythm	http://amigo.geneontology.org/amigo/term/GO:0045475	4	1816	14	17184	2.70735	83731;25587;65180;316351	Kcnma1;Id2;Kcnd2;Npas2	0.086122	1.06489	0.654317
GO:0060347	heart trabecula formation	http://amigo.geneontology.org/amigo/term/GO:0060347	4	1816	14	17184	2.70735	114109;155430;29161;63839	Nkx2-5;Hey2;Cav3;Fhl2	0.086122	1.06489	0.654317
GO:0043267	negative regulation of potassium ion transport	http://amigo.geneontology.org/amigo/term/GO:0043267	4	1816	14	17184	2.70735	291245;25031;25470;29209	Actn2;Plcb4;Kcna5;Casq2	0.086122	1.06489	0.654317
GO:0035641	locomotory exploration behavior	http://amigo.geneontology.org/amigo/term/GO:0035641	4	1816	14	17184	2.70735	295645;25567;29340;29561	Slc4a10;Tnr;Prkce;Lsamp	0.086122	1.06489	0.654317
GO:0043950	positive regulation of cAMP-mediated signaling	http://amigo.geneontology.org/amigo/term/GO:0043950	4	1816	14	17184	2.70735	246759;25040;29542;305236	Cxcl9;Gip;Pebp1;Cxcl11	0.086122	1.06489	0.654317
GO:0019886	antigen processing and presentation of exogenous peptide antigen via MHC class II	http://amigo.geneontology.org/amigo/term/GO:0019886	4	1816	14	17184	2.70735	309622;24984;25599;294270	RT1-Bb;RT1-DOa;Cd74;RT1-Db1	0.086122	1.06489	0.654317
GO:0050673	epithelial cell proliferation	http://amigo.geneontology.org/amigo/term/GO:0050673	4	1816	14	17184	2.70735	313592;304021;287469;25022	Col8a2;Col8a1;Foxn1;Fgfr2	0.086122	1.06489	0.654317
GO:0043065	positive regulation of apoptotic process	http://amigo.geneontology.org/amigo/term/GO:0043065	42	1816	313	17184	1.27612	24799;360721;83731;25112;24883;308909;156117;25742;27064;24188;293017;24523;89803;25149;312781;25717;29168;25445;29884;114495;81809;307098;29665;24934;360481;362100;360406;315732;679869;25298;311437;29467;114517;66029;24596;29613;294091;64314;295264;266603;366274;310552	Eef1a2;Fam162a;Kcnma1;Gadd45a;Wt1;Smpd1;Casp12;S100b;Ankrd1;Aldh1a1;Bclaf1;Klk1c7;Sfrp4;Esr2;Lrp6;Tgfb3;Ubd;Fosl1;Bok;Map2k6;Tgfb2;Net1;P2rx7;Klrk1;Dnaja3;Endog;Ptprf;Uaca;Tcf7l2;Cck;Rassf2;Ddit3;Itga6;Ido1;Ngfr;Ntrk3;Ifit2;Casp2;Mllt11;Aldh1a3;Ntsr1;Sfrp2	0.0867671	1.06164	0.657614
GO:0032570	response to progesterone	http://amigo.geneontology.org/amigo/term/GO:0032570	10	1816	55	17184	1.72445	252971;25717;59323;25595;25445;81809;24929;303887;83785;100360880	Socs1;Tgfb3;Erbb4;Map2;Fosl1;Tgfb2;Ptger3;Muc4;Vegfa;Fosb	0.088267	1.0542	0.667358
GO:0001666	response to hypoxia	http://amigo.geneontology.org/amigo/term/GO:0001666	35	1816	255	17184	1.30465	25630;24224;300438;85382;246297;83731;192235;25374;59108;25717;25692;65155;192272;315150;81809;29147;25023;24701;85435;689560;24191;25470;25696;25747;25650;25615;64678;83785;25352;170921;114207;24538;63836;83516;24773	Pkm;Bcl2;Ldlr;Ngb;Myocd;Kcnma1;Hyou1;Alad;Mb;Tgfb3;Plat;Alas1;Acot2;Adsl;Tgfb2;Jag2;Prkcb;Pygm;Smad9;Ryr2;Aldoc;Kcna5;Vldlr;Ppara;Atp1b1;Sdc2;Tfrc;Vegfa;Sod3;Itga2;Ryr1;Lipc;Actn4;Ppargc1a;Sftpa1	0.0891934	1.04967	0.672587
GO:0007154	cell communication	http://amigo.geneontology.org/amigo/term/GO:0007154	6	1816	27	17184	2.10645	363677;298185;25655;140447;29584;140448	Gjd3;Frem1;Gja4;Slc8a2;Gjb1;Slc8a3	0.0896063	1.04766	0.672587
GO:0048675	axon extension	http://amigo.geneontology.org/amigo/term/GO:0048675	6	1816	27	17184	2.10645	29477;29456;171355;360827;305679;308690	Mapt;Map1b;Pou4f2;Ulk1;Vcl;Ndn	0.0896063	1.04766	0.672587
GO:0030178	negative regulation of Wnt signaling pathway	http://amigo.geneontology.org/amigo/term/GO:0030178	9	1816	48	17184	1.77809	312781;83824;58919;25444;499088;292041;689616;80722;310552	Lrp6;Cxxc4;Ccnd1;Fgf9;Dact3;Wwox;Apcdd1;Sost;Sfrp2	0.0902668	1.04447	0.672682
GO:0001942	hair follicle development	http://amigo.geneontology.org/amigo/term/GO:0001942	9	1816	48	17184	1.77809	81809;302424;689616;300128;287469;299802;289229;289664;296511	Tgfb2;Eda;Apcdd1;Celsr1;Foxn1;Lgr5;Vangl2;Ldb2;Alx4	0.0902668	1.04447	0.672682
GO:0007266	Rho protein signal transduction	http://amigo.geneontology.org/amigo/term/GO:0007266	9	1816	48	17184	1.77809	117020;192248;297383;361503;64531;298545;300128;309175;289229	Mcf2l;Cdh13;Rtkn;Eps8l1;Synj2bp;Cnksr1;Celsr1;Cdc42ep2;Vangl2	0.0902668	1.04447	0.672682
GO:0040008	regulation of growth	http://amigo.geneontology.org/amigo/term/GO:0040008	7	1816	34	17184	1.95184	252971;303926;29466;25285;25023;58935;29423	Socs1;Igsf11;Aes;Igfbp5;Prkcb;Gas6;Gap43	0.0915735	1.03823	0.675951
GO:0007269	neurotransmitter secretion	http://amigo.geneontology.org/amigo/term/GO:0007269	7	1816	34	17184	1.95184	25558;60377;116508;65178;116595;84556;25012	Stxbp1;Lin7b;Nrxn3;Snap91;Nrxn2;Rims1;Snap25	0.0915735	1.03823	0.675951
GO:0044344	cellular response to fibroblast growth factor stimulus	http://amigo.geneontology.org/amigo/term/GO:0044344	7	1816	34	17184	1.95184	311332;25043;29680;29393;83785;64468;25554	Dll4;Eln;Cyp11a1;Col1a1;Vegfa;Hyal2;Snai2	0.0915735	1.03823	0.675951
GO:0042476	odontogenesis	http://amigo.geneontology.org/amigo/term/GO:0042476	7	1816	34	17184	1.95184	64507;25254;59323;25240;29496;25022;683470	Fmod;Dspp;Erbb4;Aqp1;Erbb3;Fgfr2;Gas1	0.0915735	1.03823	0.675951
GO:0006814	sodium ion transport	http://amigo.geneontology.org/amigo/term/GO:0006814	13	1816	78	17184	1.58125	252919;140447;25364;315611;24212;170567;29686;54300;305309;25650;29639;140448;64155	Slc38a3;Slc8a2;Asic2;Scn4b;Atp1a2;Slc38a1;Scn1b;Slc12a3;Slc10a4;Atp1b1;Fxyd2;Slc8a3;Scn7a	0.0919706	1.03635	0.677277
GO:0061178	regulation of insulin secretion involved in cellular response to glucose stimulus	http://amigo.geneontology.org/amigo/term/GO:0061178	5	1816	21	17184	2.25645	29340;252917;293649;679869;113990	Prkce;Nr1d1;Lrp5;Tcf7l2;Hmgn3	0.0963768	1.01603	0.678606
GO:0001676	long-chain fatty acid metabolic process	http://amigo.geneontology.org/amigo/term/GO:0001676	5	1816	21	17184	2.25645	295219;681337;192272;114024;25288	Slc27a3;Acot4;Acot2;Acsl3;Acsl1	0.0963768	1.01603	0.678606
GO:0001502	cartilage condensation	http://amigo.geneontology.org/amigo/term/GO:0001502	5	1816	21	17184	2.25645	58968;64032;366206;81809;25654	Acan;Ctgf;Otor;Tgfb2;Col11a1	0.0963768	1.01603	0.678606
GO:0033197	response to vitamin E	http://amigo.geneontology.org/amigo/term/GO:0033197	5	1816	21	17184	2.25645	25374;58919;29680;29637;499497	Alad;Ccnd1;Cyp11a1;Hmgcs1;Mef2c	0.0963768	1.01603	0.678606
GO:0045879	negative regulation of smoothened signaling pathway	http://amigo.geneontology.org/amigo/term/GO:0045879	5	1816	21	17184	2.25645	29366;140588;683470;315609;302946	Serpine2;Gli3;Gas1;Cd3e;Glis2	0.0963768	1.01603	0.678606
GO:0045987	positive regulation of smooth muscle contraction	http://amigo.geneontology.org/amigo/term/GO:0045987	5	1816	21	17184	2.25645	29412;246297;24173;170921;63887	Adra1a;Myocd;Adra1b;Itga2;Nmu	0.0963768	1.01603	0.678606
GO:0007200	phospholipase C-activating G-protein coupled receptor signaling pathway	http://amigo.geneontology.org/amigo/term/GO:0007200	9	1816	49	17184	1.7417	29412;114633;57305;24929;24173;25339;65276;114098;78976	Adra1a;Plce1;Uts2r;Ptger3;Adra1b;Npr3;Nmur1;Ltb4r2;Kiss1r	0.098265	1.0076	0.678606
GO:0042475	odontogenesis of dentin-containing tooth	http://amigo.geneontology.org/amigo/term/GO:0042475	11	1816	64	17184	1.63019	25254;312781;29147;302424;81507;679869;25744;140588;161452;114517;29228	Dspp;Lrp6;Jag2;Eda;Bmpr1a;Tcf7l2;Nf2;Gli3;Lef1;Itga6;Nfic	0.0995789	1.00183	0.678606
GO:0021796	cerebral cortex regionalization	http://amigo.geneontology.org/amigo/term/GO:0021796	3	1816	9	17184	3.15775	313471;81808;500235	Dmrta2;Nr2f1;Emx1	0.0997584	1.00105	0.678606
GO:0035095	behavioral response to nicotine	http://amigo.geneontology.org/amigo/term/GO:0035095	3	1816	9	17184	3.15775	25102;25103;25747	Chrna5;Chrnb4;Ppara	0.0997584	1.00105	0.678606
GO:0071340	skeletal muscle acetylcholine-gated channel clustering	http://amigo.geneontology.org/amigo/term/GO:0071340	3	1816	9	17184	3.15775	25592;362161;360481	Agrn;Rapsn;Dnaja3	0.0997584	1.00105	0.678606
GO:0022612	gland morphogenesis	http://amigo.geneontology.org/amigo/term/GO:0022612	3	1816	9	17184	3.15775	24224;297804;25022	Bcl2;Plag1;Fgfr2	0.0997584	1.00105	0.678606
GO:0043569	negative regulation of insulin-like growth factor receptor signaling pathway	http://amigo.geneontology.org/amigo/term/GO:0043569	3	1816	9	17184	3.15775	365377;25049;25285	Trim72;Atxn1;Igfbp5	0.0997584	1.00105	0.678606
GO:0030007	cellular potassium ion homeostasis	http://amigo.geneontology.org/amigo/term/GO:0030007	3	1816	9	17184	3.15775	83731;24212;25650	Kcnma1;Atp1a2;Atp1b1	0.0997584	1.00105	0.678606
GO:0007184	SMAD protein import into nucleus	http://amigo.geneontology.org/amigo/term/GO:0007184	3	1816	9	17184	3.15775	25717;305614;81809	Tgfb3;Sptbn1;Tgfb2	0.0997584	1.00105	0.678606
GO:0030195	negative regulation of blood coagulation	http://amigo.geneontology.org/amigo/term/GO:0030195	3	1816	9	17184	3.15775	83580;305081;29366	Thbd;Cd34;Serpine2	0.0997584	1.00105	0.678606
GO:1900744	regulation of p38MAPK cascade	http://amigo.geneontology.org/amigo/term/GO:1900744	3	1816	9	17184	3.15775	59265;29161;363167	Phlpp1;Cav3;Ulk4	0.0997584	1.00105	0.678606
GO:0035234	ectopic germ cell programmed cell death	http://amigo.geneontology.org/amigo/term/GO:0035234	3	1816	9	17184	3.15775	24631;60427;64314	Rhox5;Kitlg;Casp2	0.0997584	1.00105	0.678606
GO:0051156	glucose 6-phosphate metabolic process	http://amigo.geneontology.org/amigo/term/GO:0051156	3	1816	9	17184	3.15775	25059;303565;25058	Hk2;G6pc3;Hk1	0.0997584	1.00105	0.678606
GO:0032000	positive regulation of fatty acid beta-oxidation	http://amigo.geneontology.org/amigo/term/GO:0032000	3	1816	9	17184	3.15775	24360;501283;25467	Fabp1;Plin5;Irs1	0.0997584	1.00105	0.678606
GO:0033173	calcineurin-NFAT signaling cascade	http://amigo.geneontology.org/amigo/term/GO:0033173	3	1816	9	17184	3.15775	266766;311658;140666	Rcan1;Nfatc2;Rcan2	0.0997584	1.00105	0.678606
GO:0055119	relaxation of cardiac muscle	http://amigo.geneontology.org/amigo/term/GO:0055119	3	1816	9	17184	3.15775	29693;24212;25650	Atp2a2;Atp1a2;Atp1b1	0.0997584	1.00105	0.678606
GO:0051963	regulation of synapse assembly	http://amigo.geneontology.org/amigo/term/GO:0051963	3	1816	9	17184	3.15775	192183;25012;499497	Pvrl1;Snap25;Mef2c	0.0997584	1.00105	0.678606
GO:0055064	chloride ion homeostasis	http://amigo.geneontology.org/amigo/term/GO:0055064	3	1816	9	17184	3.15775	266733;29501;54300	Slc12a8;Slc12a4;Slc12a3	0.0997584	1.00105	0.678606
GO:0032308	positive regulation of prostaglandin secretion	http://amigo.geneontology.org/amigo/term/GO:0032308	3	1816	9	17184	3.15775	29359;114495;29665	Pla2g10;Map2k6;P2rx7	0.0997584	1.00105	0.678606
GO:0051131	chaperone-mediated protein complex assembly	http://amigo.geneontology.org/amigo/term/GO:0051131	3	1816	9	17184	3.15775	311456;299331;266759	Mkks;Hsp90aa1;Hspa4	0.0997584	1.00105	0.678606
GO:0060840	artery development	http://amigo.geneontology.org/amigo/term/GO:0060840	3	1816	9	17184	3.15775	155430;59326;140588	Hey2;Rapgef3;Gli3	0.0997584	1.00105	0.678606
GO:0090037	positive regulation of protein kinase C signaling	http://amigo.geneontology.org/amigo/term/GO:0090037	3	1816	9	17184	3.15775	29412;59265;83785	Adra1a;Phlpp1;Vegfa	0.0997584	1.00105	0.678606
GO:0060670	branching involved in labyrinthine layer morphogenesis	http://amigo.geneontology.org/amigo/term/GO:0060670	3	1816	9	17184	3.15775	317674;25022;311331	Fzd5;Fgfr2;Spint1	0.0997584	1.00105	0.678606
GO:0002244	hematopoietic progenitor cell differentiation	http://amigo.geneontology.org/amigo/term/GO:0002244	14	1816	87	17184	1.52677	362376;314349;500015;292771;365603;360417;303887;306582;300247;499723;308593;140448;64468;362783	Herc6;Ston2;Samd9l;Sipa1l3;Bves;Ptprq;Muc4;Agpat5;Krt75;Col24a1;Tmem143;Slc8a3;Hyal2;Eml1	0.100017	0.999928	0.678606
GO:0051496	positive regulation of stress fiber assembly	http://amigo.geneontology.org/amigo/term/GO:0051496	8	1816	42	17184	1.80594	64032;81531;24851;25744;59326;287418;297173;78976	Ctgf;Pfn2;Tpm1;Nf2;Rapgef3;Arhgef15;RSA-14-44;Kiss1r	0.100316	0.998631	0.678606
GO:0001958	endochondral ossification	http://amigo.geneontology.org/amigo/term/GO:0001958	6	1816	28	17184	2.0311	29369;287644;29393;499497;680712;25681	Fgf18;Phospho1;Col1a1;Mef2c;Scx;Col10a1	0.100461	0.998005	0.678606
GO:0007268	synaptic transmission	http://amigo.geneontology.org/amigo/term/GO:0007268	23	1816	159	17184	1.37353	29717;315840;24239;83731;25624;25592;312781;494192;116508;81658;65178;362161;116600;29501;116595;24380;29747;65276;64053;25354;171163;64107;50676	Cacna1g;Myo6;Cacna1c;Kcnma1;Vamp1;Agrn;Lrp6;Mycbpap;Nrxn3;Gabrp;Snap91;Rapsn;Cacnb2;Slc12a4;Nrxn2;Gad2;Kcnmb1;Nmur1;Dlg2;Sstr5;Slc6a13;Npffr1;Slc6a12	0.101138	0.995085	0.678606
GO:0051056	regulation of small GTPase mediated signal transduction	http://amigo.geneontology.org/amigo/term/GO:0051056	4	1816	15	17184	2.52671	313644;292771;114116;246212	Rap1gap;Sipa1l3;Cdc42bpa;Sipa1l1	0.101206	0.994793	0.678606
GO:2000045	regulation of G1/S transition of mitotic cell cycle	http://amigo.geneontology.org/amigo/term/GO:2000045	4	1816	15	17184	2.52671	58919;314627;25587;680115	Ccnd1;Plk5;Id2;Hacd1	0.101206	0.994793	0.678606
GO:0009888	tissue development	http://amigo.geneontology.org/amigo/term/GO:0009888	4	1816	15	17184	2.52671	114125;24883;65050;298298	Dll3;Wt1;Barhl2;Dhcr24	0.101206	0.994793	0.678606
GO:0045956	positive regulation of calcium ion-dependent exocytosis	http://amigo.geneontology.org/amigo/term/GO:0045956	4	1816	15	17184	2.52671	29717;25558;59267;25736	Cacna1g;Stxbp1;Syt7;Kcnb1	0.101206	0.994793	0.678606
GO:0043586	tongue development	http://amigo.geneontology.org/amigo/term/GO:0043586	4	1816	15	17184	2.52671	299138;29496;140588;161452	Six4;Erbb3;Gli3;Lef1	0.101206	0.994793	0.678606
GO:0060612	adipose tissue development	http://amigo.geneontology.org/amigo/term/GO:0060612	7	1816	35	17184	1.89596	690163;361060;498398;293649;25587;25014;83516	Oxct1;Ebf2;Selm;Lrp5;Id2;Acat1;Ppargc1a	0.101301	0.994387	0.678606
GO:0048589	developmental growth	http://amigo.geneontology.org/amigo/term/GO:0048589	7	1816	35	17184	1.89596	24224;363071;313512;81507;140588;683470;24538	Bcl2;Stra6;Dmbx1;Bmpr1a;Gli3;Gas1;Lipc	0.101301	0.994387	0.678606
GO:0051480	cytosolic calcium ion homeostasis	http://amigo.geneontology.org/amigo/term/GO:0051480	7	1816	35	17184	1.89596	292905;689560;294072;58971;689176;83686;114207	Hrc;Ryr2;Slc35g1;Fxyd1;Tmem64;Cngb1;Ryr1	0.101301	0.994387	0.678606
GO:0048701	embryonic cranial skeleton morphogenesis	http://amigo.geneontology.org/amigo/term/GO:0048701	7	1816	35	17184	1.89596	500453;299138;299979;366542;113931;25022;683470	Pax5;Six4;Grhl2;Six2;Prrx2;Fgfr2;Gas1	0.101301	0.994387	0.678606
GO:0000122	negative regulation of transcription from RNA polymerase II promoter	http://amigo.geneontology.org/amigo/term/GO:0000122	86	1816	701	17184	1.16888	170512;311329;308607;500453;686883;64202;246297;24883;310681;363212;287662;681849;311332;27064;499929;305854;25344;59329;156726;292820;353305;288105;361508;313977;25149;25049;114109;309775;24631;311658;155430;29227;252917;288665;306527;58919;680522;299606;313575;689788;303398;306096;302553;29466;63839;25249;315497;363595;25444;314930;171355;79114;25705;29203;360481;117024;25261;113984;691504;3000…	Ifi27;Dnajc17;E2f8;Pax5;Larp7;Calr;Myocd;Wt1;Hfe2;Bend6;Pcgf2;Mlip;Dll4;Ankrd1;Tgif2;Sall2;Phb;Sik1;Runx3;Zfp536;Tbx3;Zbtb20;Mzf1;Lpin1;Esr2;Atxn1;Nkx2-5;Nepn;Rhox5;Nfatc2;Hey2;Nfib;Nr1d1;Cux2;Dusp26;Ccnd1;Hist1h1b;Elane;Heyl;Prdm5;Tbx2;Dach1;Suv39h1;Aes;Fhl2;Coq7;Tbx20;Tcf7;Fgf9;Zfpm2;Pou4f2;Fgfr1;Zeb1;Foxd3;Dnaja3;Crym;Id1;Nr2f2;Zfpm1;Foxh1;Dmbx1;Id2;Nfix;Nr2f1;Tcf7l2;Vldlr;Ppara;Sox11;Nkx2-1;S…	0.103048	0.98696	0.685353
GO:0043401	steroid hormone mediated signaling pathway	http://amigo.geneontology.org/amigo/term/GO:0043401	10	1816	57	17184	1.66375	25149;252917;360896;113984;81808;25747;83574;161452;25672;24873	Esr2;Nr1d1;Esrrg;Nr2f2;Nr2f1;Ppara;Rxrg;Lef1;Nr3c2;Vdr	0.103251	0.986105	0.685353
GO:0001501	skeletal system development	http://amigo.geneontology.org/amigo/term/GO:0001501	16	1816	104	17184	1.45983	114125;83838;83727;353305;58968;29454;29466;81809;29147;113983;84046;311437;25339;29393;85250;24873	Dll3;Ltbp3;Fbn1;Tbx3;Acan;Gdf11;Aes;Tgfb2;Jag2;Pitx1;Sox11;Rassf2;Npr3;Col1a1;Col5a2;Vdr	0.107955	0.966756	0.685353
GO:0010259	multicellular organismal aging	http://amigo.geneontology.org/amigo/term/GO:0010259	5	1816	22	17184	2.15376	58968;24311;29478;64468;83516	Acan;Ddc;Ndufs6;Hyal2;Ppargc1a	0.109451	0.960782	0.685353
GO:0001659	temperature homeostasis	http://amigo.geneontology.org/amigo/term/GO:0001659	5	1816	22	17184	2.15376	291541;25363;24221;25287;366274	Cidea;Acadvl;Avp;Acadl;Ntsr1	0.109451	0.960782	0.685353
GO:0050850	positive regulation of calcium-mediated signaling	http://amigo.geneontology.org/amigo/term/GO:0050850	5	1816	22	17184	2.15376	192248;50687;24586;315609;24930	Cdh13;L1cam;Ncam1;Cd3e;Cd8a	0.109451	0.960782	0.685353
GO:0007140	male meiosis	http://amigo.geneontology.org/amigo/term/GO:0007140	5	1816	22	17184	2.15376	316425;313589;364994;689639;60460	Sgol2;Rspo1;Dpep3;Tdrd12;Hspa2	0.109451	0.960782	0.685353
GO:0032728	positive regulation of interferon-beta production	http://amigo.geneontology.org/amigo/term/GO:0032728	5	1816	22	17184	2.15376	288105;306012;499801;293624;361102	Zbtb20;Polr3d;Ifih1;Irf7;Polr3a	0.109451	0.960782	0.685353
GO:0071363	cellular response to growth factor stimulus	http://amigo.geneontology.org/amigo/term/GO:0071363	13	1816	81	17184	1.52242	246297;25437;684352;114109;58968;24311;25717;29456;314627;58935;359727;81730;499497	Myocd;Emd;Twf2;Nkx2-5;Acan;Ddc;Tgfb3;Map1b;Plk5;Gas6;Bysl;Fez1;Mef2c	0.111488	0.952771	0.685353
GO:0055088	lipid homeostasis	http://amigo.geneontology.org/amigo/term/GO:0055088	7	1816	36	17184	1.84319	24158;25363;364975;64304;287925;25287;304500	Acadm;Acadvl;Gcdh;Acads;Pkp2;Acadl;Acad10	0.111566	0.952467	0.685353
GO:0050796	regulation of insulin secretion	http://amigo.geneontology.org/amigo/term/GO:0050796	7	1816	36	17184	1.84319	59267;25027;83535;192646;25040;361805;25354	Syt7;Slc16a1;Kcnj11;Mtnr1b;Gip;Uqcc2;Sstr5	0.111566	0.952467	0.685353
GO:0071897	DNA biosynthetic process	http://amigo.geneontology.org/amigo/term/GO:0071897	6	1816	29	17184	1.96094	25344;64032;303369;679907;59294;85242	Phb;Ctgf;Lig3;Pam16;Pold1;Pola2	0.111972	0.950892	0.685353
GO:0006955	immune response	http://amigo.geneontology.org/amigo/term/GO:0006955	33	1816	245	17184	1.27963	294228;24994;24737;365542;25461;406194;300862;246759;309607;100188935;294269;309622;301066;304507;171290;293676;171528;363938;24973;29363;29169;302424;414793;361787;414819;81507;24984;414779;680317;683761;305236;294270;85496	RT1-S3;RT1-S2;RT1-EC2;RT1-DOb;Hrh2;RT1-T18;Irak1bp1;Cxcl9;RT1-CE5;Rt1.aa;RT1-Da;RT1-Bb;Ccr8;Oas1i;Gzmc;Ctsw;Gzmb;Oas2;RT1-A1;Cxcr5;Vtn;Eda;RT1-CE3;RT1-T24-1;RT1-CE16;Bmpr1a;RT1-DOa;RT1-CE2;Endou;LOC683761;Cxcl11;RT1-Db1;Enpp1	0.11357	0.944735	0.685353
GO:0007568	aging	http://amigo.geneontology.org/amigo/term/GO:0007568	35	1816	262	17184	1.26927	29412;54250;500453;24224;114244;300438;85382;84607;156117;114630;25043;50664;25717;25662;25438;81809;29646;681126;24680;29542;25454;362100;24586;25584;100145871;24191;114211;29467;24907;64678;83785;64314;24424;25467;24873	Adra1a;Fgf2;Pax5;Bcl2;Hcn2;Ldlr;Ngb;Socs2;Casp12;Atp5g3;Eln;Gnao1;Tgfb3;Igfbp2;Eno3;Tgfb2;Adh4;Krt83;Prkca;Pebp1;Gfra1;Endog;Ncam1;F3;Adh5;Aldoc;Mtnr1a;Ddit3;Dmd;Tfrc;Vegfa;Casp2;Gstm2;Irs1;Vdr	0.113953	0.943273	0.685353
GO:0001568	blood vessel development	http://amigo.geneontology.org/amigo/term/GO:0001568	11	1816	66	17184	1.58061	25655;353305;155430;81809;363071;362513;679869;29393;83785;64558;499497	Gja4;Tbx3;Hey2;Tgfb2;Stra6;Shb;Tcf7l2;Col1a1;Vegfa;Fzd4;Mef2c	0.114576	0.940907	0.685353
GO:0048839	inner ear development	http://amigo.geneontology.org/amigo/term/GO:0048839	11	1816	66	17184	1.58061	315840;294228;116501;25717;81809;29589;315598;299802;140588;295401;24629	Myo6;RT1-S3;Slc9a3r2;Tgfb3;Tgfb2;Pou3f4;C1qtnf5;Lgr5;Gli3;Lppr4;Pdgfrb	0.114576	0.940907	0.685353
GO:0071300	cellular response to retinoic acid	http://amigo.geneontology.org/amigo/term/GO:0071300	11	1816	66	17184	1.58061	140610;25043;684352;25240;314759;24716;29393;288689;29613;29210;499497	Brinp1;Eln;Twf2;Aqp1;Ndufa13;Ret;Col1a1;Tesc;Ntrk3;Epha3;Mef2c	0.114576	0.940907	0.685353
GO:0050679	positive regulation of epithelial cell proliferation	http://amigo.geneontology.org/amigo/term/GO:0050679	12	1816	74	17184	1.53802	54250;65164;59323;64033;25444;25261;81507;679869;25022;683470;83785;117033	Fgf2;Htra1;Erbb4;Ccnd2;Fgf9;Id1;Bmpr1a;Tcf7l2;Fgfr2;Gas1;Vegfa;Mmp12	0.116913	0.932138	0.685353
GO:0042491	auditory receptor cell differentiation	http://amigo.geneontology.org/amigo/term/GO:0042491	4	1816	16	17184	2.36865	315840;83731;308596;81748	Myo6;Kcnma1;Ush1c;Pls3	0.117408	0.930301	0.685353
GO:2001241	positive regulation of extrinsic apoptotic signaling pathway in absence of ligand	http://amigo.geneontology.org/amigo/term/GO:2001241	4	1816	16	17184	2.36865	81809;24716;292041;60630	Tgfb2;Ret;Wwox;Unc5b	0.117408	0.930301	0.685353
GO:0006122	mitochondrial electron transport, ubiquinol to cytochrome c	http://amigo.geneontology.org/amigo/term/GO:0006122	4	1816	16	17184	2.36865	362897;293448;301011;25309	Uqcrb;Uqcrc2;Uqcrc1;Cycs	0.117408	0.930301	0.685353
GO:0006833	water transport	http://amigo.geneontology.org/amigo/term/GO:0006833	4	1816	16	17184	2.36865	117558;25240;25480;315190	Mylk2;Aqp1;Mip;Upk3a	0.117408	0.930301	0.685353
GO:0030837	negative regulation of actin filament polymerization	http://amigo.geneontology.org/amigo/term/GO:0030837	4	1816	16	17184	2.36865	684352;311456;81531;100360334	Twf2;Mkks;Pfn2;Fhod3	0.117408	0.930301	0.685353
GO:0001678	cellular glucose homeostasis	http://amigo.geneontology.org/amigo/term/GO:0001678	4	1816	16	17184	2.36865	65152;25059;679869;25058	Pfkm;Hk2;Tcf7l2;Hk1	0.117408	0.930301	0.685353
GO:0060766	negative regulation of androgen receptor signaling pathway	http://amigo.geneontology.org/amigo/term/GO:0060766	4	1816	16	17184	2.36865	25344;25149;313575;300054	Phb;Esr2;Heyl;Foxh1	0.117408	0.930301	0.685353
GO:0032230	positive regulation of synaptic transmission, GABAergic	http://amigo.geneontology.org/amigo/term/GO:0032230	4	1816	16	17184	2.36865	29412;29340;59323;117550	Adra1a;Prkce;Erbb4;Kif5b	0.117408	0.930301	0.685353
GO:0050930	induction of positive chemotaxis	http://amigo.geneontology.org/amigo/term/GO:0050930	4	1816	16	17184	2.36865	81737;246759;24680;83785	Ntf3;Cxcl9;Prkca;Vegfa	0.117408	0.930301	0.685353
GO:0046887	positive regulation of hormone secretion	http://amigo.geneontology.org/amigo/term/GO:0046887	4	1816	16	17184	2.36865	84046;25012;63887;78976	Sox11;Snap25;Nmu;Kiss1r	0.117408	0.930301	0.685353
GO:0019229	regulation of vasoconstriction	http://amigo.geneontology.org/amigo/term/GO:0019229	4	1816	16	17184	2.36865	24239;25364;24212;25470	Cacna1c;Asic2;Atp1a2;Kcna5	0.117408	0.930301	0.685353
GO:0050732	negative regulation of peptidyl-tyrosine phosphorylation	http://amigo.geneontology.org/amigo/term/GO:0050732	4	1816	16	17184	2.36865	81737;501869;313729;310552	Ntf3;Sh2d1b;Errfi1;Sfrp2	0.117408	0.930301	0.685353
GO:0007157	heterophilic cell-cell adhesion via plasma membrane cell adhesion molecules	http://amigo.geneontology.org/amigo/term/GO:0007157	8	1816	44	17184	1.72365	363058;360687;316003;50687;192183;65096;313278;310341	Cadm1;Cadm2;Amigo3;L1cam;Pvrl1;Adgrl1;Ptprd;Fat4	0.119256	0.923519	0.685353
GO:0030514	negative regulation of BMP signaling pathway	http://amigo.geneontology.org/amigo/term/GO:0030514	8	1816	44	17184	1.72365	310681;50594;65164;308854;679869;24881;80722;310552	Hfe2;Nbl1;Htra1;Chrdl2;Tcf7l2;Wnt1;Sost;Sfrp2	0.119256	0.923519	0.685353
GO:0042733	embryonic digit morphogenesis	http://amigo.geneontology.org/amigo/term/GO:0042733	10	1816	59	17184	1.60717	299979;353305;312781;303398;293649;81507;140588;683470;310552;296511	Grhl2;Tbx3;Lrp6;Tbx2;Lrp5;Bmpr1a;Gli3;Gas1;Sfrp2;Alx4	0.119614	0.92222	0.685353
GO:0003197	endocardial cushion development	http://amigo.geneontology.org/amigo/term/GO:0003197	3	1816	10	17184	2.84181	54254;29496;29210	Gata4;Erbb3;Epha3	0.120858	0.917726	0.685353
GO:0090136	epithelial cell-cell adhesion	http://amigo.geneontology.org/amigo/term/GO:0090136	3	1816	10	17184	2.84181	365603;305679;257645	Bves;Vcl;Itgb5	0.120858	0.917726	0.685353
GO:0003181	atrioventricular valve morphogenesis	http://amigo.geneontology.org/amigo/term/GO:0003181	3	1816	10	17184	2.84181	54254;313575;691504	Gata4;Heyl;Zfpm1	0.120858	0.917726	0.685353
GO:0014883	transition between fast and slow fiber	http://amigo.geneontology.org/amigo/term/GO:0014883	3	1816	10	17184	2.84181	29693;290561;29557	Atp2a2;Tnnc1;Myh7	0.120858	0.917726	0.685353
GO:0055015	ventricular cardiac muscle cell development	http://amigo.geneontology.org/amigo/term/GO:0055015	3	1816	10	17184	2.84181	155430;63839;79433	Hey2;Fhl2;Myh10	0.120858	0.917726	0.685353
GO:0034405	response to fluid shear stress	http://amigo.geneontology.org/amigo/term/GO:0034405	3	1816	10	17184	2.84181	29665;25584;24629	P2rx7;F3;Pdgfrb	0.120858	0.917726	0.685353
GO:0048339	paraxial mesoderm development	http://amigo.geneontology.org/amigo/term/GO:0048339	3	1816	10	17184	2.84181	114125;79114;81507	Dll3;Fgfr1;Bmpr1a	0.120858	0.917726	0.685353
GO:0031953	negative regulation of protein autophosphorylation	http://amigo.geneontology.org/amigo/term/GO:0031953	3	1816	10	17184	2.84181	25136;85496;313729	Gfra2;Enpp1;Errfi1	0.120858	0.917726	0.685353
GO:0060290	transdifferentiation	http://amigo.geneontology.org/amigo/term/GO:0060290	3	1816	10	17184	2.84181	305081;54254;499497	Cd34;Gata4;Mef2c	0.120858	0.917726	0.685353
GO:0030857	negative regulation of epithelial cell differentiation	http://amigo.geneontology.org/amigo/term/GO:0030857	3	1816	10	17184	2.84181	353305;58919;25705	Tbx3;Ccnd1;Zeb1	0.120858	0.917726	0.685353
GO:0003143	embryonic heart tube morphogenesis	http://amigo.geneontology.org/amigo/term/GO:0003143	3	1816	10	17184	2.84181	308766;315497;689560	Mesp1;Tbx20;Ryr2	0.120858	0.917726	0.685353
GO:2000772	regulation of cellular senescence	http://amigo.geneontology.org/amigo/term/GO:2000772	3	1816	10	17184	2.84181	299694;306252;81507	Nuak1;Nek4;Bmpr1a	0.120858	0.917726	0.685353
GO:0002726	positive regulation of T cell cytokine production	http://amigo.geneontology.org/amigo/term/GO:0002726	3	1816	10	17184	2.84181	317674;414819;24223	Fzd5;RT1-CE16;B2m	0.120858	0.917726	0.685353
GO:0042538	hyperosmotic salinity response	http://amigo.geneontology.org/amigo/term/GO:0042538	3	1816	10	17184	2.84181	25240;24221;25628	Aqp1;Avp;Nkx2-1	0.120858	0.917726	0.685353
GO:0006796	phosphate-containing compound metabolic process	http://amigo.geneontology.org/amigo/term/GO:0006796	3	1816	10	17184	2.84181	294504;303565;85496	Ppa1;G6pc3;Enpp1	0.120858	0.917726	0.685353
GO:0071320	cellular response to cAMP	http://amigo.geneontology.org/amigo/term/GO:0071320	11	1816	67	17184	1.55693	114244;24883;25471;25240;114245;25285;29680;59326;114124;140448;64553	Hcn2;Wt1;Kcne1;Aqp1;Hcn3;Igfbp5;Cyp11a1;Rapgef3;Akap1;Slc8a3;Akap6	0.122531	0.911755	0.685353
GO:0007275	multicellular organismal development	http://amigo.geneontology.org/amigo/term/GO:0007275	30	1816	222	17184	1.28341	63845;293180;64471;299599;310448;316777;89803;494192;84380;25662;259242;365603;317674;305539;296345;113931;24849;140588;289586;680097;24881;60460;365703;289229;293165;25345;24438;362708;24873;58922	Tmeff1;Micalcl;Plekhb1;Theg;Igsf10;Txndc2;Sfrp4;Mycbpap;Dhh;Igfbp2;Wipf3;Bves;Fzd5;Spred2;Jph2;Prrx2;Tpi1;Gli3;Spata18;LOC680097;Wnt1;Hspa2;Zfr;Vangl2;Sox6;Prm2;Hist1h1t;Trim54;Vdr;Sebox	0.123085	0.909796	0.685353
GO:0002092	positive regulation of receptor internalization	http://amigo.geneontology.org/amigo/term/GO:0002092	5	1816	23	17184	2.06	81737;89803;308923;64531;83785	Ntf3;Sfrp4;Ahi1;Synj2bp;Vegfa	0.123333	0.908921	0.685353
GO:0045663	positive regulation of myoblast differentiation	http://amigo.geneontology.org/amigo/term/GO:0045663	5	1816	23	17184	2.06	24654;367975;246759;297333;499497	Plcb1;LOC367975;Cxcl9;Smyd1;Mef2c	0.123333	0.908921	0.685353
GO:0048041	focal adhesion assembly	http://amigo.geneontology.org/amigo/term/GO:0048041	5	1816	23	17184	2.06	291245;24224;58834;24832;170921	Actn2;Bcl2;Dlc1;Thy1;Itga2	0.123333	0.908921	0.685353
GO:0031069	hair follicle morphogenesis	http://amigo.geneontology.org/amigo/term/GO:0031069	6	1816	30	17184	1.89547	24224;156726;81809;25285;25022;24596	Bcl2;Runx3;Tgfb2;Igfbp5;Fgfr2;Ngfr	0.12412	0.90616	0.685353
GO:0051017	actin filament bundle assembly	http://amigo.geneontology.org/amigo/term/GO:0051017	6	1816	30	17184	1.89547	25687;308596;287285;63836;56227;25418	Cald1;Ush1c;Shroom1;Actn4;Espn;Dpysl3	0.12412	0.90616	0.685353
GO:0051258	protein polymerization	http://amigo.geneontology.org/amigo/term/GO:0051258	6	1816	30	17184	1.89547	29213;29169;500377;316531;686019;29209	Tubb4a;Vtn;Tuba8;Tuba4a;Casq1;Casq2	0.12412	0.90616	0.685353
GO:0006470	protein dephosphorylation	http://amigo.geneontology.org/amigo/term/GO:0006470	29	1816	214	17184	1.28689	309513;24224;59265;362263;310506;60587;691922;311151;313977;290230;306527;24959;727679;498267;171088;687295;362524;65030;315939;360406;303565;295341;54232;287644;24640;295401;64621;24638;116699	Ppp1r3c;Bcl2;Phlpp1;Ptprt;Ppm1l;Dusp4;Nt5dc3;Dusp19;Lpin1;Mdp1;Dusp26;Pgam2;Pdxp;Dusp27;Inpp5j;LOC687295;Ptpn3;Ephx2;Pxylp1;Ptprf;G6pc3;Ppm1j;Car3;Phospho1;Pfkfb2;Lppr4;Akp3;Pfkfb1;Inpp4b	0.124947	0.903272	0.685353
GO:0007229	integrin-mediated signaling pathway	http://amigo.geneontology.org/amigo/term/GO:0007229	13	1816	83	17184	1.48556	287899;317258;24943;361332;64032;315744;81008;364786;312566;114517;170921;257645;315191	Adamts2;Itgb1bp2;Plp1;Adamts19;Ctgf;Itga11;Itga7;Itga8;Adamts9;Itga6;Itga2;Itgb5;Fbln1	0.125752	0.900485	0.685353
GO:0001649	osteoblast differentiation	http://amigo.geneontology.org/amigo/term/GO:0001649	17	1816	115	17184	1.40258	25344;315744;63839;25510;362246;25444;25285;302855;292041;171374;25462;161452;29393;140589;498011;499497;25554	Phb;Itga11;Fhl2;Pcp4;Tp53inp2;Fgf9;Igfbp5;Rbmx;Wwox;Atp5b;Hspe1;Lef1;Col1a1;Gli1;Mrc2;Mef2c;Snai2	0.126183	0.899	0.685353
GO:0006629	lipid metabolic process	http://amigo.geneontology.org/amigo/term/GO:0006629	14	1816	91	17184	1.45932	300438;25027;291541;313977;362460;29552;300108;25288;171374;29254;24538;415089;364134;65262	Ldlr;Slc16a1;Cidea;Lpin1;Golt1b;Lcn5;Pnpla5;Acsl1;Atp5b;Mgll;Lipc;Tnxb;Tecrl;Atp5a1	0.126438	0.898121	0.685353
GO:0050680	negative regulation of epithelial cell proliferation	http://amigo.geneontology.org/amigo/term/GO:0050680	11	1816	68	17184	1.53394	171112;156726;25149;312781;307449;81809;361303;25022;683470;499497;310552	Wfdc1;Runx3;Esr2;Lrp6;Mcc;Tgfb2;Lims2;Fgfr2;Gas1;Mef2c;Sfrp2	0.130785	0.883443	0.685353
GO:0006919	activation of cysteine-type endopeptidase activity involved in apoptotic process	http://amigo.geneontology.org/amigo/term/GO:0006919	12	1816	76	17184	1.49737	170512;25124;360721;83533;58834;29884;360481;24716;25584;25298;363265;64314	Ifi27;Stat1;Fam162a;Aifm1;Dlc1;Bok;Dnaja3;Ret;F3;Cck;Col4a3;Casp2	0.132363	0.878232	0.685353
GO:0006887	exocytosis	http://amigo.geneontology.org/amigo/term/GO:0006887	14	1816	92	17184	1.44337	25558;59267;24803;502776;60377;297872;25624;365377;140594;362427;84556;79433;362734;25012	Stxbp1;Syt7;Vamp2;Scrn1;Lin7b;Sytl1;Vamp1;Trim72;Sytl4;Mical3;Rims1;Myh10;Stxbp6;Snap25	0.133612	0.874154	0.685353
GO:0033077	T cell differentiation in thymus	http://amigo.geneontology.org/amigo/term/GO:0033077	7	1816	38	17184	1.74598	24224;317674;360481;140588;315609;24881;24223	Bcl2;Fzd5;Dnaja3;Gli3;Cd3e;Wnt1;B2m	0.133662	0.873993	0.685353
GO:0002063	chondrocyte development	http://amigo.geneontology.org/amigo/term/GO:0002063	4	1816	17	17184	2.22919	29369;58968;25654;310552	Fgf18;Acan;Col11a1;Sfrp2	0.13465	0.870793	0.685353
GO:0050730	regulation of peptidyl-tyrosine phosphorylation	http://amigo.geneontology.org/amigo/term/GO:0050730	4	1816	17	17184	2.22919	316348;29340;24680;24629	Pdcl3;Prkce;Prkca;Pdgfrb	0.13465	0.870793	0.685353
GO:0072358	cardiovascular system development	http://amigo.geneontology.org/amigo/term/GO:0072358	4	1816	17	17184	2.22919	114109;363256;29478;366031	Nkx2-5;Speg;Ndufs6;Crb2	0.13465	0.870793	0.685353
GO:0048747	muscle fiber development	http://amigo.geneontology.org/amigo/term/GO:0048747	4	1816	17	17184	2.22919	363925;300992;161452;24907	Myl2;Cacna2d2;Lef1;Dmd	0.13465	0.870793	0.685353
GO:0050678	regulation of epithelial cell proliferation	http://amigo.geneontology.org/amigo/term/GO:0050678	4	1816	17	17184	2.22919	360704;299138;25717;25022	Hmgn1;Six4;Tgfb3;Fgfr2	0.13465	0.870793	0.685353
GO:0071257	cellular response to electrical stimulus	http://amigo.geneontology.org/amigo/term/GO:0071257	4	1816	17	17184	2.22919	315840;117536;24967;363143	Myo6;Nsmf;Psmb9;Gnat1	0.13465	0.870793	0.685353
GO:0010592	positive regulation of lamellipodium assembly	http://amigo.geneontology.org/amigo/term/GO:0010592	4	1816	17	17184	2.22919	684352;25240;299331;24881	Twf2;Aqp1;Hsp90aa1;Wnt1	0.13465	0.870793	0.685353
GO:0060828	regulation of canonical Wnt signaling pathway	http://amigo.geneontology.org/amigo/term/GO:0060828	4	1816	17	17184	2.22919	25437;317674;362316;293649	Emd;Fzd5;Cdk14;Lrp5	0.13465	0.870793	0.685353
GO:0046426	negative regulation of JAK-STAT cascade	http://amigo.geneontology.org/amigo/term/GO:0046426	4	1816	17	17184	2.22919	252971;84607;25744;313278	Socs1;Socs2;Nf2;Ptprd	0.13465	0.870793	0.685353
GO:0019216	regulation of lipid metabolic process	http://amigo.geneontology.org/amigo/term/GO:0019216	6	1816	31	17184	1.83422	290370;29340;252917;25587;308409;78975	Dnajc15;Prkce;Nr1d1;Id2;Opa3;Prkaa2	0.13688	0.863659	0.685353
GO:0001755	neural crest cell migration	http://amigo.geneontology.org/amigo/term/GO:0001755	6	1816	31	17184	1.83422	296787;59323;60427;24716;161452;170582	Sema3c;Erbb4;Kitlg;Ret;Lef1;Fgf19	0.13688	0.863659	0.685353
GO:0010718	positive regulation of epithelial to mesenchymal transition	http://amigo.geneontology.org/amigo/term/GO:0010718	6	1816	31	17184	1.83422	25717;81809;84574;161452;29393;366031	Tgfb3;Tgfb2;Tgfb1i1;Lef1;Col1a1;Crb2	0.13688	0.863659	0.685353
GO:0010975	regulation of neuron projection development	http://amigo.geneontology.org/amigo/term/GO:0010975	5	1816	24	17184	1.97405	497815;680427;360406;363167;25012	Nrcam;Tbr1;Ptprf;Ulk4;Snap25	0.137983	0.860174	0.685353
GO:0050900	leukocyte migration	http://amigo.geneontology.org/amigo/term/GO:0050900	5	1816	24	17184	1.97405	305081;299606;114517;192181;116677	Cd34;Elane;Itga6;Podxl;F2rl1	0.137983	0.860174	0.685353
GO:1902617	response to fluoride	http://amigo.geneontology.org/amigo/term/GO:1902617	2	1816	5	17184	3.78809	306805;29393	Aspn;Col1a1	0.138813	0.857568	0.685353
GO:0033564	anterior/posterior axon guidance	http://amigo.geneontology.org/amigo/term/GO:0033564	2	1816	5	17184	3.78809	114523;60630	Ntn1;Unc5b	0.138813	0.857568	0.685353
GO:0051970	negative regulation of transmission of nerve impulse	http://amigo.geneontology.org/amigo/term/GO:0051970	2	1816	5	17184	3.78809	192646;24221	Mtnr1b;Avp	0.138813	0.857568	0.685353
GO:1901857	positive regulation of cellular respiration	http://amigo.geneontology.org/amigo/term/GO:1901857	2	1816	5	17184	3.78809	25309;83516	Cycs;Ppargc1a	0.138813	0.857568	0.685353
GO:0006069	ethanol oxidation	http://amigo.geneontology.org/amigo/term/GO:0006069	2	1816	5	17184	3.78809	29646;100145871	Adh4;Adh5	0.138813	0.857568	0.685353
GO:0070318	positive regulation of G0 to G1 transition	http://amigo.geneontology.org/amigo/term/GO:0070318	2	1816	5	17184	3.78809	313479;64032	Orc1;Ctgf	0.138813	0.857568	0.685353
GO:2000272	negative regulation of receptor activity	http://amigo.geneontology.org/amigo/term/GO:2000272	2	1816	5	17184	3.78809	83516;497778	Ppargc1a;Dut	0.138813	0.857568	0.685353
GO:0003229	ventricular cardiac muscle tissue development	http://amigo.geneontology.org/amigo/term/GO:0003229	2	1816	5	17184	3.78809	54254;314981	Gata4;Col14a1	0.138813	0.857568	0.685353
GO:0001961	positive regulation of cytokine-mediated signaling pathway	http://amigo.geneontology.org/amigo/term/GO:0001961	2	1816	5	17184	3.78809	58935;25599	Gas6;Cd74	0.138813	0.857568	0.685353
GO:0008582	regulation of synaptic growth at neuromuscular junction	http://amigo.geneontology.org/amigo/term/GO:0008582	2	1816	5	17184	3.78809	299138;25592	Six4;Agrn	0.138813	0.857568	0.685353
GO:0035912	dorsal aorta morphogenesis	http://amigo.geneontology.org/amigo/term/GO:0035912	2	1816	5	17184	3.78809	311332;155430	Dll4;Hey2	0.138813	0.857568	0.685353
GO:1902305	regulation of sodium ion transmembrane transport	http://amigo.geneontology.org/amigo/term/GO:1902305	2	1816	5	17184	3.78809	287419;362242	Rangrf;Snta1	0.138813	0.857568	0.685353
GO:0090131	mesenchyme migration	http://amigo.geneontology.org/amigo/term/GO:0090131	2	1816	5	17184	3.78809	29437;29275	Acta1;Actc1	0.138813	0.857568	0.685353
GO:0032642	regulation of chemokine production	http://amigo.geneontology.org/amigo/term/GO:0032642	2	1816	5	17184	3.78809	691504;25554	Zfpm1;Snai2	0.138813	0.857568	0.685353
GO:0050915	sensory perception of sour taste	http://amigo.geneontology.org/amigo/term/GO:0050915	2	1816	5	17184	3.78809	293937;25364	Pkd2l1;Asic2	0.138813	0.857568	0.685353
GO:0061156	pulmonary artery morphogenesis	http://amigo.geneontology.org/amigo/term/GO:0061156	2	1816	5	17184	3.78809	155430;363071	Hey2;Stra6	0.138813	0.857568	0.685353
GO:0010936	negative regulation of macrophage cytokine production	http://amigo.geneontology.org/amigo/term/GO:0010936	2	1816	5	17184	3.78809	25717;81809	Tgfb3;Tgfb2	0.138813	0.857568	0.685353
GO:0030947	regulation of vascular endothelial growth factor receptor signaling pathway	http://amigo.geneontology.org/amigo/term/GO:0030947	2	1816	5	17184	3.78809	287129;64558	Tmem204;Fzd4	0.138813	0.857568	0.685353
GO:0090238	positive regulation of arachidonic acid secretion	http://amigo.geneontology.org/amigo/term/GO:0090238	2	1816	5	17184	3.78809	29359;366274	Pla2g10;Ntsr1	0.138813	0.857568	0.685353
GO:0006595	polyamine metabolic process	http://amigo.geneontology.org/amigo/term/GO:0006595	2	1816	5	17184	3.78809	24609;501454	Odc1;Oaz2	0.138813	0.857568	0.685353
GO:0061304	retinal blood vessel morphogenesis	http://amigo.geneontology.org/amigo/term/GO:0061304	2	1816	5	17184	3.78809	293649;64558	Lrp5;Fzd4	0.138813	0.857568	0.685353
GO:0030540	female genitalia development	http://amigo.geneontology.org/amigo/term/GO:0030540	2	1816	5	17184	3.78809	353305;363071	Tbx3;Stra6	0.138813	0.857568	0.685353
GO:0021631	optic nerve morphogenesis	http://amigo.geneontology.org/amigo/term/GO:0021631	2	1816	5	17184	3.78809	313633;140588	Ephb2;Gli3	0.138813	0.857568	0.685353
GO:0006089	lactate metabolic process	http://amigo.geneontology.org/amigo/term/GO:0006089	2	1816	5	17184	3.78809	24534;24640	Ldhb;Pfkfb2	0.138813	0.857568	0.685353
GO:0051409	response to nitrosative stress	http://amigo.geneontology.org/amigo/term/GO:0051409	2	1816	5	17184	3.78809	29646;100145871	Adh4;Adh5	0.138813	0.857568	0.685353
GO:0048592	eye morphogenesis	http://amigo.geneontology.org/amigo/term/GO:0048592	2	1816	5	17184	3.78809	683470;85250	Gas1;Col5a2	0.138813	0.857568	0.685353
GO:0086011	membrane repolarization during action potential	http://amigo.geneontology.org/amigo/term/GO:0086011	2	1816	5	17184	3.78809	25471;117018	Kcne1;Kcnh2	0.138813	0.857568	0.685353
GO:0060923	cardiac muscle cell fate commitment	http://amigo.geneontology.org/amigo/term/GO:0060923	2	1816	5	17184	3.78809	24883;353305	Wt1;Tbx3	0.138813	0.857568	0.685353
GO:0019941	modification-dependent protein catabolic process	http://amigo.geneontology.org/amigo/term/GO:0019941	2	1816	5	17184	3.78809	298693;301000	Isg15;Uba7	0.138813	0.857568	0.685353
GO:0016056	rhodopsin mediated signaling pathway	http://amigo.geneontology.org/amigo/term/GO:0016056	2	1816	5	17184	3.78809	81760;363143	Grk1;Gnat1	0.138813	0.857568	0.685353
GO:0033153	T cell receptor V(D)J recombination	http://amigo.geneontology.org/amigo/term/GO:0033153	2	1816	5	17184	3.78809	363595;161452	Tcf7;Lef1	0.138813	0.857568	0.685353
GO:0010694	positive regulation of alkaline phosphatase activity	http://amigo.geneontology.org/amigo/term/GO:0010694	2	1816	5	17184	3.78809	170921;499497	Itga2;Mef2c	0.138813	0.857568	0.685353
GO:0032714	negative regulation of interleukin-5 production	http://amigo.geneontology.org/amigo/term/GO:0032714	2	1816	5	17184	3.78809	161452;303414	Lef1;Epx	0.138813	0.857568	0.685353
GO:0007006	mitochondrial membrane organization	http://amigo.geneontology.org/amigo/term/GO:0007006	2	1816	5	17184	3.78809	687295;64476	LOC687295;Mfn2	0.138813	0.857568	0.685353
GO:1903169	regulation of calcium ion transmembrane transport	http://amigo.geneontology.org/amigo/term/GO:1903169	2	1816	5	17184	3.78809	292905;25650	Hrc;Atp1b1	0.138813	0.857568	0.685353
GO:0033133	positive regulation of glucokinase activity	http://amigo.geneontology.org/amigo/term/GO:0033133	2	1816	5	17184	3.78809	24640;24638	Pfkfb2;Pfkfb1	0.138813	0.857568	0.685353
GO:0045061	thymic T cell selection	http://amigo.geneontology.org/amigo/term/GO:0045061	2	1816	5	17184	3.78809	29147;54260	Jag2;Itpkb	0.138813	0.857568	0.685353
GO:0060043	regulation of cardiac muscle cell proliferation	http://amigo.geneontology.org/amigo/term/GO:0060043	2	1816	5	17184	3.78809	114109;54254	Nkx2-5;Gata4	0.138813	0.857568	0.685353
GO:0046813	receptor-mediated virion attachment to host cell	http://amigo.geneontology.org/amigo/term/GO:0046813	2	1816	5	17184	3.78809	58935;302668	Gas6;Ace2	0.138813	0.857568	0.685353
GO:0048619	embryonic hindgut morphogenesis	http://amigo.geneontology.org/amigo/term/GO:0048619	2	1816	5	17184	3.78809	363595;679869	Tcf7;Tcf7l2	0.138813	0.857568	0.685353
GO:0051725	protein de-ADP-ribosylation	http://amigo.geneontology.org/amigo/term/GO:0051725	2	1816	5	17184	3.78809	246233;685695	Macrod1;Macrod2	0.138813	0.857568	0.685353
GO:0021957	corticospinal tract morphogenesis	http://amigo.geneontology.org/amigo/term/GO:0021957	2	1816	5	17184	3.78809	316539;84407	Epha4;Cdh11	0.138813	0.857568	0.685353
GO:0006929	substrate-dependent cell migration	http://amigo.geneontology.org/amigo/term/GO:0006929	2	1816	5	17184	3.78809	315744;170921	Itga11;Itga2	0.138813	0.857568	0.685353
GO:0086013	membrane repolarization during cardiac muscle cell action potential	http://amigo.geneontology.org/amigo/term/GO:0086013	2	1816	5	17184	3.78809	25471;117018	Kcne1;Kcnh2	0.138813	0.857568	0.685353
GO:0006685	sphingomyelin catabolic process	http://amigo.geneontology.org/amigo/term/GO:0006685	2	1816	5	17184	3.78809	308909;303729	Smpd1;Enpp7	0.138813	0.857568	0.685353
GO:0021769	orbitofrontal cortex development	http://amigo.geneontology.org/amigo/term/GO:0021769	2	1816	5	17184	3.78809	79114;25022	Fgfr1;Fgfr2	0.138813	0.857568	0.685353
GO:0060575	intestinal epithelial cell differentiation	http://amigo.geneontology.org/amigo/term/GO:0060575	2	1816	5	17184	3.78809	54254;499951	Gata4;Gata5	0.138813	0.857568	0.685353
GO:0048368	lateral mesoderm development	http://amigo.geneontology.org/amigo/term/GO:0048368	2	1816	5	17184	3.78809	308766;81507	Mesp1;Bmpr1a	0.138813	0.857568	0.685353
GO:0045661	regulation of myoblast differentiation	http://amigo.geneontology.org/amigo/term/GO:0045661	2	1816	5	17184	3.78809	246297;117537	Myocd;Klhl41	0.138813	0.857568	0.685353
GO:0046545	development of primary female sexual characteristics	http://amigo.geneontology.org/amigo/term/GO:0046545	2	1816	5	17184	3.78809	306096;25628	Dach1;Nkx2-1	0.138813	0.857568	0.685353
GO:0019087	transformation of host cell by virus	http://amigo.geneontology.org/amigo/term/GO:0019087	2	1816	5	17184	3.78809	29578;64468	Hnrnpa1;Hyal2	0.138813	0.857568	0.685353
GO:0060157	urinary bladder development	http://amigo.geneontology.org/amigo/term/GO:0060157	2	1816	5	17184	3.78809	246297;315190	Myocd;Upk3a	0.138813	0.857568	0.685353
GO:0061333	renal tubule morphogenesis	http://amigo.geneontology.org/amigo/term/GO:0061333	2	1816	5	17184	3.78809	499497;498328	Mef2c;Pkd2	0.138813	0.857568	0.685353
GO:0072102	glomerulus morphogenesis	http://amigo.geneontology.org/amigo/term/GO:0072102	2	1816	5	17184	3.78809	315546;499497	Kirrel3;Mef2c	0.138813	0.857568	0.685353
GO:0030917	midbrain-hindbrain boundary development	http://amigo.geneontology.org/amigo/term/GO:0030917	2	1816	5	17184	3.78809	312781;24881	Lrp6;Wnt1	0.138813	0.857568	0.685353
GO:0009048	dosage compensation by inactivation of X chromosome	http://amigo.geneontology.org/amigo/term/GO:0009048	2	1816	5	17184	3.78809	497672;313707	Brca1;Exosc10	0.138813	0.857568	0.685353
GO:0015833	peptide transport	http://amigo.geneontology.org/amigo/term/GO:0015833	2	1816	5	17184	3.78809	24811;63886	Tap1;Abcb9	0.138813	0.857568	0.685353
GO:0007435	salivary gland morphogenesis	http://amigo.geneontology.org/amigo/term/GO:0007435	3	1816	11	17184	2.58331	25717;81809;79114	Tgfb3;Tgfb2;Fgfr1	0.143412	0.843415	0.685353
GO:2001275	positive regulation of glucose import in response to insulin stimulus	http://amigo.geneontology.org/amigo/term/GO:2001275	3	1816	11	17184	2.58331	60664;297073;25467	Pik3r3;Rarres2;Irs1	0.143412	0.843415	0.685353
GO:0040037	negative regulation of fibroblast growth factor receptor signaling pathway	http://amigo.geneontology.org/amigo/term/GO:0040037	3	1816	11	17184	2.58331	58920;679869;24596	Gpc1;Tcf7l2;Ngfr	0.143412	0.843415	0.685353
GO:0014044	Schwann cell development	http://amigo.geneontology.org/amigo/term/GO:0014044	3	1816	11	17184	2.58331	25473;361549;192110	Lamb2;Lgi4;Pou3f1	0.143412	0.843415	0.685353
GO:2000010	positive regulation of protein localization to cell surface	http://amigo.geneontology.org/amigo/term/GO:2000010	3	1816	11	17184	2.58331	287419;59323;64531	Rangrf;Erbb4;Synj2bp	0.143412	0.843415	0.685353
GO:0034497	protein localization to pre-autophagosomal structure	http://amigo.geneontology.org/amigo/term/GO:0034497	3	1816	11	17184	2.58331	499973;64476;363254	Atg9b;Mfn2;Atg9a	0.143412	0.843415	0.685353
GO:0003203	endocardial cushion morphogenesis	http://amigo.geneontology.org/amigo/term/GO:0003203	3	1816	11	17184	2.58331	313575;303398;315497	Heyl;Tbx2;Tbx20	0.143412	0.843415	0.685353
GO:0045717	negative regulation of fatty acid biosynthetic process	http://amigo.geneontology.org/amigo/term/GO:0045717	3	1816	11	17184	2.58331	25363;497672;25287	Acadvl;Brca1;Acadl	0.143412	0.843415	0.685353
GO:0034067	protein localization to Golgi apparatus	http://amigo.geneontology.org/amigo/term/GO:0034067	3	1816	11	17184	2.58331	363259;363254;64462	Obsl1;Atg9a;Csnk1d	0.143412	0.843415	0.685353
GO:0032060	bleb assembly	http://amigo.geneontology.org/amigo/term/GO:0032060	3	1816	11	17184	2.58331	25314;29665;288057	Emp1;P2rx7;Mylk	0.143412	0.843415	0.685353
GO:0005513	detection of calcium ion	http://amigo.geneontology.org/amigo/term/GO:0005513	3	1816	11	17184	2.58331	59267;689560;29747	Syt7;Ryr2;Kcnmb1	0.143412	0.843415	0.685353
GO:0060314	regulation of ryanodine-sensitive calcium-release channel activity	http://amigo.geneontology.org/amigo/term/GO:0060314	3	1816	11	17184	2.58331	292905;64672;24907	Hrc;Pln;Dmd	0.143412	0.843415	0.685353
GO:0043206	extracellular fibril organization	http://amigo.geneontology.org/amigo/term/GO:0043206	3	1816	11	17184	2.58331	287382;59106;415089	Mfap4;Ltbp2;Tnxb	0.143412	0.843415	0.685353
GO:0048708	astrocyte differentiation	http://amigo.geneontology.org/amigo/term/GO:0048708	3	1816	11	17184	2.58331	25742;81524;293165	S100b;Nfix;Sox6	0.143412	0.843415	0.685353
GO:0030206	chondroitin sulfate biosynthetic process	http://amigo.geneontology.org/amigo/term/GO:0030206	3	1816	11	17184	2.58331	84468;316533;64133	Chst3;Chpf;Xylt1	0.143412	0.843415	0.685353
GO:0070365	hepatocyte differentiation	http://amigo.geneontology.org/amigo/term/GO:0070365	3	1816	11	17184	2.58331	308607;24881;170921	E2f8;Wnt1;Itga2	0.143412	0.843415	0.685353
GO:0060484	lung-associated mesenchyme development	http://amigo.geneontology.org/amigo/term/GO:0060484	3	1816	11	17184	2.58331	25444;79114;25022	Fgf9;Fgfr1;Fgfr2	0.143412	0.843415	0.685353
GO:0007614	short-term memory	http://amigo.geneontology.org/amigo/term/GO:0007614	3	1816	11	17184	2.58331	266766;288665;140666	Rcan1;Cux2;Rcan2	0.143412	0.843415	0.685353
GO:2000484	positive regulation of interleukin-8 secretion	http://amigo.geneontology.org/amigo/term/GO:2000484	3	1816	11	17184	2.58331	64468;116677;497761	Hyal2;F2rl1;Cd2	0.143412	0.843415	0.685353
GO:0071287	cellular response to manganese ion	http://amigo.geneontology.org/amigo/term/GO:0071287	3	1816	11	17184	2.58331	156117;25617;29467	Casp12;Hspa5;Ddit3	0.143412	0.843415	0.685353
GO:0042551	neuron maturation	http://amigo.geneontology.org/amigo/term/GO:0042551	3	1816	11	17184	2.58331	361549;24716;56816	Lgi4;Ret;Park2	0.143412	0.843415	0.685353
GO:0003214	cardiac left ventricle morphogenesis	http://amigo.geneontology.org/amigo/term/GO:0003214	3	1816	11	17184	2.58331	25669;155430;310552	Cpe;Hey2;Sfrp2	0.143412	0.843415	0.685353
GO:0055078	sodium ion homeostasis	http://amigo.geneontology.org/amigo/term/GO:0055078	3	1816	11	17184	2.58331	54300;64155;315190	Slc12a3;Scn7a;Upk3a	0.143412	0.843415	0.685353
GO:0051926	negative regulation of calcium ion transport	http://amigo.geneontology.org/amigo/term/GO:0051926	3	1816	11	17184	2.58331	50664;29161;64672	Gnao1;Cav3;Pln	0.143412	0.843415	0.685353
GO:0048048	embryonic eye morphogenesis	http://amigo.geneontology.org/amigo/term/GO:0048048	3	1816	11	17184	2.58331	24188;83727;266603	Aldh1a1;Fbn1;Aldh1a3	0.143412	0.843415	0.685353
GO:0001696	gastric acid secretion	http://amigo.geneontology.org/amigo/term/GO:0001696	3	1816	11	17184	2.58331	25461;63887;24216	Hrh2;Nmu;Atp4a	0.143412	0.843415	0.685353
GO:0060539	diaphragm development	http://amigo.geneontology.org/amigo/term/GO:0060539	3	1816	11	17184	2.58331	24883;363071;29737	Wt1;Stra6;Kcnab1	0.143412	0.843415	0.685353
GO:0031669	cellular response to nutrient levels	http://amigo.geneontology.org/amigo/term/GO:0031669	3	1816	11	17184	2.58331	25736;360827;78975	Kcnb1;Ulk1;Prkaa2	0.143412	0.843415	0.685353
GO:0007416	synapse assembly	http://amigo.geneontology.org/amigo/term/GO:0007416	7	1816	39	17184	1.70111	315840;363058;25592;116508;29456;116595;24397	Myo6;Cadm1;Agrn;Nrxn3;Map1b;Nrxn2;Glra2	0.145459	0.837259	0.685353
GO:0045184	establishment of protein localization	http://amigo.geneontology.org/amigo/term/GO:0045184	7	1816	39	17184	1.70111	307449;685611;24680;364786;313255;114560;170921	Mcc;Phldb2;Prkca;Itga8;Dfnb31;Rap2a;Itga2	0.145459	0.837259	0.685353
GO:0007050	cell cycle arrest	http://amigo.geneontology.org/amigo/term/GO:0007050	12	1816	78	17184	1.45881	64202;140610;25112;310483;245918;81809;64476;679869;366262;29467;24183;498328	Calr;Brinp1;Gadd45a;Mlf1;Cgref1;Tgfb2;Mfn2;Tcf7l2;Rbm38;Ddit3;Ak1;Pkd2	0.148878	0.827171	0.685353
GO:0048514	blood vessel morphogenesis	http://amigo.geneontology.org/amigo/term/GO:0048514	6	1816	32	17184	1.7768	81008;79114;113984;362513;287469;83785	Itga7;Fgfr1;Nr2f2;Shb;Foxn1;Vegfa	0.150227	0.823252	0.685353
GO:0006612	protein targeting to membrane	http://amigo.geneontology.org/amigo/term/GO:0006612	6	1816	32	17184	1.7768	362958;29885;81918;360733;302808;246326	Micall1;Rab3ip;Pard3;Rtp4;Zdhhc9;Zdhhc2	0.150227	0.823252	0.685353
GO:0050873	brown fat cell differentiation	http://amigo.geneontology.org/amigo/term/GO:0050873	6	1816	32	17184	1.7768	361060;59108;305078;25139;114517;297073	Ebf2;Mb;Lamb3;Slc2a4;Itga6;Rarres2	0.150227	0.823252	0.685353
GO:0045773	positive regulation of axon extension	http://amigo.geneontology.org/amigo/term/GO:0045773	6	1816	32	17184	1.7768	499335;114523;684352;50687;29477;29456	Fxn;Ntn1;Twf2;L1cam;Mapt;Map1b	0.150227	0.823252	0.685353
GO:0060349	bone morphogenesis	http://amigo.geneontology.org/amigo/term/GO:0060349	6	1816	32	17184	1.7768	83838;312781;680415;293649;25022;310552	Ltbp3;Lrp6;Pappa2;Lrp5;Fgfr2;Sfrp2	0.150227	0.823252	0.685353
GO:0043392	negative regulation of DNA binding	http://amigo.geneontology.org/amigo/term/GO:0043392	6	1816	32	17184	1.7768	29227;25261;25587;161452;29467;266759	Nfib;Id1;Id2;Lef1;Ddit3;Hspa4	0.150227	0.823252	0.685353
GO:0045777	positive regulation of blood pressure	http://amigo.geneontology.org/amigo/term/GO:0045777	6	1816	32	17184	1.7768	57305;29646;65030;379044;25587;100145871	Uts2r;Adh4;Ephx2;Qrfp;Id2;Adh5	0.150227	0.823252	0.685353
GO:0007274	neuromuscular synaptic transmission	http://amigo.geneontology.org/amigo/term/GO:0007274	6	1816	32	17184	1.7768	25558;81737;117558;25102;25103;25531	Stxbp1;Ntf3;Mylk2;Chrna5;Chrnb4;Rab3a	0.150227	0.823252	0.685353
GO:0060291	long-term synaptic potentiation	http://amigo.geneontology.org/amigo/term/GO:0060291	8	1816	47	17184	1.61335	24803;25567;25742;56064;25040;29366;84556;25012	Vamp2;Tnr;S100b;Nptn;Gip;Serpine2;Rims1;Snap25	0.150928	0.82123	0.685353
GO:0071549	cellular response to dexamethasone stimulus	http://amigo.geneontology.org/amigo/term/GO:0071549	8	1816	47	17184	1.61335	29717;29152;25043;25692;309622;25240;83785;313729	Cacna1g;Mstn;Eln;Plat;RT1-Bb;Aqp1;Vegfa;Errfi1	0.150928	0.82123	0.685353
GO:0042593	glucose homeostasis	http://amigo.geneontology.org/amigo/term/GO:0042593	17	1816	119	17184	1.35512	65152;24239;25027;294806;296372;29161;89813;192646;25736;25285;315427;24173;679869;25139;24596;25354;78975	Pfkm;Cacna1c;Slc16a1;C1qtnf3;Ncoa5;Cav3;Pdk4;Mtnr1b;Kcnb1;Igfbp5;Sesn3;Adra1b;Tcf7l2;Slc2a4;Ngfr;Sstr5;Prkaa2	0.15261	0.816418	0.685353
GO:0051145	smooth muscle cell differentiation	http://amigo.geneontology.org/amigo/term/GO:0051145	4	1816	18	17184	2.10522	287129;81737;246297;499497	Tmem204;Ntf3;Myocd;Mef2c	0.152845	0.815748	0.685353
GO:0071542	dopaminergic neuron differentiation	http://amigo.geneontology.org/amigo/term/GO:0071542	4	1816	18	17184	2.10522	313471;312781;24881;83785	Dmrta2;Lrp6;Wnt1;Vegfa	0.152845	0.815748	0.685353
GO:0042307	positive regulation of protein import into nucleus	http://amigo.geneontology.org/amigo/term/GO:0042307	4	1816	18	17184	2.10522	288064;315732;140588;64468	Kpna1;Uaca;Gli3;Hyal2	0.152845	0.815748	0.685353
GO:0031589	cell-substrate adhesion	http://amigo.geneontology.org/amigo/term/GO:0031589	4	1816	18	17184	2.10522	292597;114517;58935;170921	Ttyh1;Itga6;Gas6;Itga2	0.152845	0.815748	0.685353
GO:0033327	Leydig cell differentiation	http://amigo.geneontology.org/amigo/term/GO:0033327	4	1816	18	17184	2.10522	84380;58919;29680;25628	Dhh;Ccnd1;Cyp11a1;Nkx2-1	0.152845	0.815748	0.685353
GO:0035994	response to muscle stretch	http://amigo.geneontology.org/amigo/term/GO:0035994	4	1816	18	17184	2.10522	27064;689560;24907;360543	Ankrd1;Ryr2;Dmd;Myh4	0.152845	0.815748	0.685353
GO:0001508	action potential	http://amigo.geneontology.org/amigo/term/GO:0001508	4	1816	18	17184	2.10522	29717;25736;25103;65180	Cacna1g;Kcnb1;Chrnb4;Kcnd2	0.152845	0.815748	0.685353
GO:0034341	response to interferon-gamma	http://amigo.geneontology.org/amigo/term/GO:0034341	5	1816	25	17184	1.89498	29168;378947;360481;294270;64466	Ubd;Bst2;Dnaja3;RT1-Db1;Cited1	0.153355	0.814301	0.685353
GO:0019933	cAMP-mediated signaling	http://amigo.geneontology.org/amigo/term/GO:0019933	5	1816	25	17184	1.89498	25620;499529;50678;81744;140929	Crem;Ndufs4;Pde3a;Pde7a;Pde7b	0.153355	0.814301	0.685353
GO:0006334	nucleosome assembly	http://amigo.geneontology.org/amigo/term/GO:0006334	13	1816	87	17184	1.41693	309828;291145;680522;684444;306945;291159;691488;502875;304648;680097;310678;680312;24438	Tspyl4;Hist1h1a;Hist1h1b;LOC684444;Hist1h2bh;Hist1h2ail1;Hist3h2bb;H1foo;Asf1b;LOC680097;Hist2h3c2;Hist1h2bk;Hist1h1t	0.157199	0.803552	0.685353
GO:0034446	substrate adhesion-dependent cell spreading	http://amigo.geneontology.org/amigo/term/GO:0034446	7	1816	40	17184	1.65849	362393;57341;365603;25232;364786;64558;117036	Antxr1;Parva;Bves;Tyro3;Itga8;Fzd4;Lamc1	0.157731	0.802082	0.685353
GO:0097190	apoptotic signaling pathway	http://amigo.geneontology.org/amigo/term/GO:0097190	7	1816	40	17184	1.65849	170512;29665;314759;315732;315609;64314;24873	Ifi27;P2rx7;Ndufa13;Uaca;Cd3e;Casp2;Vdr	0.157731	0.802082	0.685353
GO:0031175	neuron projection development	http://amigo.geneontology.org/amigo/term/GO:0031175	18	1816	128	17184	1.33398	25473;362958;85382;501181;156726;50664;50687;25595;79114;29332;25454;24586;25356;79433;360827;100364190;24587;117036	Lamb2;Micall1;Ngb;Efhd1;Runx3;Gnao1;L1cam;Map2;Fgfr1;Stmn1;Gfra1;Ncam1;Cntn2;Myh10;Ulk1;LOC100364190;Nefh;Lamc1	0.157741	0.802055	0.685353
GO:0032869	cellular response to insulin stimulus	http://amigo.geneontology.org/amigo/term/GO:0032869	16	1816	112	17184	1.35492	25124;24803;117544;24401;58834;313977;65155;64033;29496;303887;25696;25139;25467;29526;85496;313729	Stat1;Vamp2;Ppat;Got1;Dlc1;Lpin1;Alas1;Ccnd2;Erbb3;Muc4;Vldlr;Slc2a4;Irs1;Pla2g1b;Enpp1;Errfi1	0.161449	0.791964	0.685353
GO:1903506	regulation of nucleic acid-templated transcription	http://amigo.geneontology.org/amigo/term/GO:1903506	8	1816	48	17184	1.57965	114491;291245;246297;362252;498910;688802;63836;289664	Cited4;Actn2;Myocd;Scand1;Arl2bp;Mcidas;Actn4;Ldb2	0.162305	0.789668	0.685353
GO:0042752	regulation of circadian rhythm	http://amigo.geneontology.org/amigo/term/GO:0042752	8	1816	48	17184	1.57965	25620;252917;25587;25747;64462;83516;316351;78975	Crem;Nr1d1;Id2;Ppara;Csnk1d;Ppargc1a;Npas2;Prkaa2	0.162305	0.789668	0.685353
GO:0030325	adrenal gland development	http://amigo.geneontology.org/amigo/term/GO:0030325	6	1816	33	17184	1.72285	24883;353498;363071;171548;362934;24629	Wt1;Cyp11b3;Stra6;Dkk3;Ly6e;Pdgfrb	0.164128	0.784816	0.685353
GO:0017158	regulation of calcium ion-dependent exocytosis	http://amigo.geneontology.org/amigo/term/GO:0017158	6	1816	33	17184	1.72285	59267;691703;297872;140594;293654;80977	Syt7;C2cd4a;Sytl1;Sytl4;Doc2g;Syt13	0.164128	0.784816	0.685353
GO:0051281	positive regulation of release of sequestered calcium ion into cytosol	http://amigo.geneontology.org/amigo/term/GO:0051281	6	1816	33	17184	1.72285	246759;59299;24832;305236;64553;366274	Cxcl9;Trdn;Thy1;Cxcl11;Akap6;Ntsr1	0.164128	0.784816	0.685353
GO:0001837	epithelial to mesenchymal transition	http://amigo.geneontology.org/amigo/term/GO:0001837	6	1816	33	17184	1.72285	81809;312478;161452;25022;287534;25554	Tgfb2;Loxl3;Lef1;Fgfr2;Fam101b;Snai2	0.164128	0.784816	0.685353
GO:0005977	glycogen metabolic process	http://amigo.geneontology.org/amigo/term/GO:0005977	6	1816	33	17184	1.72285	309513;360230;116808;690987;24701;679869	Ppp1r3c;Stk40;Pcdh12;Gys1;Pygm;Tcf7l2	0.164128	0.784816	0.685353
GO:0048013	ephrin receptor signaling pathway	http://amigo.geneontology.org/amigo/term/GO:0048013	6	1816	33	17184	1.72285	312275;316539;313633;360546;29210;246212	Ephb6;Epha4;Ephb2;Efnb3;Epha3;Sipa1l1	0.164128	0.784816	0.685353
GO:0021983	pituitary gland development	http://amigo.geneontology.org/amigo/term/GO:0021983	6	1816	33	17184	1.72285	113983;81507;679869;25628;266603;140589	Pitx1;Bmpr1a;Tcf7l2;Nkx2-1;Aldh1a3;Gli1	0.164128	0.784816	0.685353
GO:0023014	signal transduction by protein phosphorylation	http://amigo.geneontology.org/amigo/term/GO:0023014	9	1816	56	17184	1.52336	59323;306252;114495;81809;117018;29496;81507;114032;54348	Erbb4;Nek4;Map2k6;Tgfb2;Kcnh2;Erbb3;Bmpr1a;Kcnh4;Stk39	0.164955	0.782634	0.685353
GO:0001938	positive regulation of endothelial cell proliferation	http://amigo.geneontology.org/amigo/term/GO:0001938	10	1816	64	17184	1.48117	54250;116662;316348;192248;29220;24680;25584;680616;83785;499745	Fgf2;Ecm1;Pdcl3;Cdh13;Thbs4;Prkca;F3;Ppp1r16b;Vegfa;Nrarp	0.166288	0.779139	0.685353
GO:0050790	regulation of catalytic activity	http://amigo.geneontology.org/amigo/term/GO:0050790	12	1816	80	17184	1.42217	309513;24224;266766;291673;246254;140666;299331;360481;304813;362944;680616;287418	Ppp1r3c;Bcl2;Rcan1;Sil1;Gpsm1;Rcan2;Hsp90aa1;Dnaja3;Ppp1r12b;Ppp1r16a;Ppp1r16b;Arhgef15	0.166416	0.778804	0.685353
GO:1900025	negative regulation of substrate adhesion-dependent cell spreading	http://amigo.geneontology.org/amigo/term/GO:1900025	3	1816	12	17184	2.3679	304266;63836;315191	Gbp1;Actn4;Fbln1	0.167213	0.776731	0.685353
GO:0046325	negative regulation of glucose import	http://amigo.geneontology.org/amigo/term/GO:0046325	3	1816	12	17184	2.3679	24680;364052;85496	Prkca;Pea15;Enpp1	0.167213	0.776731	0.685353
GO:0035269	protein O-linked mannosylation	http://amigo.geneontology.org/amigo/term/GO:0035269	3	1816	12	17184	2.3679	362520;493574;361368	Fktn;Ispd;Large	0.167213	0.776731	0.685353
GO:0042574	retinal metabolic process	http://amigo.geneontology.org/amigo/term/GO:0042574	3	1816	12	17184	2.3679	266686;296972;266603	Dhrs4;Akr1b10;Aldh1a3	0.167213	0.776731	0.685353
GO:0045060	negative thymic T cell selection	http://amigo.geneontology.org/amigo/term/GO:0045060	3	1816	12	17184	2.3679	140588;315609;25599	Gli3;Cd3e;Cd74	0.167213	0.776731	0.685353
GO:0046549	retinal cone cell development	http://amigo.geneontology.org/amigo/term/GO:0046549	3	1816	12	17184	2.3679	365394;681377;24832	Cabp4;Rp1;Thy1	0.167213	0.776731	0.685353
GO:0060324	face development	http://amigo.geneontology.org/amigo/term/GO:0060324	3	1816	12	17184	2.3679	299979;311456;266603	Grhl2;Mkks;Aldh1a3	0.167213	0.776731	0.685353
GO:0001886	endothelial cell morphogenesis	http://amigo.geneontology.org/amigo/term/GO:0001886	3	1816	12	17184	2.3679	83718;25261;310460	Clic4;Id1;Arhgef26	0.167213	0.776731	0.685353
GO:0042403	thyroid hormone metabolic process	http://amigo.geneontology.org/amigo/term/GO:0042403	3	1816	12	17184	2.3679	65162;117024;310011	Dio2;Crym;Gcnt4	0.167213	0.776731	0.685353
GO:0008347	glial cell migration	http://amigo.geneontology.org/amigo/term/GO:0008347	3	1816	12	17184	2.3679	316539;81809;308690	Epha4;Tgfb2;Ndn	0.167213	0.776731	0.685353
GO:0002260	lymphocyte homeostasis	http://amigo.geneontology.org/amigo/term/GO:0002260	3	1816	12	17184	2.3679	24224;287469;289257	Bcl2;Foxn1;Spta1	0.167213	0.776731	0.685353
GO:0042407	cristae formation	http://amigo.geneontology.org/amigo/term/GO:0042407	3	1816	12	17184	2.3679	363474;296966;312444	Apoo;Chchd3;Immt	0.167213	0.776731	0.685353
GO:0048333	mesodermal cell differentiation	http://amigo.geneontology.org/amigo/term/GO:0048333	3	1816	12	17184	2.3679	364786;25022;170921	Itga8;Fgfr2;Itga2	0.167213	0.776731	0.685353
GO:0042761	very long-chain fatty acid biosynthetic process	http://amigo.geneontology.org/amigo/term/GO:0042761	3	1816	12	17184	2.3679	361895;191576;680115	Elovl7;Tecr;Hacd1	0.167213	0.776731	0.685353
GO:0043117	positive regulation of vascular permeability	http://amigo.geneontology.org/amigo/term/GO:0043117	3	1816	12	17184	2.3679	50678;25007;83785	Pde3a;Tacr2;Vegfa	0.167213	0.776731	0.685353
GO:0050921	positive regulation of chemotaxis	http://amigo.geneontology.org/amigo/term/GO:0050921	3	1816	12	17184	2.3679	116677;297073;24629	F2rl1;Rarres2;Pdgfrb	0.167213	0.776731	0.685353
GO:0043279	response to alkaloid	http://amigo.geneontology.org/amigo/term/GO:0043279	3	1816	12	17184	2.3679	301011;24967;29680	Uqcrc1;Psmb9;Cyp11a1	0.167213	0.776731	0.685353
GO:0045078	positive regulation of interferon-gamma biosynthetic process	http://amigo.geneontology.org/amigo/term/GO:0045078	3	1816	12	17184	2.3679	365368;691504;500910	Il27;Zfpm1;Tnfrsf13c	0.167213	0.776731	0.685353
GO:0043589	skin morphogenesis	http://amigo.geneontology.org/amigo/term/GO:0043589	3	1816	12	17184	2.3679	29393;170921;313729	Col1a1;Itga2;Errfi1	0.167213	0.776731	0.685353
GO:0055089	fatty acid homeostasis	http://amigo.geneontology.org/amigo/term/GO:0055089	3	1816	12	17184	2.3679	24401;59294;78975	Got1;Pold1;Prkaa2	0.167213	0.776731	0.685353
GO:0071625	vocalization behavior	http://amigo.geneontology.org/amigo/term/GO:0071625	3	1816	12	17184	2.3679	317181;116508;116595	Srpx2;Nrxn3;Nrxn2	0.167213	0.776731	0.685353
GO:0030431	sleep	http://amigo.geneontology.org/amigo/term/GO:0030431	3	1816	12	17184	2.3679	81654;63997;25012	Dlat;Slc29a1;Snap25	0.167213	0.776731	0.685353
GO:0021670	lateral ventricle development	http://amigo.geneontology.org/amigo/term/GO:0021670	3	1816	12	17184	2.3679	500453;25240;79433	Pax5;Aqp1;Myh10	0.167213	0.776731	0.685353
GO:0003073	regulation of systemic arterial blood pressure	http://amigo.geneontology.org/amigo/term/GO:0003073	3	1816	12	17184	2.3679	553106;64157;306664	Ncald;Ddah1;Adamts16	0.167213	0.776731	0.685353
GO:0014067	negative regulation of phosphatidylinositol 3-kinase signaling	http://amigo.geneontology.org/amigo/term/GO:0014067	3	1816	12	17184	2.3679	116501;29366;171565	Slc9a3r2;Serpine2;Stambp	0.167213	0.776731	0.685353
GO:0051896	regulation of protein kinase B signaling	http://amigo.geneontology.org/amigo/term/GO:0051896	3	1816	12	17184	2.3679	29161;315427;116699	Cav3;Sesn3;Inpp4b	0.167213	0.776731	0.685353
GO:0090179	planar cell polarity pathway involved in neural tube closure	http://amigo.geneontology.org/amigo/term/GO:0090179	3	1816	12	17184	2.3679	300128;289229;310552	Celsr1;Vangl2;Sfrp2	0.167213	0.776731	0.685353
GO:0016477	cell migration	http://amigo.geneontology.org/amigo/term/GO:0016477	26	1816	197	17184	1.25248	360570;311658;59323;116673;64032;366542;114901;81809;54323;286928;81008;282836;360980;310074;304900;25454;360406;293669;25615;83785;192181;117036;114116;29210;24629;25554	Myo18a;Nfatc2;Erbb4;Sdc3;Ctgf;Six2;Sorbs2;Tgfb2;Arc;Abi2;Itga7;Cthrc1;Tns3;Depdc1b;Astn1;Gfra1;Ptprf;Cd248;Sdc2;Vegfa;Podxl;Lamc1;Cdc42bpa;Epha3;Pdgfrb;Snai2	0.167883	0.774992	0.685353
GO:0002230	positive regulation of defense response to virus by host	http://amigo.geneontology.org/amigo/term/GO:0002230	16	1816	113	17184	1.34285	689936;299266;29152;316740;24360;84468;293591;299186;89813;500366;291159;363187;304987;25650;24551;288057	Gpr81;Asb2;Mstn;Myom1;Fabp1;Chst3;Cd163l1;Dpf3;Pdk4;Rep15;Hist1h2ail1;Mrps10;Aim2;Atp1b1;Mdh1;Mylk	0.168981	0.772162	0.685353
GO:0046835	carbohydrate phosphorylation	http://amigo.geneontology.org/amigo/term/GO:0046835	5	1816	26	17184	1.82199	65152;25059;25058;24640;24638	Pfkm;Hk2;Hk1;Pfkfb2;Pfkfb1	0.169399	0.77109	0.685353
GO:0048741	skeletal muscle fiber development	http://amigo.geneontology.org/amigo/term/GO:0048741	5	1816	26	17184	1.82199	266766;29546;29437;114207;117537	Rcan1;Homer1;Acta1;Ryr1;Klhl41	0.169399	0.77109	0.685353
GO:0051491	positive regulation of filopodium assembly	http://amigo.geneontology.org/amigo/term/GO:0051491	5	1816	26	17184	1.82199	25592;25717;56227;25418;682507	Agrn;Tgfb3;Espn;Dpysl3;Wasl	0.169399	0.77109	0.685353
GO:0006487	protein N-linked glycosylation	http://amigo.geneontology.org/amigo/term/GO:0006487	5	1816	26	17184	1.82199	314312;56082;25471;29582;363109	Entpd5;Gorasp1;Kcne1;Mgat3;Pgm3	0.169399	0.77109	0.685353
GO:0071353	cellular response to interleukin-4	http://amigo.geneontology.org/amigo/term/GO:0071353	5	1816	26	17184	1.82199	299889;25374;25617;363595;161452	Dcstamp;Alad;Hspa5;Tcf7;Lef1	0.169399	0.77109	0.685353
GO:0033280	response to vitamin D	http://amigo.geneontology.org/amigo/term/GO:0033280	5	1816	26	17184	1.82199	140447;81809;63878;117024;25023	Slc8a2;Tgfb2;Stc2;Crym;Prkcb	0.169399	0.77109	0.685353
GO:0007628	adult walking behavior	http://amigo.geneontology.org/amigo/term/GO:0007628	7	1816	41	17184	1.61794	24239;83731;499335;316539;29477;360546;25356	Cacna1c;Kcnma1;Fxn;Epha4;Mapt;Efnb3;Cntn2	0.170457	0.768385	0.685353
GO:0019882	antigen processing and presentation	http://amigo.geneontology.org/amigo/term/GO:0019882	7	1816	41	17184	1.61794	24994;309622;24967;24984;81755;25599;294270	RT1-S2;RT1-Bb;Psmb9;RT1-DOa;Rab3b;Cd74;RT1-Db1	0.170457	0.768385	0.685353
GO:0045944	positive regulation of transcription from RNA polymerase II promoter	http://amigo.geneontology.org/amigo/term/GO:0045944	113	1816	971	17184	1.10792	25124;117505;308607;54250;500453;297783;81737;315840;308766;299138;246297;25620;363098;117020;24883;310681;282840;27064;299979;361060;361508;25592;192248;295475;313977;25149;25049;114109;312781;25717;305471;54254;311658;287647;362339;155430;680427;29227;366542;297804;313575;25445;362508;65050;25249;306575;315497;117560;314930;309772;317674;360896;171355;308923;79114;25705;302855;293649;29203;2448…	Stat1;Csrp3;E2f8;Fgf2;Pax5;Mybl1;Ntf3;Myo6;Mesp1;Six4;Myocd;Crem;Ccpg1;Mcf2l;Wt1;Hfe2;Atf5;Ankrd1;Grhl2;Ebf2;Mzf1;Agrn;Cdh13;Neurog2;Lpin1;Esr2;Atxn1;Nkx2-5;Lrp6;Tgfb3;Patz1;Gata4;Nfatc2;Hoxb9;Creb3l2;Hey2;Tbr1;Nfib;Six2;Plag1;Heyl;Fosl1;Spag8;Barhl2;Coq7;Ckap2;Tbx20;Klf9;Zfpm2;Vgll2;Fzd5;Esrrg;Pou4f2;Ahi1;Fgfr1;Zeb1;Rbmx;Lrp5;Foxd3;Igf2;Il33;Figla;Brca1;Bsx;Wwox;Zfpm1;Foxh1;Pitx1;Mamstr;Bmpr1a;N…	0.171685	0.765267	0.685353
GO:0008584	male gonad development	http://amigo.geneontology.org/amigo/term/GO:0008584	18	1816	130	17184	1.31331	29578;24224;299138;24883;25149;305471;54254;25471;60427;29884;25444;29680;29147;25454;116466;288689;29637;310552	Hnrnpa1;Bcl2;Six4;Wt1;Esr2;Patz1;Gata4;Kcne1;Kitlg;Bok;Fgf9;Cyp11a1;Jag2;Gfra1;Wnt2b;Tesc;Hmgcs1;Sfrp2	0.171755	0.76509	0.685353
GO:0048546	digestive tract morphogenesis	http://amigo.geneontology.org/amigo/term/GO:0048546	4	1816	19	17184	1.99431	24224;363071;289229;310552	Bcl2;Stra6;Vangl2;Sfrp2	0.171901	0.76472	0.685353
GO:0090201	negative regulation of release of cytochrome c from mitochondria	http://amigo.geneontology.org/amigo/term/GO:0090201	4	1816	19	17184	1.99431	282819;499335;24221;56816	Ppif;Fxn;Avp;Park2	0.171901	0.76472	0.685353
GO:0010719	negative regulation of epithelial to mesenchymal transition	http://amigo.geneontology.org/amigo/term/GO:0010719	4	1816	19	17184	1.99431	679578;499088;25628;310552	Ldlrad4;Dact3;Nkx2-1;Sfrp2	0.171901	0.76472	0.685353
GO:0031214	biomineral tissue development	http://amigo.geneontology.org/amigo/term/GO:0031214	4	1816	19	17184	1.99431	116662;25254;685781;85496	Ecm1;Dspp;Ddr2;Enpp1	0.171901	0.76472	0.685353
GO:0071371	cellular response to gonadotropin stimulus	http://amigo.geneontology.org/amigo/term/GO:0071371	4	1816	19	17184	1.99431	24883;117536;54254;29680	Wt1;Nsmf;Gata4;Cyp11a1	0.171901	0.76472	0.685353
GO:0017015	regulation of transforming growth factor beta receptor signaling pathway	http://amigo.geneontology.org/amigo/term/GO:0017015	4	1816	19	17184	1.99431	338475;29161;25705;84046	Nrep;Cav3;Zeb1;Sox11	0.171901	0.76472	0.685353
GO:0001709	cell fate determination	http://amigo.geneontology.org/amigo/term/GO:0001709	4	1816	19	17184	1.99431	114125;361060;65050;29147	Dll3;Ebf2;Barhl2;Jag2	0.171901	0.76472	0.685353
GO:0048384	retinoic acid receptor signaling pathway	http://amigo.geneontology.org/amigo/term/GO:0048384	4	1816	19	17184	1.99431	25620;360896;83574;63836	Crem;Esrrg;Rxrg;Actn4	0.171901	0.76472	0.685353
GO:0043409	negative regulation of MAPK cascade	http://amigo.geneontology.org/amigo/term/GO:0043409	4	1816	19	17184	1.99431	29161;29665;29542;25744	Cav3;P2rx7;Pebp1;Nf2	0.171901	0.76472	0.685353
GO:0010033	response to organic substance	http://amigo.geneontology.org/amigo/term/GO:0010033	20	1816	147	17184	1.29062	25630;24224;64202;25374;192248;29477;65155;58919;29665;29680;29542;497672;290766;24701;25288;25470;686019;64678;29637;50676	Pkm;Bcl2;Calr;Alad;Cdh13;Mapt;Alas1;Ccnd1;P2rx7;Cyp11a1;Pebp1;Brca1;Triml2;Pygm;Acsl1;Kcna5;Casq1;Tfrc;Hmgcs1;Slc6a12	0.173329	0.76113	0.685353
GO:0046850	regulation of bone remodeling	http://amigo.geneontology.org/amigo/term/GO:0046850	2	1816	6	17184	3.15656	293649;116699	Lrp5;Inpp4b	0.173814	0.759916	0.685353
GO:0045657	positive regulation of monocyte differentiation	http://amigo.geneontology.org/amigo/term/GO:0045657	2	1816	6	17184	3.15656	498951;299889	Il34;Dcstamp	0.173814	0.759916	0.685353
GO:0071322	cellular response to carbohydrate stimulus	http://amigo.geneontology.org/amigo/term/GO:0071322	2	1816	6	17184	3.15656	24680;25023	Prkca;Prkcb	0.173814	0.759916	0.685353
GO:0007215	glutamate receptor signaling pathway	http://amigo.geneontology.org/amigo/term/GO:0007215	2	1816	6	17184	3.15656	24654;25736	Plcb1;Kcnb1	0.173814	0.759916	0.685353
GO:0097070	ductus arteriosus closure	http://amigo.geneontology.org/amigo/term/GO:0097070	2	1816	6	17184	3.15656	246297;363071	Myocd;Stra6	0.173814	0.759916	0.685353
GO:0042297	vocal learning	http://amigo.geneontology.org/amigo/term/GO:0042297	2	1816	6	17184	3.15656	363071;116595	Stra6;Nrxn2	0.173814	0.759916	0.685353
GO:0021889	olfactory bulb interneuron differentiation	http://amigo.geneontology.org/amigo/term/GO:0021889	2	1816	6	17184	3.15656	282840;59323	Atf5;Erbb4	0.173814	0.759916	0.685353
GO:2000210	positive regulation of anoikis	http://amigo.geneontology.org/amigo/term/GO:2000210	2	1816	6	17184	3.15656	59329;29466	Sik1;Aes	0.173814	0.759916	0.685353
GO:1900165	negative regulation of interleukin-6 secretion	http://amigo.geneontology.org/amigo/term/GO:1900165	2	1816	6	17184	3.15656	294806;58935	C1qtnf3;Gas6	0.173814	0.759916	0.685353
GO:0071470	cellular response to osmotic stress	http://amigo.geneontology.org/amigo/term/GO:0071470	2	1816	6	17184	3.15656	25139;498328	Slc2a4;Pkd2	0.173814	0.759916	0.685353
GO:0036302	atrioventricular canal development	http://amigo.geneontology.org/amigo/term/GO:0036302	2	1816	6	17184	3.15656	54254;303398	Gata4;Tbx2	0.173814	0.759916	0.685353
GO:0045110	intermediate filament bundle assembly	http://amigo.geneontology.org/amigo/term/GO:0045110	2	1816	6	17184	3.15656	287925;24587	Pkp2;Nefh	0.173814	0.759916	0.685353
GO:0001660	fever generation	http://amigo.geneontology.org/amigo/term/GO:0001660	2	1816	6	17184	3.15656	24929;29210	Ptger3;Epha3	0.173814	0.759916	0.685353
GO:0060591	chondroblast differentiation	http://amigo.geneontology.org/amigo/term/GO:0060591	2	1816	6	17184	3.15656	54250;58968	Fgf2;Acan	0.173814	0.759916	0.685353
GO:2000651	positive regulation of sodium ion transmembrane transporter activity	http://amigo.geneontology.org/amigo/term/GO:2000651	2	1816	6	17184	3.15656	24907;306811	Dmd;Wnk2	0.173814	0.759916	0.685353
GO:0071107	response to parathyroid hormone	http://amigo.geneontology.org/amigo/term/GO:0071107	2	1816	6	17184	3.15656	170921;64466	Itga2;Cited1	0.173814	0.759916	0.685353
GO:0042759	long-chain fatty acid biosynthetic process	http://amigo.geneontology.org/amigo/term/GO:0042759	2	1816	6	17184	3.15656	171402;24943	Elovl6;Plp1	0.173814	0.759916	0.685353
GO:0060662	salivary gland cavitation	http://amigo.geneontology.org/amigo/term/GO:0060662	2	1816	6	17184	3.15656	29227;302424	Nfib;Eda	0.173814	0.759916	0.685353
GO:0006927	transformed cell apoptotic process	http://amigo.geneontology.org/amigo/term/GO:0006927	2	1816	6	17184	3.15656	360721;314627	Fam162a;Plk5	0.173814	0.759916	0.685353
GO:0050917	sensory perception of umami taste	http://amigo.geneontology.org/amigo/term/GO:0050917	2	1816	6	17184	3.15656	29407;363143	Tas1r1;Gnat1	0.173814	0.759916	0.685353
GO:0044336	canonical Wnt signaling pathway involved in negative regulation of apoptotic process	http://amigo.geneontology.org/amigo/term/GO:0044336	2	1816	6	17184	3.15656	363595;24881	Tcf7;Wnt1	0.173814	0.759916	0.685353
GO:0002360	T cell lineage commitment	http://amigo.geneontology.org/amigo/term/GO:0002360	2	1816	6	17184	3.15656	24224;287469	Bcl2;Foxn1	0.173814	0.759916	0.685353
GO:2000647	negative regulation of stem cell proliferation	http://amigo.geneontology.org/amigo/term/GO:2000647	2	1816	6	17184	3.15656	315191;25554	Fbln1;Snai2	0.173814	0.759916	0.685353
GO:0018119	peptidyl-cysteine S-nitrosylation	http://amigo.geneontology.org/amigo/term/GO:0018119	2	1816	6	17184	3.15656	29646;100145871	Adh4;Adh5	0.173814	0.759916	0.685353
GO:2001014	regulation of skeletal muscle cell differentiation	http://amigo.geneontology.org/amigo/term/GO:2001014	2	1816	6	17184	3.15656	361805;117537	Uqcc2;Klhl41	0.173814	0.759916	0.685353
GO:0071910	determination of liver left/right asymmetry	http://amigo.geneontology.org/amigo/term/GO:0071910	2	1816	6	17184	3.15656	367944;498328	Zic3;Pkd2	0.173814	0.759916	0.685353
GO:0021860	pyramidal neuron development	http://amigo.geneontology.org/amigo/term/GO:0021860	2	1816	6	17184	3.15656	295645;25022	Slc4a10;Fgfr2	0.173814	0.759916	0.685353
GO:0042473	outer ear morphogenesis	http://amigo.geneontology.org/amigo/term/GO:0042473	2	1816	6	17184	3.15656	79114;683470	Fgfr1;Gas1	0.173814	0.759916	0.685353
GO:0035357	peroxisome proliferator activated receptor signaling pathway	http://amigo.geneontology.org/amigo/term/GO:0035357	2	1816	6	17184	3.15656	287424;63836	Aloxe3;Actn4	0.173814	0.759916	0.685353
GO:0048505	regulation of timing of cell differentiation	http://amigo.geneontology.org/amigo/term/GO:0048505	2	1816	6	17184	3.15656	25444;29366	Fgf9;Serpine2	0.173814	0.759916	0.685353
GO:0055009	atrial cardiac muscle tissue morphogenesis	http://amigo.geneontology.org/amigo/term/GO:0055009	2	1816	6	17184	3.15656	24837;29556	Tnnt2;Myh6	0.173814	0.759916	0.685353
GO:0003416	endochondral bone growth	http://amigo.geneontology.org/amigo/term/GO:0003416	2	1816	6	17184	3.15656	685781;289712	Ddr2;Evc	0.173814	0.759916	0.685353
GO:0000160	phosphorelay signal transduction system	http://amigo.geneontology.org/amigo/term/GO:0000160	2	1816	6	17184	3.15656	117018;114032	Kcnh2;Kcnh4	0.173814	0.759916	0.685353
GO:0033081	regulation of T cell differentiation in thymus	http://amigo.geneontology.org/amigo/term/GO:0033081	2	1816	6	17184	3.15656	25705;287469	Zeb1;Foxn1	0.173814	0.759916	0.685353
GO:0071476	cellular hypotonic response	http://amigo.geneontology.org/amigo/term/GO:0071476	2	1816	6	17184	3.15656	288057;54348	Mylk;Stk39	0.173814	0.759916	0.685353
GO:0061469	regulation of type B pancreatic cell proliferation	http://amigo.geneontology.org/amigo/term/GO:0061469	2	1816	6	17184	3.15656	252917;313729	Nr1d1;Errfi1	0.173814	0.759916	0.685353
GO:0051573	negative regulation of histone H3-K9 methylation	http://amigo.geneontology.org/amigo/term/GO:0051573	2	1816	6	17184	3.15656	500453;497672	Pax5;Brca1	0.173814	0.759916	0.685353
GO:0061564	axon development	http://amigo.geneontology.org/amigo/term/GO:0061564	2	1816	6	17184	3.15656	24943;24587	Plp1;Nefh	0.173814	0.759916	0.685353
GO:0086014	atrial cardiac muscle cell action potential	http://amigo.geneontology.org/amigo/term/GO:0086014	2	1816	6	17184	3.15656	362036;25470	Ank2;Kcna5	0.173814	0.759916	0.685353
GO:0035634	response to stilbenoid	http://amigo.geneontology.org/amigo/term/GO:0035634	2	1816	6	17184	3.15656	291541;312688	Cidea;Usp18	0.173814	0.759916	0.685353
GO:0090244	Wnt signaling pathway involved in somitogenesis	http://amigo.geneontology.org/amigo/term/GO:0090244	2	1816	6	17184	3.15656	312781;310552	Lrp6;Sfrp2	0.173814	0.759916	0.685353
GO:0071219	cellular response to molecule of bacterial origin	http://amigo.geneontology.org/amigo/term/GO:0071219	2	1816	6	17184	3.15656	317674;24586	Fzd5;Ncam1	0.173814	0.759916	0.685353
GO:0045794	negative regulation of cell volume	http://amigo.geneontology.org/amigo/term/GO:0045794	2	1816	6	17184	3.15656	83731;29665	Kcnma1;P2rx7	0.173814	0.759916	0.685353
GO:0006531	aspartate metabolic process	http://amigo.geneontology.org/amigo/term/GO:0006531	2	1816	6	17184	3.15656	24401;685325	Got1;Ddo	0.173814	0.759916	0.685353
GO:0001574	ganglioside biosynthetic process	http://amigo.geneontology.org/amigo/term/GO:0001574	2	1816	6	17184	3.15656	116696;407765	St8sia4;St6galnac6	0.173814	0.759916	0.685353
GO:0021853	cerebral cortex GABAergic interneuron migration	http://amigo.geneontology.org/amigo/term/GO:0021853	2	1816	6	17184	3.15656	311901;25356	Lhx6;Cntn2	0.173814	0.759916	0.685353
GO:2000369	regulation of clathrin-mediated endocytosis	http://amigo.geneontology.org/amigo/term/GO:2000369	2	1816	6	17184	3.15656	303882;65178	Tnk2;Snap91	0.173814	0.759916	0.685353
GO:0019367	fatty acid elongation, saturated fatty acid	http://amigo.geneontology.org/amigo/term/GO:0019367	2	1816	6	17184	3.15656	171402;361895	Elovl6;Elovl7	0.173814	0.759916	0.685353
GO:0008595	anterior/posterior axis specification, embryo	http://amigo.geneontology.org/amigo/term/GO:0008595	2	1816	6	17184	3.15656	353305;317674	Tbx3;Fzd5	0.173814	0.759916	0.685353
GO:0070741	response to interleukin-6	http://amigo.geneontology.org/amigo/term/GO:0070741	2	1816	6	17184	3.15656	24773;64466	Sftpa1;Cited1	0.173814	0.759916	0.685353
GO:2000144	positive regulation of DNA-templated transcription, initiation	http://amigo.geneontology.org/amigo/term/GO:2000144	2	1816	6	17184	3.15656	293017;25445	Bclaf1;Fosl1	0.173814	0.759916	0.685353
GO:0090036	regulation of protein kinase C signaling	http://amigo.geneontology.org/amigo/term/GO:0090036	2	1816	6	17184	3.15656	83425;363167	Akap12;Ulk4	0.173814	0.759916	0.685353
GO:0051574	positive regulation of histone H3-K9 methylation	http://amigo.geneontology.org/amigo/term/GO:0051574	2	1816	6	17184	3.15656	680522;497672	Hist1h1b;Brca1	0.173814	0.759916	0.685353
GO:0043353	enucleate erythrocyte differentiation	http://amigo.geneontology.org/amigo/term/GO:0043353	2	1816	6	17184	3.15656	59108;25587	Mb;Id2	0.173814	0.759916	0.685353
GO:0003179	heart valve morphogenesis	http://amigo.geneontology.org/amigo/term/GO:0003179	2	1816	6	17184	3.15656	81809;680712	Tgfb2;Scx	0.173814	0.759916	0.685353
GO:1902262	apoptotic process involved in patterning of blood vessels	http://amigo.geneontology.org/amigo/term/GO:1902262	2	1816	6	17184	3.15656	293649;161452	Lrp5;Lef1	0.173814	0.759916	0.685353
GO:0070295	renal water absorption	http://amigo.geneontology.org/amigo/term/GO:0070295	2	1816	6	17184	3.15656	25240;64468	Aqp1;Hyal2	0.173814	0.759916	0.685353
GO:0047497	mitochondrion transport along microtubule	http://amigo.geneontology.org/amigo/term/GO:0047497	2	1816	6	17184	3.15656	29477;29456	Mapt;Map1b	0.173814	0.759916	0.685353
GO:0035356	cellular triglyceride homeostasis	http://amigo.geneontology.org/amigo/term/GO:0035356	2	1816	6	17184	3.15656	294806;311617	C1qtnf3;Fitm2	0.173814	0.759916	0.685353
GO:0006924	activation-induced cell death of T cells	http://amigo.geneontology.org/amigo/term/GO:0006924	2	1816	6	17184	3.15656	25704;360481	Il2ra;Dnaja3	0.173814	0.759916	0.685353
GO:0036376	sodium ion export from cell	http://amigo.geneontology.org/amigo/term/GO:0036376	2	1816	6	17184	3.15656	24212;25650	Atp1a2;Atp1b1	0.173814	0.759916	0.685353
GO:1901223	negative regulation of NIK/NF-kappaB signaling	http://amigo.geneontology.org/amigo/term/GO:1901223	2	1816	6	17184	3.15656	302313;311437	Tspan6;Rassf2	0.173814	0.759916	0.685353
GO:0070842	aggresome assembly	http://amigo.geneontology.org/amigo/term/GO:0070842	2	1816	6	17184	3.15656	29168;56816	Ubd;Park2	0.173814	0.759916	0.685353
GO:0006930	substrate-dependent cell migration, cell extension	http://amigo.geneontology.org/amigo/term/GO:0006930	2	1816	6	17184	3.15656	114523;79433	Ntn1;Myh10	0.173814	0.759916	0.685353
GO:0014904	myotube cell development	http://amigo.geneontology.org/amigo/term/GO:0014904	2	1816	6	17184	3.15656	311658;24907	Nfatc2;Dmd	0.173814	0.759916	0.685353
GO:0014033	neural crest cell differentiation	http://amigo.geneontology.org/amigo/term/GO:0014033	2	1816	6	17184	3.15656	312781;499497	Lrp6;Mef2c	0.173814	0.759916	0.685353
GO:0046033	AMP metabolic process	http://amigo.geneontology.org/amigo/term/GO:0046033	2	1816	6	17184	3.15656	24184;24183	Ak2;Ak1	0.173814	0.759916	0.685353
GO:0021782	glial cell development	http://amigo.geneontology.org/amigo/term/GO:0021782	2	1816	6	17184	3.15656	361549;84046	Lgi4;Sox11	0.173814	0.759916	0.685353
GO:0021764	amygdala development	http://amigo.geneontology.org/amigo/term/GO:0021764	2	1816	6	17184	3.15656	25149;680427	Esr2;Tbr1	0.173814	0.759916	0.685353
GO:0072718	response to cisplatin	http://amigo.geneontology.org/amigo/term/GO:0072718	2	1816	6	17184	3.15656	114244;114245	Hcn2;Hcn3	0.173814	0.759916	0.685353
GO:0003158	endothelium development	http://amigo.geneontology.org/amigo/term/GO:0003158	2	1816	6	17184	3.15656	305081;25655	Cd34;Gja4	0.173814	0.759916	0.685353
GO:0071482	cellular response to light stimulus	http://amigo.geneontology.org/amigo/term/GO:0071482	2	1816	6	17184	3.15656	361586;681377	Trpm1;Rp1	0.173814	0.759916	0.685353
GO:0001514	selenocysteine incorporation	http://amigo.geneontology.org/amigo/term/GO:0001514	2	1816	6	17184	3.15656	361661;65241	Pstk;Trnau1ap	0.173814	0.759916	0.685353
GO:0008544	epidermis development	http://amigo.geneontology.org/amigo/term/GO:0008544	8	1816	49	17184	1.54732	81737;65186;299979;287424;686125;287469;25747;192110	Ntf3;Krtdap;Grhl2;Aloxe3;Lce1l;Foxn1;Ppara;Pou3f1	0.174066	0.759285	0.685482
GO:0030307	positive regulation of cell growth	http://amigo.geneontology.org/amigo/term/GO:0030307	12	1816	81	17184	1.40453	308896;24224;499335;56819;57305;680522;81809;24221;294255;161452;64553;310552	Usp47;Bcl2;Fxn;Extl3;Uts2r;Hist1h1b;Tgfb2;Avp;Slc44a4;Lef1;Akap6;Sfrp2	0.175555	0.755587	0.68885
GO:0048545	response to steroid hormone	http://amigo.geneontology.org/amigo/term/GO:0048545	9	1816	57	17184	1.49655	24224;25662;58919;309122;29680;24173;29437;29242;29393	Bcl2;Igfbp2;Ccnd1;H19;Cyp11a1;Adra1b;Acta1;Car4;Col1a1	0.175908	0.754714	0.68885
GO:0008542	visual learning	http://amigo.geneontology.org/amigo/term/GO:0008542	9	1816	57	17184	1.49655	24239;25461;25049;64457;311055;56064;24212;24173;307206	Cacna1c;Hrh2;Atxn1;Ndrg4;Tanc1;Nptn;Atp1a2;Adra1b;Neto1	0.175908	0.754714	0.68885
GO:0001541	ovarian follicle development	http://amigo.geneontology.org/amigo/term/GO:0001541	9	1816	57	17184	1.49655	24224;25344;25149;60427;171495;64033;25447;59302;83785	Bcl2;Phb;Esr2;Kitlg;Capn5;Ccnd2;Fshb;Bmp15;Vegfa	0.175908	0.754714	0.68885
GO:0014823	response to activity	http://amigo.geneontology.org/amigo/term/GO:0014823	11	1816	73	17184	1.42846	690163;25374;301011;25149;29542;25705;25467;83516;78975;360543;24183	Oxct1;Alad;Uqcrc1;Esr2;Pebp1;Zeb1;Irs1;Ppargc1a;Prkaa2;Myh4;Ak1	0.176354	0.753615	0.68885
GO:0006812	cation transport	http://amigo.geneontology.org/amigo/term/GO:0006812	10	1816	65	17184	1.4583	293937;307380;170796;25364;29665;500418;25102;85267;24904;83686	Pkd2l1;Piezo2;Grin3b;Asic2;P2rx7;Cngb3;Chrna5;Slc24a3;Slc22a1;Cngb1	0.176551	0.75313	0.68885
GO:0010243	response to organonitrogen compound	http://amigo.geneontology.org/amigo/term/GO:0010243	10	1816	65	17184	1.4583	24654;156117;50664;29168;58919;81809;29542;289197;24191;29637	Plcb1;Casp12;Gnao1;Ubd;Ccnd1;Tgfb2;Pebp1;Mgst3;Aldoc;Hmgcs1	0.176551	0.75313	0.68885
GO:0006457	protein folding	http://amigo.geneontology.org/amigo/term/GO:0006457	16	1816	114	17184	1.33099	293886;64202;316348;282819;296587;316777;311456;291673;291671;299331;114200;360481;117030;301432;25462;685607	Cdc37l1;Calr;Pdcl3;Ppif;Dnlz;Txndc2;Mkks;Sil1;Hspa9;Hsp90aa1;P3h1;Dnaja3;Erp29;Ppil3;Hspe1;Pfdn2	0.17669	0.752787	0.68885
GO:0001707	mesoderm formation	http://amigo.geneontology.org/amigo/term/GO:0001707	6	1816	34	17184	1.67208	25636;81507;300447;25744;366031;680712	Prkaca;Bmpr1a;Ecsit;Nf2;Crb2;Scx	0.178552	0.748235	0.69437
GO:0051290	protein heterotetramerization	http://amigo.geneontology.org/amigo/term/GO:0051290	6	1816	34	17184	1.67208	25592;365592;291159;24191;680097;83686	Agrn;Pdss2;Hist1h2ail1;Aldoc;LOC680097;Cngb1	0.178552	0.748235	0.69437
GO:0098779	activation of mitophagy in response to mitochondrial depolarization	http://amigo.geneontology.org/amigo/term/GO:0098779	18	1816	131	17184	1.3032	689936;299266;29152;316740;24360;89803;84468;293591;299186;500366;299954;24582;363187;360827;25650;24551;288057;56816	Gpr81;Asb2;Mstn;Myom1;Fabp1;Sfrp4;Chst3;Cd163l1;Dpf3;Rep15;Ndufb9;Myh11;Mrps10;Ulk1;Atp1b1;Mdh1;Mylk;Park2	0.178998	0.747153	0.695234
GO:0071260	cellular response to mechanical stimulus	http://amigo.geneontology.org/amigo/term/GO:0071260	14	1816	98	17184	1.35453	25112;27064;293524;25240;116649;24212;24483;171060;65180;29393;170921;64314;24773;680712	Gadd45a;Ankrd1;Bag3;Aqp1;Kcnj4;Atp1a2;Igf2;Il13ra2;Kcnd2;Col1a1;Itga2;Casp2;Sftpa1;Scx	0.181214	0.741809	0.701854
GO:0007267	cell-cell signaling	http://amigo.geneontology.org/amigo/term/GO:0007267	13	1816	90	17184	1.36946	29412;365336;81737;25655;54254;84380;64032;65154;25444;24173;29576;25022;24881	Adra1a;Olr192;Ntf3;Gja4;Gata4;Dhh;Ctgf;Wisp1;Fgf9;Adra1b;Wisp2;Fgfr2;Wnt1	0.183208	0.737056	0.701854
GO:0016310	phosphorylation	http://amigo.geneontology.org/amigo/term/GO:0016310	19	1816	140	17184	1.28721	498034;684352;313633;303882;361661;688698;294088;24264;25666;83425;114124;24265;367745;266802;24640;64553;54260;361755;24629	Fn3k;Twf2;Ephb2;Tnk2;Pstk;Ckmt2;Pank1;Ckb;Dgkg;Akap12;Akap1;Ckm;Dgkk;Alk;Pfkfb2;Akap6;Itpkb;Aldh18a1;Pdgfrb	0.183272	0.736905	0.701854
GO:0042981	regulation of apoptotic process	http://amigo.geneontology.org/amigo/term/GO:0042981	23	1816	174	17184	1.25401	308896;29152;81737;24224;59265;282819;362511;291541;156117;315907;29454;306252;81809;293649;246172;360481;252834;140588;64314;63836;54348;310552;296511	Usp47;Mstn;Ntf3;Bcl2;Phlpp1;Ppif;Fbxo10;Cidea;Casp12;Nrk;Gdf11;Nek4;Tgfb2;Lrp5;Nexn;Dnaja3;Gdf6;Gli3;Casp2;Actn4;Stk39;Sfrp2;Alx4	0.183645	0.736022	0.701854
GO:0032689	negative regulation of interferon-gamma production	http://amigo.geneontology.org/amigo/term/GO:0032689	5	1816	27	17184	1.7544	361749;501869;58935;24686;294270	Il33;Sh2d1b;Gas6;Prnp;RT1-Db1	0.186061	0.730346	0.701854
GO:0045880	positive regulation of smoothened signaling pathway	http://amigo.geneontology.org/amigo/term/GO:0045880	5	1816	27	17184	1.7544	25444;113931;289712;683470;140589	Fgf9;Prrx2;Evc;Gas1;Gli1	0.186061	0.730346	0.701854
GO:2001243	negative regulation of intrinsic apoptotic signaling pathway	http://amigo.geneontology.org/amigo/term/GO:2001243	5	1816	27	17184	1.7544	24224;116457;282819;295923;314759	Bcl2;Mapk8ip1;Ppif;Ndufs3;Ndufa13	0.186061	0.730346	0.701854
GO:0061098	positive regulation of protein tyrosine kinase activity	http://amigo.geneontology.org/amigo/term/GO:0061098	5	1816	27	17184	1.7544	25592;29496;25696;58935;305448	Agrn;Erbb3;Vldlr;Gas6;Dok7	0.186061	0.730346	0.701854
GO:0035108	limb morphogenesis	http://amigo.geneontology.org/amigo/term/GO:0035108	5	1816	27	17184	1.7544	353305;312781;293649;140588;296511	Tbx3;Lrp6;Lrp5;Gli3;Alx4	0.186061	0.730346	0.701854
GO:0006730	one-carbon metabolic process	http://amigo.geneontology.org/amigo/term/GO:0006730	5	1816	27	17184	1.7544	298657;64392;29242;680308;54232	Car6;Aldh1l1;Car4;Mthfd2;Car3	0.186061	0.730346	0.701854
GO:0009408	response to heat	http://amigo.geneontology.org/amigo/term/GO:0009408	11	1816	74	17184	1.40907	29152;24224;299331;29542;360481;84574;686019;266759;24265;60460;29556	Mstn;Bcl2;Hsp90aa1;Pebp1;Dnaja3;Tgfb1i1;Casq1;Hspa4;Ckm;Hspa2;Myh6	0.186277	0.72984	0.701854
GO:0035307	positive regulation of protein dephosphorylation	http://amigo.geneontology.org/amigo/term/GO:0035307	4	1816	20	17184	1.89448	308909;58834;117536;680616	Smpd1;Dlc1;Nsmf;Ppp1r16b	0.191724	0.717324	0.701854
GO:0045778	positive regulation of ossification	http://amigo.geneontology.org/amigo/term/GO:0045778	4	1816	20	17184	1.89448	312781;81809;29665;84046	Lrp6;Tgfb2;P2rx7;Sox11	0.191724	0.717324	0.701854
GO:0043403	skeletal muscle tissue regeneration	http://amigo.geneontology.org/amigo/term/GO:0043403	4	1816	20	17184	1.89448	25630;29152;25438;361368	Pkm;Mstn;Eno3;Large	0.191724	0.717324	0.701854
GO:0030279	negative regulation of ossification	http://amigo.geneontology.org/amigo/term/GO:0030279	4	1816	20	17184	1.89448	24224;80722;499497;85496	Bcl2;Sost;Mef2c;Enpp1	0.191724	0.717324	0.701854
GO:1900087	positive regulation of G1/S transition of mitotic cell cycle	http://amigo.geneontology.org/amigo/term/GO:1900087	4	1816	20	17184	1.89448	686883;24654;25470;361013	Larp7;Plcb1;Kcna5;Ube2e2	0.191724	0.717324	0.701854
GO:0006383	transcription from RNA polymerase III promoter	http://amigo.geneontology.org/amigo/term/GO:0006383	4	1816	20	17184	1.89448	502374;306012;681193;361102	Polr2l;Polr3d;LOC681193;Polr3a	0.191724	0.717324	0.701854
GO:0030318	melanocyte differentiation	http://amigo.geneontology.org/amigo/term/GO:0030318	4	1816	20	17184	1.89448	24224;140588;499497;64466	Bcl2;Gli3;Mef2c;Cited1	0.191724	0.717324	0.701854
GO:0022409	positive regulation of cell-cell adhesion	http://amigo.geneontology.org/amigo/term/GO:0022409	4	1816	20	17184	1.89448	313644;50687;161452;114517	Rap1gap;L1cam;Lef1;Itga6	0.191724	0.717324	0.701854
GO:0007520	myoblast fusion	http://amigo.geneontology.org/amigo/term/GO:0007520	4	1816	20	17184	1.89448	311055;29161;81735;24881	Tanc1;Cav3;Neo1;Wnt1	0.191724	0.717324	0.701854
GO:0021895	cerebral cortex neuron differentiation	http://amigo.geneontology.org/amigo/term/GO:0021895	3	1816	13	17184	2.18563	311901;25628;500235	Lhx6;Nkx2-1;Emx1	0.192053	0.71658	0.701854
GO:0071374	cellular response to parathyroid hormone stimulus	http://amigo.geneontology.org/amigo/term/GO:0071374	3	1816	13	17184	2.18563	25636;80722;499497	Prkaca;Sost;Mef2c	0.192053	0.71658	0.701854
GO:0022407	regulation of cell-cell adhesion	http://amigo.geneontology.org/amigo/term/GO:0022407	3	1816	13	17184	2.18563	161452;499745;192181	Lef1;Nrarp;Podxl	0.192053	0.71658	0.701854
GO:1901381	positive regulation of potassium ion transmembrane transport	http://amigo.geneontology.org/amigo/term/GO:1901381	3	1816	13	17184	2.18563	25471;117018;64553	Kcne1;Kcnh2;Akap6	0.192053	0.71658	0.701854
GO:2000678	negative regulation of transcription regulatory region DNA binding	http://amigo.geneontology.org/amigo/term/GO:2000678	3	1816	13	17184	2.18563	155430;25747;84046	Hey2;Ppara;Sox11	0.192053	0.71658	0.701854
GO:0060444	branching involved in mammary gland duct morphogenesis	http://amigo.geneontology.org/amigo/term/GO:0060444	3	1816	13	17184	2.18563	353305;312781;293649	Tbx3;Lrp6;Lrp5	0.192053	0.71658	0.701854
GO:0045104	intermediate filament cytoskeleton organization	http://amigo.geneontology.org/amigo/term/GO:0045104	3	1816	13	17184	2.18563	24688;24587;306871	Prph;Nefh;Dsp	0.192053	0.71658	0.701854
GO:0051642	centrosome localization	http://amigo.geneontology.org/amigo/term/GO:0051642	3	1816	13	17184	2.18563	81655;81918;690728	Dync1li2;Pard3;Asun	0.192053	0.71658	0.701854
GO:1902230	negative regulation of intrinsic apoptotic signaling pathway in response to DNA damage	http://amigo.geneontology.org/amigo/term/GO:1902230	3	1816	13	17184	2.18563	308896;116646;25554	Usp47;Tpt1;Snai2	0.192053	0.71658	0.701854
GO:0033591	response to L-ascorbic acid	http://amigo.geneontology.org/amigo/term/GO:0033591	3	1816	13	17184	2.18563	24224;29680;170921	Bcl2;Cyp11a1;Itga2	0.192053	0.71658	0.701854
GO:0009992	cellular water homeostasis	http://amigo.geneontology.org/amigo/term/GO:0009992	3	1816	13	17184	2.18563	25240;25480;50676	Aqp1;Mip;Slc6a12	0.192053	0.71658	0.701854
GO:0016331	morphogenesis of embryonic epithelium	http://amigo.geneontology.org/amigo/term/GO:0016331	3	1816	13	17184	2.18563	29147;84574;25022	Jag2;Tgfb1i1;Fgfr2	0.192053	0.71658	0.701854
GO:0010839	negative regulation of keratinocyte proliferation	http://amigo.geneontology.org/amigo/term/GO:0010839	3	1816	13	17184	2.18563	117560;24873;25554	Klf9;Vdr;Snai2	0.192053	0.71658	0.701854
GO:0045197	establishment or maintenance of epithelial cell apical/basal polarity	http://amigo.geneontology.org/amigo/term/GO:0045197	3	1816	13	17184	2.18563	81918;289229;64053	Pard3;Vangl2;Dlg2	0.192053	0.71658	0.701854
GO:0060317	cardiac epithelial to mesenchymal transition	http://amigo.geneontology.org/amigo/term/GO:0060317	3	1816	13	17184	2.18563	155430;313575;81809	Hey2;Heyl;Tgfb2	0.192053	0.71658	0.701854
GO:0010812	negative regulation of cell-substrate adhesion	http://amigo.geneontology.org/amigo/term/GO:0010812	3	1816	13	17184	2.18563	29393;24881;64558	Col1a1;Wnt1;Fzd4	0.192053	0.71658	0.701854
GO:0045821	positive regulation of glycolytic process	http://amigo.geneontology.org/amigo/term/GO:0045821	3	1816	13	17184	2.18563	314312;29665;78975	Entpd5;P2rx7;Prkaa2	0.192053	0.71658	0.701854
GO:0050982	detection of mechanical stimulus	http://amigo.geneontology.org/amigo/term/GO:0050982	3	1816	13	17184	2.18563	293937;291427;498328	Pkd2l1;Loxhd1;Pkd2	0.192053	0.71658	0.701854
GO:0021879	forebrain neuron differentiation	http://amigo.geneontology.org/amigo/term/GO:0021879	3	1816	13	17184	2.18563	29589;25628;161452	Pou3f4;Nkx2-1;Lef1	0.192053	0.71658	0.701854
GO:0014911	positive regulation of smooth muscle cell migration	http://amigo.geneontology.org/amigo/term/GO:0014911	6	1816	35	17184	1.62421	24224;29169;25584;59326;170921;24629	Bcl2;Vtn;F3;Rapgef3;Itga2;Pdgfrb	0.193463	0.713403	0.701854
GO:0097192	extrinsic apoptotic signaling pathway in absence of ligand	http://amigo.geneontology.org/amigo/term/GO:0097192	6	1816	35	17184	1.62421	24224;60427;293524;29884;29496;64314	Bcl2;Kitlg;Bag3;Bok;Erbb3;Casp2	0.193463	0.713403	0.701854
GO:0008219	cell death	http://amigo.geneontology.org/amigo/term/GO:0008219	6	1816	35	17184	1.62421	25314;140610;291541;367345;307309;81809	Emp1;Brinp1;Cidea;Clul1;Sncaip;Tgfb2	0.193463	0.713403	0.701854
GO:0021537	telencephalon development	http://amigo.geneontology.org/amigo/term/GO:0021537	6	1816	35	17184	1.62421	140447;59323;25628;500235;140588;140448	Slc8a2;Erbb4;Nkx2-1;Emx1;Gli3;Slc8a3	0.193463	0.713403	0.701854
GO:1902476	chloride transmembrane transport	http://amigo.geneontology.org/amigo/term/GO:1902476	12	1816	83	17184	1.37053	294141;83718;266733;24780;81658;292597;29501;304081;24781;58971;54300;24397	Clic2;Clic4;Slc12a8;Slc4a2;Gabrp;Ttyh1;Slc12a4;Clic6;Slc4a3;Fxyd1;Slc12a3;Glra2	0.194535	0.711001	0.701854
GO:0051592	response to calcium ion	http://amigo.geneontology.org/amigo/term/GO:0051592	12	1816	83	17184	1.37053	83731;24837;58919;29546;85260;29665;29542;689560;29747;24538;360739;24873	Kcnma1;Tnnt2;Ccnd1;Homer1;Entpd6;P2rx7;Pebp1;Ryr2;Kcnmb1;Lipc;Ranbp1;Vdr	0.194535	0.711001	0.701854
GO:0042542	response to hydrogen peroxide	http://amigo.geneontology.org/amigo/term/GO:0042542	11	1816	75	17184	1.3902	25124;24224;59108;50664;59323;25445;29680;25470;29467;29393;24629	Stat1;Bcl2;Mb;Gnao1;Erbb4;Fosl1;Cyp11a1;Kcna5;Ddit3;Col1a1;Pdgfrb	0.196451	0.706746	0.701854
GO:0033138	positive regulation of peptidyl-serine phosphorylation	http://amigo.geneontology.org/amigo/term/GO:0033138	11	1816	75	17184	1.3902	81737;24224;81531;24221;59326;171040;58935;83785;29613;310838;310552	Ntf3;Bcl2;Pfn2;Avp;Rapgef3;Il11;Gas6;Vegfa;Ntrk3;Bcar3;Sfrp2	0.196451	0.706746	0.701854
GO:0001525	angiogenesis	http://amigo.geneontology.org/amigo/term/GO:0001525	23	1816	176	17184	1.23962	54250;116662;83718;317181;316348;303505;29369;311332;313633;497815;64032;25444;317674;24680;79114;56820;24832;171374;59326;25022;78967;83785;58965	Fgf2;Ecm1;Clic4;Srpx2;Pdcl3;Plxdc1;Fgf18;Dll4;Ephb2;Nrcam;Ctgf;Fgf9;Fzd5;Prkca;Fgfr1;Ramp3;Thy1;Atp5b;Rapgef3;Fgfr2;Mcam;Vegfa;Ramp1	0.196742	0.706103	0.701854
GO:0007179	transforming growth factor beta receptor signaling pathway	http://amigo.geneontology.org/amigo/term/GO:0007179	10	1816	67	17184	1.4146	29152;83838;25717;81809;25447;85435;300054;59106;257645;64466	Mstn;Ltbp3;Tgfb3;Tgfb2;Fshb;Smad9;Foxh1;Ltbp2;Itgb5;Cited1	0.197925	0.7035	0.701854
GO:0031532	actin cytoskeleton reorganization	http://amigo.geneontology.org/amigo/term/GO:0031532	8	1816	51	17184	1.48647	362393;313977;315907;57341;60663;114560;114116;246212	Antxr1;Lpin1;Nrk;Parva;Insrr;Rap2a;Cdc42bpa;Sipa1l1	0.198671	0.701866	0.701854
GO:0050885	neuromuscular process controlling balance	http://amigo.geneontology.org/amigo/term/GO:0050885	9	1816	59	17184	1.44565	83731;25567;302920;64532;308596;171355;360417;79433;266603	Kcnma1;Tnr;Rbfox1;Adcy5;Ush1c;Pou4f2;Ptprq;Myh10;Aldh1a3	0.198764	0.701663	0.701854
GO:0048873	homeostasis of number of cells within a tissue	http://amigo.geneontology.org/amigo/term/GO:0048873	5	1816	28	17184	1.69165	24224;24368;685277;29665;314981	Bcl2;Fh;Ildr2;P2rx7;Col14a1	0.203285	0.691896	0.701854
GO:0040007	growth	http://amigo.geneontology.org/amigo/term/GO:0040007	5	1816	28	17184	1.69165	24224;29454;252834;83785;308409	Bcl2;Gdf11;Gdf6;Vegfa;Opa3	0.203285	0.691896	0.701854
GO:0042157	lipoprotein metabolic process	http://amigo.geneontology.org/amigo/term/GO:0042157	5	1816	28	17184	1.69165	300438;24530;362951;503164;25747	Ldlr;Lcat;RGD1309808;Apol9a;Ppara	0.203285	0.691896	0.701854
GO:0016485	protein processing	http://amigo.geneontology.org/amigo/term/GO:0016485	12	1816	84	17184	1.35413	287899;25669;293448;301011;25507;171290;171528;29665;171085;25121;140588;64314	Adamts2;Cpe;Uqcrc2;Uqcrc1;Pcsk6;Gzmc;Gzmb;P2rx7;Pcsk4;Pcsk2;Gli3;Casp2	0.204362	0.689601	0.701854
GO:0034976	response to endoplasmic reticulum stress	http://amigo.geneontology.org/amigo/term/GO:0034976	11	1816	76	17184	1.37183	29693;192235;156117;25617;362339;63912;29220;63878;117030;29467;56816	Atp2a2;Hyou1;Casp12;Hspa5;Creb3l2;Fam129a;Thbs4;Stc2;Erp29;Ddit3;Park2	0.206864	0.684315	0.701854
GO:0021987	cerebral cortex development	http://amigo.geneontology.org/amigo/term/GO:0021987	11	1816	76	17184	1.37183	500453;500987;24654;312781;311456;309025;25696;690965;500235;24587;310341	Pax5;H2afx;Plcb1;Lrp6;Mkks;Tacc2;Vldlr;Ccdc85c;Emx1;Nefh;Fat4	0.206864	0.684315	0.701854
GO:0007623	circadian rhythm	http://amigo.geneontology.org/amigo/term/GO:0007623	14	1816	101	17184	1.31406	59265;83731;24311;252917;81656;29546;117560;29496;25261;25628;114211;29613;24538;24773	Phlpp1;Kcnma1;Ddc;Nr1d1;Dpyd;Homer1;Klf9;Erbb3;Id1;Nkx2-1;Mtnr1a;Ntrk3;Lipc;Sftpa1	0.207746	0.682468	0.701854
GO:0018107	peptidyl-threonine phosphorylation	http://amigo.geneontology.org/amigo/term/GO:0018107	6	1816	36	17184	1.57901	24224;117558;25636;24680;25058;54348	Bcl2;Mylk2;Prkaca;Prkca;Hk1;Stk39	0.208823	0.680221	0.701854
GO:0048709	oligodendrocyte differentiation	http://amigo.geneontology.org/amigo/term/GO:0048709	6	1816	36	17184	1.57901	24224;29884;29169;25628;140588;293165	Bcl2;Bok;Vtn;Nkx2-1;Gli3;Sox6	0.208823	0.680221	0.701854
GO:0001569	patterning of blood vessels	http://amigo.geneontology.org/amigo/term/GO:0001569	6	1816	36	17184	1.57901	311332;315497;161452;83785;499745;310552	Dll4;Tbx20;Lef1;Vegfa;Nrarp;Sfrp2	0.208823	0.680221	0.701854
GO:0060135	maternal process involved in female pregnancy	http://amigo.geneontology.org/amigo/term/GO:0060135	6	1816	36	17184	1.57901	170512;117544;84420;29680;245983;302668	Ifi27;Ppat;Adcy7;Cyp11a1;Il11ra1;Ace2	0.208823	0.680221	0.701854
GO:0070374	positive regulation of ERK1 and ERK2 cascade	http://amigo.geneontology.org/amigo/term/GO:0070374	20	1816	152	17184	1.2478	29412;54250;679975;29369;25344;25149;64457;56064;294806;59323;64032;24680;29354;25022;58935;83785;25599;116677;24629;170582	Adra1a;Fgf2;Gpr183;Fgf18;Phb;Esr2;Ndrg4;Nptn;C1qtnf3;Erbb4;Ctgf;Prkca;Pla2g5;Fgfr2;Gas6;Vegfa;Cd74;F2rl1;Pdgfrb;Fgf19	0.208848	0.68017	0.701854
GO:0072643	interferon-gamma secretion	http://amigo.geneontology.org/amigo/term/GO:0072643	2	1816	7	17184	2.70547	313806;116677	Rnf19b;F2rl1	0.209993	0.677795	0.701854
GO:0030214	hyaluronan catabolic process	http://amigo.geneontology.org/amigo/term/GO:0030214	2	1816	7	17184	2.70547	54250;64468	Fgf2;Hyal2	0.209993	0.677795	0.701854
GO:0048312	intracellular distribution of mitochondria	http://amigo.geneontology.org/amigo/term/GO:0048312	2	1816	7	17184	2.70547	303300;64531	Cluh;Synj2bp	0.209993	0.677795	0.701854
GO:0006782	protoporphyrinogen IX biosynthetic process	http://amigo.geneontology.org/amigo/term/GO:0006782	2	1816	7	17184	2.70547	25374;65155	Alad;Alas1	0.209993	0.677795	0.701854
GO:0060011	Sertoli cell proliferation	http://amigo.geneontology.org/amigo/term/GO:0060011	2	1816	7	17184	2.70547	25149;25447	Esr2;Fshb	0.209993	0.677795	0.701854
GO:0048702	embryonic neurocranium morphogenesis	http://amigo.geneontology.org/amigo/term/GO:0048702	2	1816	7	17184	2.70547	25717;81809	Tgfb3;Tgfb2	0.209993	0.677795	0.701854
GO:0042136	neurotransmitter biosynthetic process	http://amigo.geneontology.org/amigo/term/GO:0042136	2	1816	7	17184	2.70547	64040;24380	Aldh9a1;Gad2	0.209993	0.677795	0.701854
GO:0010764	negative regulation of fibroblast migration	http://amigo.geneontology.org/amigo/term/GO:0010764	2	1816	7	17184	2.70547	54250;64468	Fgf2;Hyal2	0.209993	0.677795	0.701854
GO:1903076	regulation of protein localization to plasma membrane	http://amigo.geneontology.org/amigo/term/GO:1903076	2	1816	7	17184	2.70547	305614;304266	Sptbn1;Gbp1	0.209993	0.677795	0.701854
GO:1901385	regulation of voltage-gated calcium channel activity	http://amigo.geneontology.org/amigo/term/GO:1901385	2	1816	7	17184	2.70547	116600;24907	Cacnb2;Dmd	0.209993	0.677795	0.701854
GO:0014066	regulation of phosphatidylinositol 3-kinase signaling	http://amigo.geneontology.org/amigo/term/GO:0014066	2	1816	7	17184	2.70547	314312;680616	Entpd5;Ppp1r16b	0.209993	0.677795	0.701854
GO:0048671	negative regulation of collateral sprouting	http://amigo.geneontology.org/amigo/term/GO:0048671	2	1816	7	17184	2.70547	308739;360827	Rgma;Ulk1	0.209993	0.677795	0.701854
GO:0021798	forebrain dorsal/ventral pattern formation	http://amigo.geneontology.org/amigo/term/GO:0021798	2	1816	7	17184	2.70547	25628;140588	Nkx2-1;Gli3	0.209993	0.677795	0.701854
GO:0006003	fructose 2,6-bisphosphate metabolic process	http://amigo.geneontology.org/amigo/term/GO:0006003	2	1816	7	17184	2.70547	24640;24638	Pfkfb2;Pfkfb1	0.209993	0.677795	0.701854
GO:0097264	self proteolysis	http://amigo.geneontology.org/amigo/term/GO:0097264	2	1816	7	17184	2.70547	156117;306451	Casp12;Tenm3	0.209993	0.677795	0.701854
GO:0060561	apoptotic process involved in morphogenesis	http://amigo.geneontology.org/amigo/term/GO:0060561	2	1816	7	17184	2.70547	317674;161452	Fzd5;Lef1	0.209993	0.677795	0.701854
GO:0042490	mechanoreceptor differentiation	http://amigo.geneontology.org/amigo/term/GO:0042490	2	1816	7	17184	2.70547	81737;29613	Ntf3;Ntrk3	0.209993	0.677795	0.701854
GO:1900121	negative regulation of receptor binding	http://amigo.geneontology.org/amigo/term/GO:1900121	2	1816	7	17184	2.70547	360406;24223	Ptprf;B2m	0.209993	0.677795	0.701854
GO:0046903	secretion	http://amigo.geneontology.org/amigo/term/GO:0046903	2	1816	7	17184	2.70547	29158;311865	Fbln5;Ptges2	0.209993	0.677795	0.701854
GO:0022038	corpus callosum development	http://amigo.geneontology.org/amigo/term/GO:0022038	2	1816	7	17184	2.70547	313633;363167	Ephb2;Ulk4	0.209993	0.677795	0.701854
GO:0042760	very long-chain fatty acid catabolic process	http://amigo.geneontology.org/amigo/term/GO:0042760	2	1816	7	17184	2.70547	192272;25363	Acot2;Acadvl	0.209993	0.677795	0.701854
GO:0032466	negative regulation of cytokinesis	http://amigo.geneontology.org/amigo/term/GO:0032466	2	1816	7	17184	2.70547	308607;361916	E2f8;Chmp4c	0.209993	0.677795	0.701854
GO:0006081	cellular aldehyde metabolic process	http://amigo.geneontology.org/amigo/term/GO:0006081	2	1816	7	17184	2.70547	64040;29646	Aldh9a1;Adh4	0.209993	0.677795	0.701854
GO:0055012	ventricular cardiac muscle cell differentiation	http://amigo.geneontology.org/amigo/term/GO:0055012	2	1816	7	17184	2.70547	246297;499497	Myocd;Mef2c	0.209993	0.677795	0.701854
GO:0045199	maintenance of epithelial cell apical/basal polarity	http://amigo.geneontology.org/amigo/term/GO:0045199	2	1816	7	17184	2.70547	60377;366031	Lin7b;Crb2	0.209993	0.677795	0.701854
GO:2001020	regulation of response to DNA damage stimulus	http://amigo.geneontology.org/amigo/term/GO:2001020	2	1816	7	17184	2.70547	306252;316351	Nek4;Npas2	0.209993	0.677795	0.701854
GO:0006084	acetyl-CoA metabolic process	http://amigo.geneontology.org/amigo/term/GO:0006084	2	1816	7	17184	2.70547	170587;116719	Cs;Acacb	0.209993	0.677795	0.701854
GO:0030388	fructose 1,6-bisphosphate metabolic process	http://amigo.geneontology.org/amigo/term/GO:0030388	2	1816	7	17184	2.70547	65152;24191	Pfkm;Aldoc	0.209993	0.677795	0.701854
GO:0032964	collagen biosynthetic process	http://amigo.geneontology.org/amigo/term/GO:0032964	2	1816	7	17184	2.70547	29393;29345	Col1a1;Serpinh1	0.209993	0.677795	0.701854
GO:0050672	negative regulation of lymphocyte proliferation	http://amigo.geneontology.org/amigo/term/GO:0050672	2	1816	7	17184	2.70547	25704;84046	Il2ra;Sox11	0.209993	0.677795	0.701854
GO:0060040	retinal bipolar neuron differentiation	http://amigo.geneontology.org/amigo/term/GO:0060040	2	1816	7	17184	2.70547	365394;313713	Cabp4;Casz1	0.209993	0.677795	0.701854
GO:2000727	positive regulation of cardiac muscle cell differentiation	http://amigo.geneontology.org/amigo/term/GO:2000727	2	1816	7	17184	2.70547	246297;499497	Myocd;Mef2c	0.209993	0.677795	0.701854
GO:0010818	T cell chemotaxis	http://amigo.geneontology.org/amigo/term/GO:0010818	2	1816	7	17184	2.70547	246759;305236	Cxcl9;Cxcl11	0.209993	0.677795	0.701854
GO:0019674	NAD metabolic process	http://amigo.geneontology.org/amigo/term/GO:0019674	2	1816	7	17184	2.70547	24534;24551	Ldhb;Mdh1	0.209993	0.677795	0.701854
GO:0060510	Type II pneumocyte differentiation	http://amigo.geneontology.org/amigo/term/GO:0060510	2	1816	7	17184	2.70547	29227;25628	Nfib;Nkx2-1	0.209993	0.677795	0.701854
GO:0016264	gap junction assembly	http://amigo.geneontology.org/amigo/term/GO:0016264	2	1816	7	17184	2.70547	363677;287925	Gjd3;Pkp2	0.209993	0.677795	0.701854
GO:0022900	electron transport chain	http://amigo.geneontology.org/amigo/term/GO:0022900	2	1816	7	17184	2.70547	499529;301427	Ndufs4;Ndufb3	0.209993	0.677795	0.701854
GO:0060430	lung saccule development	http://amigo.geneontology.org/amigo/term/GO:0060430	2	1816	7	17184	2.70547	83838;25628	Ltbp3;Nkx2-1	0.209993	0.677795	0.701854
GO:0071321	cellular response to cGMP	http://amigo.geneontology.org/amigo/term/GO:0071321	2	1816	7	17184	2.70547	114244;50678	Hcn2;Pde3a	0.209993	0.677795	0.701854
GO:0030913	paranodal junction assembly	http://amigo.geneontology.org/amigo/term/GO:0030913	2	1816	7	17184	2.70547	116690;362036	Nfasc;Ank2	0.209993	0.677795	0.701854
GO:0006101	citrate metabolic process	http://amigo.geneontology.org/amigo/term/GO:0006101	2	1816	7	17184	2.70547	170587;79250	Cs;Aco2	0.209993	0.677795	0.701854
GO:0048070	regulation of developmental pigmentation	http://amigo.geneontology.org/amigo/term/GO:0048070	2	1816	7	17184	2.70547	24224;312566	Bcl2;Adamts9	0.209993	0.677795	0.701854
GO:0035767	endothelial cell chemotaxis	http://amigo.geneontology.org/amigo/term/GO:0035767	2	1816	7	17184	2.70547	83785;310999	Vegfa;Plekhg5	0.209993	0.677795	0.701854
GO:2000601	positive regulation of Arp2/3 complex-mediated actin nucleation	http://amigo.geneontology.org/amigo/term/GO:2000601	2	1816	7	17184	2.70547	286928;682507	Abi2;Wasl	0.209993	0.677795	0.701854
GO:0007213	G-protein coupled acetylcholine receptor signaling pathway	http://amigo.geneontology.org/amigo/term/GO:0007213	2	1816	7	17184	2.70547	24654;25592	Plcb1;Agrn	0.209993	0.677795	0.701854
GO:0060231	mesenchymal to epithelial transition	http://amigo.geneontology.org/amigo/term/GO:0060231	2	1816	7	17184	2.70547	24883;309122	Wt1;H19	0.209993	0.677795	0.701854
GO:0022029	telencephalon cell migration	http://amigo.geneontology.org/amigo/term/GO:0022029	2	1816	7	17184	2.70547	25567;25628	Tnr;Nkx2-1	0.209993	0.677795	0.701854
GO:2000510	positive regulation of dendritic cell chemotaxis	http://amigo.geneontology.org/amigo/term/GO:2000510	2	1816	7	17184	2.70547	64202;58935	Calr;Gas6	0.209993	0.677795	0.701854
GO:0034372	very-low-density lipoprotein particle remodeling	http://amigo.geneontology.org/amigo/term/GO:0034372	2	1816	7	17184	2.70547	24530;24538	Lcat;Lipc	0.209993	0.677795	0.701854
GO:0030104	water homeostasis	http://amigo.geneontology.org/amigo/term/GO:0030104	2	1816	7	17184	2.70547	64055;25240	Guca2b;Aqp1	0.209993	0.677795	0.701854
GO:0034551	mitochondrial respiratory chain complex III assembly	http://amigo.geneontology.org/amigo/term/GO:0034551	2	1816	7	17184	2.70547	361805;301514	Uqcc2;Bcs1l	0.209993	0.677795	0.701854
GO:0045581	negative regulation of T cell differentiation	http://amigo.geneontology.org/amigo/term/GO:0045581	2	1816	7	17184	2.70547	499745;25599	Nrarp;Cd74	0.209993	0.677795	0.701854
GO:0042270	protection from natural killer cell mediated cytotoxicity	http://amigo.geneontology.org/amigo/term/GO:0042270	2	1816	7	17184	2.70547	24811;414819	Tap1;RT1-CE16	0.209993	0.677795	0.701854
GO:1901222	regulation of NIK/NF-kappaB signaling	http://amigo.geneontology.org/amigo/term/GO:1901222	2	1816	7	17184	2.70547	315732;311437	Uaca;Rassf2	0.209993	0.677795	0.701854
GO:0014054	positive regulation of gamma-aminobutyric acid secretion	http://amigo.geneontology.org/amigo/term/GO:0014054	2	1816	7	17184	2.70547	29665;366274	P2rx7;Ntsr1	0.209993	0.677795	0.701854
GO:0060028	convergent extension involved in axis elongation	http://amigo.geneontology.org/amigo/term/GO:0060028	2	1816	7	17184	2.70547	289229;310552	Vangl2;Sfrp2	0.209993	0.677795	0.701854
GO:0002138	retinoic acid biosynthetic process	http://amigo.geneontology.org/amigo/term/GO:0002138	2	1816	7	17184	2.70547	24188;266603	Aldh1a1;Aldh1a3	0.209993	0.677795	0.701854
GO:0050847	progesterone receptor signaling pathway	http://amigo.geneontology.org/amigo/term/GO:0050847	2	1816	7	17184	2.70547	25344;117560	Phb;Klf9	0.209993	0.677795	0.701854
GO:2000188	regulation of cholesterol homeostasis	http://amigo.geneontology.org/amigo/term/GO:2000188	2	1816	7	17184	2.70547	300438;252917	Ldlr;Nr1d1	0.209993	0.677795	0.701854
GO:0022602	ovulation cycle process	http://amigo.geneontology.org/amigo/term/GO:0022602	2	1816	7	17184	2.70547	29152;114495	Mstn;Map2k6	0.209993	0.677795	0.701854
GO:1903351	cellular response to dopamine	http://amigo.geneontology.org/amigo/term/GO:1903351	2	1816	7	17184	2.70547	114245;25261	Hcn3;Id1	0.209993	0.677795	0.701854
GO:0060536	cartilage morphogenesis	http://amigo.geneontology.org/amigo/term/GO:0060536	2	1816	7	17184	2.70547	499497;25554	Mef2c;Snai2	0.209993	0.677795	0.701854
GO:0050801	ion homeostasis	http://amigo.geneontology.org/amigo/term/GO:0050801	2	1816	7	17184	2.70547	64055;362202	Guca2b;Epb42	0.209993	0.677795	0.701854
GO:0016188	synaptic vesicle maturation	http://amigo.geneontology.org/amigo/term/GO:0016188	2	1816	7	17184	2.70547	25558;25531	Stxbp1;Rab3a	0.209993	0.677795	0.701854
GO:0030252	growth hormone secretion	http://amigo.geneontology.org/amigo/term/GO:0030252	2	1816	7	17184	2.70547	24239;25012	Cacna1c;Snap25	0.209993	0.677795	0.701854
GO:0085029	extracellular matrix assembly	http://amigo.geneontology.org/amigo/term/GO:0085029	2	1816	7	17184	2.70547	192179;58935	Gpm6b;Gas6	0.209993	0.677795	0.701854
GO:0071875	adrenergic receptor signaling pathway	http://amigo.geneontology.org/amigo/term/GO:0071875	2	1816	7	17184	2.70547	29412;24173	Adra1a;Adra1b	0.209993	0.677795	0.701854
GO:0031667	response to nutrient levels	http://amigo.geneontology.org/amigo/term/GO:0031667	13	1816	93	17184	1.32505	25374;25149;65155;192272;29456;25040;309122;25705;24483;29393;24538;83516;499497	Alad;Esr2;Alas1;Acot2;Map1b;Gip;H19;Zeb1;Igf2;Col1a1;Lipc;Ppargc1a;Mef2c	0.211125	0.675461	0.703992
GO:0010460	positive regulation of heart rate	http://amigo.geneontology.org/amigo/term/GO:0010460	4	1816	21	17184	1.80416	29412;292905;155430;689560	Adra1a;Hrc;Hey2;Ryr2	0.212214	0.673225	0.703992
GO:0000188	inactivation of MAPK activity	http://amigo.geneontology.org/amigo/term/GO:0000188	4	1816	21	17184	1.80416	60587;311151;24680;305539	Dusp4;Dusp19;Prkca;Spred2	0.212214	0.673225	0.703992
GO:0046928	regulation of neurotransmitter secretion	http://amigo.geneontology.org/amigo/term/GO:0046928	4	1816	21	17184	1.80416	307309;117101;499497;56816	Sncaip;Kcnc3;Mef2c;Park2	0.212214	0.673225	0.703992
GO:0032026	response to magnesium ion	http://amigo.geneontology.org/amigo/term/GO:0032026	4	1816	21	17184	1.80416	58919;85260;689560;24538	Ccnd1;Entpd6;Ryr2;Lipc	0.212214	0.673225	0.703992
GO:0010226	response to lithium ion	http://amigo.geneontology.org/amigo/term/GO:0010226	4	1816	21	17184	1.80416	25662;29437;161452;29628	Igfbp2;Acta1;Lef1;Gria3	0.212214	0.673225	0.703992
GO:0035050	embryonic heart tube development	http://amigo.geneontology.org/amigo/term/GO:0035050	4	1816	21	17184	1.80416	353305;114109;54254;315497	Tbx3;Nkx2-5;Gata4;Tbx20	0.212214	0.673225	0.703992
GO:0051260	protein homooligomerization	http://amigo.geneontology.org/amigo/term/GO:0051260	24	1816	187	17184	1.21732	83731;25374;365377;64358;315174;303886;64467;25736;117101;365241;29220;66022;64672;294065;65180;25470;24904;497886;307234;25014;24686;294297;296395;25418	Kcnma1;Alad;Trim72;Kcna6;Scube1;Muc20;Entpd2;Kcnb1;Kcnc3;Kcna7;Thbs4;Kcns2;Pln;Kcnv2;Kcnd2;Kcna5;Slc22a1;C1qtnf2;Kcng2;Acat1;Prnp;Scube3;Kcng1;Dpysl3	0.212705	0.672223	0.704287
GO:0051607	defense response to virus	http://amigo.geneontology.org/amigo/term/GO:0051607	15	1816	110	17184	1.29277	293052;24224;304549;25560;246759;304507;378947;298693;363938;361749;171569;64468;116677;24930;100360801	Isg20;Bcl2;Oasl2;Abcc9;Cxcl9;Oas1i;Bst2;Isg15;Oas2;Il33;Spon2;Hyal2;F2rl1;Cd8a;Ddx60	0.213085	0.671448	0.704287
GO:0009791	post-embryonic development	http://amigo.geneontology.org/amigo/term/GO:0009791	14	1816	102	17184	1.3011	295645;24224;282840;296787;291133;24158;363925;679869;25531;500235;25022;293165;296511;308690	Slc4a10;Bcl2;Atf5;Sema3c;Aldh5a1;Acadm;Myl2;Tcf7l2;Rab3a;Emx1;Fgfr2;Sox6;Alx4;Ndn	0.216957	0.663626	0.704287
GO:0030855	epithelial cell differentiation	http://amigo.geneontology.org/amigo/term/GO:0030855	11	1816	77	17184	1.35394	24883;498034;303924;25363;295458;24191;84574;25022;83785;450225;315190	Wt1;Fn3k;Upk1b;Acadvl;Bdh2;Aldoc;Tgfb1i1;Fgfr2;Vegfa;Krt10;Upk3a	0.217507	0.662526	0.704287
GO:0006536	glutamate metabolic process	http://amigo.geneontology.org/amigo/term/GO:0006536	3	1816	14	17184	2.02939	24401;291133;361755	Got1;Aldh5a1;Aldh18a1	0.21773	0.662082	0.704287
GO:0010832	negative regulation of myotube differentiation	http://amigo.geneontology.org/amigo/term/GO:0010832	3	1816	14	17184	2.02939	246297;365377;114109	Myocd;Trim72;Nkx2-5	0.21773	0.662082	0.704287
GO:0043508	negative regulation of JUN kinase activity	http://amigo.geneontology.org/amigo/term/GO:0043508	3	1816	14	17184	2.02939	116457;311151;310552	Mapk8ip1;Dusp19;Sfrp2	0.21773	0.662082	0.704287
GO:0035428	hexose transmembrane transport	http://amigo.geneontology.org/amigo/term/GO:0035428	3	1816	14	17184	2.02939	25139;366251;308028	Slc2a4;Slc2a10;Slc2a12	0.21773	0.662082	0.704287
GO:0010738	regulation of protein kinase A signaling	http://amigo.geneontology.org/amigo/term/GO:0010738	3	1816	14	17184	2.02939	63885;114124;64553	Pde10a;Akap1;Akap6	0.21773	0.662082	0.704287
GO:0035909	aorta morphogenesis	http://amigo.geneontology.org/amigo/term/GO:0035909	3	1816	14	17184	2.02939	303398;300054;24629	Tbx2;Foxh1;Pdgfrb	0.21773	0.662082	0.704287
GO:0014032	neural crest cell development	http://amigo.geneontology.org/amigo/term/GO:0014032	3	1816	14	17184	2.02939	81507;84046;25554	Bmpr1a;Sox11;Snai2	0.21773	0.662082	0.704287
GO:0042059	negative regulation of epidermal growth factor receptor signaling pathway	http://amigo.geneontology.org/amigo/term/GO:0042059	3	1816	14	17184	2.02939	360406;314613;313729	Ptprf;Rnf126;Errfi1	0.21773	0.662082	0.704287
GO:0021680	cerebellar Purkinje cell layer development	http://amigo.geneontology.org/amigo/term/GO:0021680	3	1816	14	17184	2.02939	25617;81524;79433	Hspa5;Nfix;Myh10	0.21773	0.662082	0.704287
GO:0046939	nucleotide phosphorylation	http://amigo.geneontology.org/amigo/term/GO:0046939	3	1816	14	17184	2.02939	24184;64053;24183	Ak2;Dlg2;Ak1	0.21773	0.662082	0.704287
GO:0045651	positive regulation of macrophage differentiation	http://amigo.geneontology.org/amigo/term/GO:0045651	3	1816	14	17184	2.02939	498951;24680;25587	Il34;Prkca;Id2	0.21773	0.662082	0.704287
GO:0045737	positive regulation of cyclin-dependent protein serine/threonine kinase activity	http://amigo.geneontology.org/amigo/term/GO:0045737	3	1816	14	17184	2.02939	58919;64033;298848	Ccnd1;Ccnd2;Mapre3	0.21773	0.662082	0.704287
GO:2000178	negative regulation of neural precursor cell proliferation	http://amigo.geneontology.org/amigo/term/GO:2000178	3	1816	14	17184	2.02939	25587;361303;311331	Id2;Lims2;Spint1	0.21773	0.662082	0.704287
GO:0010447	response to acidic pH	http://amigo.geneontology.org/amigo/term/GO:0010447	3	1816	14	17184	2.02939	58968;25364;25040	Acan;Asic2;Gip	0.21773	0.662082	0.704287
GO:0001779	natural killer cell differentiation	http://amigo.geneontology.org/amigo/term/GO:0001779	3	1816	14	17184	2.02939	245983;25587;25232	Il11ra1;Id2;Tyro3	0.21773	0.662082	0.704287
GO:0019433	triglyceride catabolic process	http://amigo.geneontology.org/amigo/term/GO:0019433	3	1816	14	17184	2.02939	25330;29254;24538	Lipe;Mgll;Lipc	0.21773	0.662082	0.704287
GO:0042267	natural killer cell mediated cytotoxicity	http://amigo.geneontology.org/amigo/term/GO:0042267	3	1816	14	17184	2.02939	292450;171528;313806	Raet1e;Gzmb;Rnf19b	0.21773	0.662082	0.704287
GO:0007588	excretion	http://amigo.geneontology.org/amigo/term/GO:0007588	3	1816	14	17184	2.02939	64055;114628;25672	Guca2b;Abcg5;Nr3c2	0.21773	0.662082	0.704287
GO:0044030	regulation of DNA methylation	http://amigo.geneontology.org/amigo/term/GO:0044030	3	1816	14	17184	2.02939	299979;497672;502875	Grhl2;Brca1;H1foo	0.21773	0.662082	0.704287
GO:0016064	immunoglobulin mediated immune response	http://amigo.geneontology.org/amigo/term/GO:0016064	3	1816	14	17184	2.02939	171060;293624;25599	Il13ra2;Irf7;Cd74	0.21773	0.662082	0.704287
GO:0055072	iron ion homeostasis	http://amigo.geneontology.org/amigo/term/GO:0055072	5	1816	29	17184	1.63322	310681;81735;362202;295458;24223	Hfe2;Neo1;Epb42;Bdh2;B2m	0.221013	0.655583	0.708575
GO:0048663	neuron fate commitment	http://amigo.geneontology.org/amigo/term/GO:0048663	5	1816	29	17184	1.63322	81809;25587;25628;140588;24881	Tgfb2;Id2;Nkx2-1;Gli3;Wnt1	0.221013	0.655583	0.708575
GO:0042632	cholesterol homeostasis	http://amigo.geneontology.org/amigo/term/GO:0042632	9	1816	61	17184	1.39809	300438;29359;79131;29161;24530;65030;293649;114628;24538	Ldlr;Pla2g10;Fabp3;Cav3;Lcat;Ephx2;Lrp5;Abcg5;Lipc	0.222784	0.652116	0.708575
GO:0032092	positive regulation of protein binding	http://amigo.geneontology.org/amigo/term/GO:0032092	9	1816	61	17184	1.39809	25687;25592;362508;282836;29169;679869;266759;289257;24223	Cald1;Agrn;Spag8;Cthrc1;Vtn;Tcf7l2;Hspa4;Spta1;B2m	0.222784	0.652116	0.708575
GO:0043406	positive regulation of MAP kinase activity	http://amigo.geneontology.org/amigo/term/GO:0043406	8	1816	53	17184	1.43021	54250;291006;29369;60427;79114;83785;499497;24629	Fgf2;Diras2;Fgf18;Kitlg;Fgfr1;Vegfa;Mef2c;Pdgfrb	0.224587	0.648615	0.708575
GO:0007389	pattern specification process	http://amigo.geneontology.org/amigo/term/GO:0007389	8	1816	53	17184	1.43021	155430;300813;25705;81507;25628;140588;367944;296511	Hey2;Rnf111;Zeb1;Bmpr1a;Nkx2-1;Gli3;Zic3;Alx4	0.224587	0.648615	0.708575
GO:0038032	termination of G-protein coupled receptor signaling pathway	http://amigo.geneontology.org/amigo/term/GO:0038032	6	1816	37	17184	1.53624	690116;54294;308118;29480;81760;54295	Rgsl1;Rgs5;Rgs17;Rgs4;Grk1;Rgs6	0.224594	0.648601	0.708575
GO:0050714	positive regulation of protein secretion	http://amigo.geneontology.org/amigo/term/GO:0050714	6	1816	37	17184	1.53624	360570;27064;25717;81809;29665;140594	Myo18a;Ankrd1;Tgfb3;Tgfb2;P2rx7;Sytl4	0.224594	0.648601	0.708575
GO:0009306	protein secretion	http://amigo.geneontology.org/amigo/term/GO:0009306	6	1816	37	17184	1.53624	315598;117030;25531;81755;116677;313783	C1qtnf5;Erp29;Rab3a;Rab3b;F2rl1;Olfm2	0.224594	0.648601	0.708575
GO:0045907	positive regulation of vasoconstriction	http://amigo.geneontology.org/amigo/term/GO:0045907	7	1816	45	17184	1.47378	29412;25461;57305;24929;24173;24221;25290	Adra1a;Hrh2;Uts2r;Ptger3;Adra1b;Avp;Alox5	0.225398	0.647049	0.708575
GO:1901215	negative regulation of neuron death	http://amigo.geneontology.org/amigo/term/GO:1901215	7	1816	45	17184	1.47378	305081;25149;81735;25747;83785;83516;56816	Cd34;Esr2;Neo1;Ppara;Vegfa;Ppargc1a;Park2	0.225398	0.647049	0.708575
GO:0019233	sensory perception of pain	http://amigo.geneontology.org/amigo/term/GO:0019233	11	1816	78	17184	1.3365	287424;25240;25040;29665;65030;25290;65180;24596;64053;63887;308690	Aloxe3;Aqp1;Gip;P2rx7;Ephx2;Alox5;Kcnd2;Ngfr;Dlg2;Nmu;Ndn	0.228369	0.641364	0.708575
GO:0050731	positive regulation of peptidyl-tyrosine phosphorylation	http://amigo.geneontology.org/amigo/term/GO:0050731	13	1816	95	17184	1.297	81737;60427;303882;29220;24483;29169;501869;24832;25298;171040;315609;83785;25599	Ntf3;Kitlg;Tnk2;Thbs4;Igf2;Vtn;Sh2d1b;Thy1;Cck;Il11;Cd3e;Vegfa;Cd74	0.230701	0.63695	0.708575
GO:0006366	transcription from RNA polymerase II promoter	http://amigo.geneontology.org/amigo/term/GO:0006366	54	1816	456	17184	1.12426	500453;297783;308766;299138;24883;502374;361060;25344;361508;25149;114109;305471;54254;311658;362339;155430;29227;366542;297804;313575;25445;65050;29589;117560;360896;171355;302855;500239;619436;500982;300054;113983;691041;81507;300954;81524;679869;25747;84046;681193;25628;161452;192110;499951;367944;100360880;140589;499497;680712;302946;296511;308690;25554;29228	Pax5;Mybl1;Mesp1;Six4;Wt1;Polr2l;Ebf2;Phb;Mzf1;Esr2;Nkx2-5;Patz1;Gata4;Nfatc2;Creb3l2;Hey2;Nfib;Six2;Plag1;Heyl;Fosl1;Barhl2;Pou3f4;Klf9;Esrrg;Pou4f2;Rbmx;Figla;Med24;Bsx;Foxh1;Pitx1;Mamstr;Bmpr1a;Sox14;Nfix;Tcf7l2;Ppara;Sox11;LOC681193;Nkx2-1;Lef1;Pou3f1;Gata5;Zic3;Fosb;Gli1;Mef2c;Scx;Glis2;Alx4;Ndn;Snai2;Nfic	0.231113	0.636176	0.708575
GO:0007052	mitotic spindle organization	http://amigo.geneontology.org/amigo/term/GO:0007052	4	1816	22	17184	1.72205	29332;290798;690728;362783	Stmn1;Dctn6;Asun;Eml1	0.233276	0.63213	0.708575
GO:0046513	ceramide biosynthetic process	http://amigo.geneontology.org/amigo/term/GO:0046513	4	1816	22	17184	1.72205	308909;287424;29665;293493	Smpd1;Aloxe3;P2rx7;Fam57b	0.233276	0.63213	0.708575
GO:0050770	regulation of axonogenesis	http://amigo.geneontology.org/amigo/term/GO:0050770	4	1816	22	17184	1.72205	316539;313633;24716;246212	Epha4;Ephb2;Ret;Sipa1l1	0.233276	0.63213	0.708575
GO:0030511	positive regulation of transforming growth factor beta receptor signaling pathway	http://amigo.geneontology.org/amigo/term/GO:0030511	4	1816	22	17184	1.72205	246297;300813;364786;84574	Myocd;Rnf111;Itga8;Tgfb1i1	0.233276	0.63213	0.708575
GO:0008637	apoptotic mitochondrial changes	http://amigo.geneontology.org/amigo/term/GO:0008637	4	1816	22	17184	1.72205	24224;282819;25059;301458	Bcl2;Ppif;Hk2;Ndufs1	0.233276	0.63213	0.708575
GO:0009880	embryonic pattern specification	http://amigo.geneontology.org/amigo/term/GO:0009880	4	1816	22	17184	1.72205	312781;59323;25022;301100	Lrp6;Erbb4;Fgfr2;Ooep	0.233276	0.63213	0.708575
GO:0090103	cochlea morphogenesis	http://amigo.geneontology.org/amigo/term/GO:0090103	4	1816	22	17184	1.72205	29589;282836;25705;289229	Pou3f4;Cthrc1;Zeb1;Vangl2	0.233276	0.63213	0.708575
GO:0043542	endothelial cell migration	http://amigo.geneontology.org/amigo/term/GO:0043542	4	1816	22	17184	1.72205	25124;192248;83785;310999	Stat1;Cdh13;Vegfa;Plekhg5	0.233276	0.63213	0.708575
GO:0007026	negative regulation of microtubule depolymerization	http://amigo.geneontology.org/amigo/term/GO:0007026	4	1816	22	17184	1.72205	54252;29456;306575;362708	Mid1;Map1b;Ckap2;Trim54	0.233276	0.63213	0.708575
GO:0043408	regulation of MAPK cascade	http://amigo.geneontology.org/amigo/term/GO:0043408	9	1816	62	17184	1.37546	29152;59265;117558;360230;29454;81809;25261;252834;363167	Mstn;Phlpp1;Mylk2;Stk40;Gdf11;Tgfb2;Id1;Gdf6;Ulk4	0.23519	0.628582	0.708575
GO:0045892	negative regulation of transcription, DNA-templated	http://amigo.geneontology.org/amigo/term/GO:0045892	60	1816	511	17184	1.11486	308896;680319;308766;299138;64202;24654;25620;24883;315259;27064;293017;305854;25344;309161;300266;353305;307498;25049;155430;361623;29227;252917;288665;313575;689788;297333;303398;306096;29466;63839;315497;314930;314759;25705;94188;25261;497672;113984;56820;313512;25587;113983;171548;679869;312478;25628;305811;140588;161452;192110;29467;58935;293165;314988;680712;302946;310552;24873;64466;29228	Usp47;Tceal7;Mesp1;Six4;Calr;Plcb1;Crem;Wt1;Prickle1;Ankrd1;Bclaf1;Sall2;Phb;Ccdc85b;Cbx5;Tbx3;Pura;Atxn1;Hey2;Trim66;Nfib;Nr1d1;Cux2;Heyl;Prdm5;Smyd1;Tbx2;Dach1;Aes;Fhl2;Tbx20;Zfpm2;Ndufa13;Zeb1;Zfp423;Id1;Brca1;Nr2f2;Ramp3;Dmbx1;Id2;Pitx1;Dkk3;Tcf7l2;Loxl3;Nkx2-1;Rcor2;Gli3;Lef1;Pou3f1;Ddit3;Gas6;Sox6;Zhx2;Scx;Glis2;Sfrp2;Vdr;Cited1;Nfic	0.235524	0.627965	0.708575
GO:0007611	learning or memory	http://amigo.geneontology.org/amigo/term/GO:0007611	8	1816	54	17184	1.40364	25742;25149;286928;24680;24586;29737;24686;499497	S100b;Esr2;Abi2;Prkca;Ncam1;Kcnab1;Prnp;Mef2c	0.237985	0.62345	0.708575
GO:0033574	response to testosterone	http://amigo.geneontology.org/amigo/term/GO:0033574	8	1816	54	17184	1.40364	29152;64202;25149;83535;64033;24221;64672;24183	Mstn;Calr;Esr2;Kcnj11;Ccnd2;Avp;Pln;Ak1	0.237985	0.62345	0.708575
GO:0007566	embryo implantation	http://amigo.geneontology.org/amigo/term/GO:0007566	8	1816	54	17184	1.40364	252922;117560;63878;29366;245983;313488;315191;301100	Pzp;Klf9;Stc2;Serpine2;Il11ra1;Reck;Fbln1;Ooep	0.237985	0.62345	0.708575
GO:0071364	cellular response to epidermal growth factor stimulus	http://amigo.geneontology.org/amigo/term/GO:0071364	5	1816	30	17184	1.57869	29578;25261;29393;313729;25554	Hnrnpa1;Id1;Col1a1;Errfi1;Snai2	0.239186	0.621264	0.708575
GO:0043029	T cell homeostasis	http://amigo.geneontology.org/amigo/term/GO:0043029	5	1816	30	17184	1.57869	24224;25704;84468;29665;287469	Bcl2;Il2ra;Chst3;P2rx7;Foxn1	0.239186	0.621264	0.708575
GO:0000187	activation of MAPK activity	http://amigo.geneontology.org/amigo/term/GO:0000187	11	1816	79	17184	1.31951	81737;114633;25717;303886;114495;29665;117030;497886;29613;266802;25599	Ntf3;Plce1;Tgfb3;Muc20;Map2k6;P2rx7;Erp29;C1qtnf2;Ntrk3;Alk;Cd74	0.239437	0.620809	0.708575
GO:0010977	negative regulation of neuron projection development	http://amigo.geneontology.org/amigo/term/GO:0010977	7	1816	46	17184	1.44166	25567;171088;64532;308739;81808;24596;25418	Tnr;Inpp5j;Adcy5;Rgma;Nr2f1;Ngfr;Dpysl3	0.240008	0.619773	0.708575
GO:0045494	photoreceptor cell maintenance	http://amigo.geneontology.org/amigo/term/GO:0045494	6	1816	38	17184	1.49573	689232;681377;311456;308596;25609;83686	Nxnl2;Rp1;Mkks;Ush1c;Tub;Cngb1	0.240737	0.618457	0.708575
GO:0007162	negative regulation of cell adhesion	http://amigo.geneontology.org/amigo/term/GO:0007162	6	1816	38	17184	1.49573	25567;192248;116696;29496;192181;315191	Tnr;Cdh13;St8sia4;Erbb3;Podxl;Fbln1	0.240737	0.618457	0.708575
GO:0070507	regulation of microtubule cytoskeleton organization	http://amigo.geneontology.org/amigo/term/GO:0070507	3	1816	15	17184	1.89399	25592;685611;29210	Agrn;Phldb2;Epha3	0.244051	0.612519	0.708575
GO:0045333	cellular respiration	http://amigo.geneontology.org/amigo/term/GO:0045333	3	1816	15	17184	1.89399	499529;301458;83516	Ndufs4;Ndufs1;Ppargc1a	0.244051	0.612519	0.708575
GO:0017085	response to insecticide	http://amigo.geneontology.org/amigo/term/GO:0017085	3	1816	15	17184	1.89399	25149;29456;29680	Esr2;Map1b;Cyp11a1	0.244051	0.612519	0.708575
GO:0032543	mitochondrial translation	http://amigo.geneontology.org/amigo/term/GO:0032543	3	1816	15	17184	1.89399	294963;309911;113958	Mrpl47;Qrsl1;Mrps7	0.244051	0.612519	0.708575
GO:0019370	leukotriene biosynthetic process	http://amigo.geneontology.org/amigo/term/GO:0019370	3	1816	15	17184	1.89399	25290;290963;29354	Alox5;Npepo;Pla2g5	0.244051	0.612519	0.708575
GO:0042417	dopamine metabolic process	http://amigo.geneontology.org/amigo/term/GO:0042417	3	1816	15	17184	1.89399	24311;307309;56816	Ddc;Sncaip;Park2	0.244051	0.612519	0.708575
GO:0033762	response to glucagon	http://amigo.geneontology.org/amigo/term/GO:0033762	3	1816	15	17184	1.89399	300438;300047;24638	Ldlr;Cyc1;Pfkfb1	0.244051	0.612519	0.708575
GO:0006171	cAMP biosynthetic process	http://amigo.geneontology.org/amigo/term/GO:0006171	3	1816	15	17184	1.89399	64508;64532;84420	Adcy3;Adcy5;Adcy7	0.244051	0.612519	0.708575
GO:0034389	lipid particle organization	http://amigo.geneontology.org/amigo/term/GO:0034389	3	1816	15	17184	1.89399	501283;290223;311617	Plin5;Fitm1;Fitm2	0.244051	0.612519	0.708575
GO:2000251	positive regulation of actin cytoskeleton reorganization	http://amigo.geneontology.org/amigo/term/GO:2000251	3	1816	15	17184	1.89399	81737;59326;29613	Ntf3;Rapgef3;Ntrk3	0.244051	0.612519	0.708575
GO:0031116	positive regulation of microtubule polymerization	http://amigo.geneontology.org/amigo/term/GO:0031116	3	1816	15	17184	1.89399	29161;29477;29456	Cav3;Mapt;Map1b	0.244051	0.612519	0.708575
GO:0001913	T cell mediated cytotoxicity	http://amigo.geneontology.org/amigo/term/GO:0001913	3	1816	15	17184	1.89399	363058;292450;171528	Cadm1;Raet1e;Gzmb	0.244051	0.612519	0.708575
GO:0022011	myelination in peripheral nervous system	http://amigo.geneontology.org/amigo/term/GO:0022011	3	1816	15	17184	1.89399	361549;81918;192110	Lgi4;Pard3;Pou3f1	0.244051	0.612519	0.708575
GO:0002089	lens morphogenesis in camera-type eye	http://amigo.geneontology.org/amigo/term/GO:0002089	3	1816	15	17184	1.89399	192183;84046;310838	Pvrl1;Sox11;Bcar3	0.244051	0.612519	0.708575
GO:0031954	positive regulation of protein autophosphorylation	http://amigo.geneontology.org/amigo/term/GO:0031954	3	1816	15	17184	1.89399	311437;83785;114560	Rassf2;Vegfa;Rap2a	0.244051	0.612519	0.708575
GO:0045725	positive regulation of glycogen biosynthetic process	http://amigo.geneontology.org/amigo/term/GO:0045725	3	1816	15	17184	1.89399	24483;497886;25467	Igf2;C1qtnf2;Irs1	0.244051	0.612519	0.708575
GO:0010867	positive regulation of triglyceride biosynthetic process	http://amigo.geneontology.org/amigo/term/GO:0010867	3	1816	15	17184	1.89399	300438;501283;679869	Ldlr;Plin5;Tcf7l2	0.244051	0.612519	0.708575
GO:0050718	positive regulation of interleukin-1 beta secretion	http://amigo.geneontology.org/amigo/term/GO:0050718	3	1816	15	17184	1.89399	29665;303214;304987	P2rx7;Trim16;Aim2	0.244051	0.612519	0.708575
GO:0048745	smooth muscle tissue development	http://amigo.geneontology.org/amigo/term/GO:0048745	3	1816	15	17184	1.89399	363071;364786;24629	Stra6;Itga8;Pdgfrb	0.244051	0.612519	0.708575
GO:0006790	sulfur compound metabolic process	http://amigo.geneontology.org/amigo/term/GO:0006790	3	1816	15	17184	1.89399	84468;58953;290985	Chst3;Sult4a1;Isca1	0.244051	0.612519	0.708575
GO:0051597	response to methylmercury	http://amigo.geneontology.org/amigo/term/GO:0051597	3	1816	15	17184	1.89399	25742;25374;362036	S100b;Alad;Ank2	0.244051	0.612519	0.708575
GO:0035810	positive regulation of urine volume	http://amigo.geneontology.org/amigo/term/GO:0035810	3	1816	15	17184	1.89399	24929;25339;64468	Ptger3;Npr3;Hyal2	0.244051	0.612519	0.708575
GO:0045793	positive regulation of cell size	http://amigo.geneontology.org/amigo/term/GO:0045793	3	1816	15	17184	1.89399	299331;24716;59326	Hsp90aa1;Ret;Rapgef3	0.244051	0.612519	0.708575
GO:0001516	prostaglandin biosynthetic process	http://amigo.geneontology.org/amigo/term/GO:0001516	3	1816	15	17184	1.89399	25526;58962;25599	Ptgds;Hpgds;Cd74	0.244051	0.612519	0.708575
GO:0042573	retinoic acid metabolic process	http://amigo.geneontology.org/amigo/term/GO:0042573	3	1816	15	17184	1.89399	24188;363071;266603	Aldh1a1;Stra6;Aldh1a3	0.244051	0.612519	0.708575
GO:0014912	negative regulation of smooth muscle cell migration	http://amigo.geneontology.org/amigo/term/GO:0014912	3	1816	15	17184	1.89399	64457;25285;83516	Ndrg4;Igfbp5;Ppargc1a	0.244051	0.612519	0.708575
GO:0048596	embryonic camera-type eye morphogenesis	http://amigo.geneontology.org/amigo/term/GO:0048596	3	1816	15	17184	1.89399	312781;303398;25705	Lrp6;Tbx2;Zeb1	0.244051	0.612519	0.708575
GO:0040015	negative regulation of multicellular organism growth	http://amigo.geneontology.org/amigo/term/GO:0040015	3	1816	15	17184	1.89399	499335;84607;63878	Fxn;Socs2;Stc2	0.244051	0.612519	0.708575
GO:0030335	positive regulation of cell migration	http://amigo.geneontology.org/amigo/term/GO:0030335	22	1816	174	17184	1.19882	282582;81737;192248;25617;59323;25240;81809;24680;24716;161452;78967;29393;83785;29613;288057;63836;192181;116677;25467;140589;24629;25554	Wnt5b;Ntf3;Cdh13;Hspa5;Erbb4;Aqp1;Tgfb2;Prkca;Ret;Lef1;Mcam;Col1a1;Vegfa;Ntrk3;Mylk;Actn4;Podxl;F2rl1;Irs1;Gli1;Pdgfrb;Snai2	0.244082	0.612465	0.708575
GO:0034109	homotypic cell-cell adhesion	http://amigo.geneontology.org/amigo/term/GO:0034109	2	1816	8	17184	2.36714	50687;24586	L1cam;Ncam1	0.246807	0.607642	0.708575
GO:2000020	positive regulation of male gonad development	http://amigo.geneontology.org/amigo/term/GO:2000020	2	1816	8	17184	2.36714	24883;314930	Wt1;Zfpm2	0.246807	0.607642	0.708575
GO:0033572	transferrin transport	http://amigo.geneontology.org/amigo/term/GO:0033572	2	1816	8	17184	2.36714	500366;64678	Rep15;Tfrc	0.246807	0.607642	0.708575
GO:0035988	chondrocyte proliferation	http://amigo.geneontology.org/amigo/term/GO:0035988	2	1816	8	17184	2.36714	685781;64032	Ddr2;Ctgf	0.246807	0.607642	0.708575
GO:0042312	regulation of vasodilation	http://amigo.geneontology.org/amigo/term/GO:0042312	2	1816	8	17184	2.36714	83731;57305	Kcnma1;Uts2r	0.246807	0.607642	0.708575
GO:1900119	positive regulation of execution phase of apoptosis	http://amigo.geneontology.org/amigo/term/GO:1900119	2	1816	8	17184	2.36714	58834;29884	Dlc1;Bok	0.246807	0.607642	0.708575
GO:0051168	nuclear export	http://amigo.geneontology.org/amigo/term/GO:0051168	2	1816	8	17184	2.36714	29578;25049	Hnrnpa1;Atxn1	0.246807	0.607642	0.708575
GO:0071493	cellular response to UV-B	http://amigo.geneontology.org/amigo/term/GO:0071493	2	1816	8	17184	2.36714	287382;64468	Mfap4;Hyal2	0.246807	0.607642	0.708575
GO:0051764	actin crosslink formation	http://amigo.geneontology.org/amigo/term/GO:0051764	2	1816	8	17184	2.36714	24837;25418	Tnnt2;Dpysl3	0.246807	0.607642	0.708575
GO:0050891	multicellular organismal water homeostasis	http://amigo.geneontology.org/amigo/term/GO:0050891	2	1816	8	17184	2.36714	25240;24221	Aqp1;Avp	0.246807	0.607642	0.708575
GO:0045124	regulation of bone resorption	http://amigo.geneontology.org/amigo/term/GO:0045124	2	1816	8	17184	2.36714	89813;308716	Pdk4;Il20ra	0.246807	0.607642	0.708575
GO:0035456	response to interferon-beta	http://amigo.geneontology.org/amigo/term/GO:0035456	2	1816	8	17184	2.36714	25124;378947	Stat1;Bst2	0.246807	0.607642	0.708575
GO:0019800	peptide cross-linking via chondroitin 4-sulfate glycosaminoglycan	http://amigo.geneontology.org/amigo/term/GO:0019800	2	1816	8	17184	2.36714	25181;365691	Bgn;Egflam	0.246807	0.607642	0.708575
GO:0030101	natural killer cell activation	http://amigo.geneontology.org/amigo/term/GO:0030101	2	1816	8	17184	2.36714	297666;24934	Klra5;Klrk1	0.246807	0.607642	0.708575
GO:0046010	positive regulation of circadian sleep/wake cycle, non-REM sleep	http://amigo.geneontology.org/amigo/term/GO:0046010	2	1816	8	17184	2.36714	192646;24929	Mtnr1b;Ptger3	0.246807	0.607642	0.708575
GO:0009437	carnitine metabolic process	http://amigo.geneontology.org/amigo/term/GO:0009437	2	1816	8	17184	2.36714	64040;24158	Aldh9a1;Acadm	0.246807	0.607642	0.708575
GO:0021587	cerebellum morphogenesis	http://amigo.geneontology.org/amigo/term/GO:0021587	2	1816	8	17184	2.36714	312781;683470	Lrp6;Gas1	0.246807	0.607642	0.708575
GO:0010518	positive regulation of phospholipase activity	http://amigo.geneontology.org/amigo/term/GO:0010518	2	1816	8	17184	2.36714	29354;25022	Pla2g5;Fgfr2	0.246807	0.607642	0.708575
GO:0043551	regulation of phosphatidylinositol 3-kinase activity	http://amigo.geneontology.org/amigo/term/GO:0043551	2	1816	8	17184	2.36714	60664;362046	Pik3r3;Dapp1	0.246807	0.607642	0.708575
GO:0043567	regulation of insulin-like growth factor receptor signaling pathway	http://amigo.geneontology.org/amigo/term/GO:0043567	2	1816	8	17184	2.36714	25662;25285	Igfbp2;Igfbp5	0.246807	0.607642	0.708575
GO:0060346	bone trabecula formation	http://amigo.geneontology.org/amigo/term/GO:0060346	2	1816	8	17184	2.36714	681309;29393	Thbs3;Col1a1	0.246807	0.607642	0.708575
GO:0060563	neuroepithelial cell differentiation	http://amigo.geneontology.org/amigo/term/GO:0060563	2	1816	8	17184	2.36714	84046;500235	Sox11;Emx1	0.246807	0.607642	0.708575
GO:0097151	positive regulation of inhibitory postsynaptic potential	http://amigo.geneontology.org/amigo/term/GO:0097151	2	1816	8	17184	2.36714	84556;366274	Rims1;Ntsr1	0.246807	0.607642	0.708575
GO:0006189	'de novo' IMP biosynthetic process	http://amigo.geneontology.org/amigo/term/GO:0006189	2	1816	8	17184	2.36714	117544;315150	Ppat;Adsl	0.246807	0.607642	0.708575
GO:0046069	cGMP catabolic process	http://amigo.geneontology.org/amigo/term/GO:0046069	2	1816	8	17184	2.36714	81529;63885	Pde1a;Pde10a	0.246807	0.607642	0.708575
GO:0001955	blood vessel maturation	http://amigo.geneontology.org/amigo/term/GO:0001955	2	1816	8	17184	2.36714	313488;29467	Reck;Ddit3	0.246807	0.607642	0.708575
GO:0035308	negative regulation of protein dephosphorylation	http://amigo.geneontology.org/amigo/term/GO:0035308	2	1816	8	17184	2.36714	114124;680616	Akap1;Ppp1r16b	0.246807	0.607642	0.708575
GO:0007398	ectoderm development	http://amigo.geneontology.org/amigo/term/GO:0007398	2	1816	8	17184	2.36714	81507;25744	Bmpr1a;Nf2	0.246807	0.607642	0.708575
GO:0043983	histone H4-K12 acetylation	http://amigo.geneontology.org/amigo/term/GO:0043983	2	1816	8	17184	2.36714	362594;310352	Meaf6;Jade1	0.246807	0.607642	0.708575
GO:0043297	apical junction assembly	http://amigo.geneontology.org/amigo/term/GO:0043297	2	1816	8	17184	2.36714	305679;297173	Vcl;RSA-14-44	0.246807	0.607642	0.708575
GO:0060463	lung lobe morphogenesis	http://amigo.geneontology.org/amigo/term/GO:0060463	2	1816	8	17184	2.36714	299979;25022	Grhl2;Fgfr2	0.246807	0.607642	0.708575
GO:0050687	negative regulation of defense response to virus	http://amigo.geneontology.org/amigo/term/GO:0050687	2	1816	8	17184	2.36714	25704;65164	Il2ra;Htra1	0.246807	0.607642	0.708575
GO:0030219	megakaryocyte differentiation	http://amigo.geneontology.org/amigo/term/GO:0030219	2	1816	8	17184	2.36714	691504;288689	Zfpm1;Tesc	0.246807	0.607642	0.708575
GO:0060907	positive regulation of macrophage cytokine production	http://amigo.geneontology.org/amigo/term/GO:0060907	2	1816	8	17184	2.36714	171569;25599	Spon2;Cd74	0.246807	0.607642	0.708575
GO:0090050	positive regulation of cell migration involved in sprouting angiogenesis	http://amigo.geneontology.org/amigo/term/GO:0090050	2	1816	8	17184	2.36714	317181;83785	Srpx2;Vegfa	0.246807	0.607642	0.708575
GO:0060087	relaxation of vascular smooth muscle	http://amigo.geneontology.org/amigo/term/GO:0060087	2	1816	8	17184	2.36714	83731;308899	Kcnma1;Mrvi1	0.246807	0.607642	0.708575
GO:0006000	fructose metabolic process	http://amigo.geneontology.org/amigo/term/GO:0006000	2	1816	8	17184	2.36714	24640;24638	Pfkfb2;Pfkfb1	0.246807	0.607642	0.708575
GO:0048170	positive regulation of long-term neuronal synaptic plasticity	http://amigo.geneontology.org/amigo/term/GO:0048170	2	1816	8	17184	2.36714	313633;56064	Ephb2;Nptn	0.246807	0.607642	0.708575
GO:0061045	negative regulation of wound healing	http://amigo.geneontology.org/amigo/term/GO:0061045	2	1816	8	17184	2.36714	54250;171112	Fgf2;Wfdc1	0.246807	0.607642	0.708575
GO:0061051	positive regulation of cell growth involved in cardiac muscle cell development	http://amigo.geneontology.org/amigo/term/GO:0061051	2	1816	8	17184	2.36714	65154;64553	Wisp1;Akap6	0.246807	0.607642	0.708575
GO:0032927	positive regulation of activin receptor signaling pathway	http://amigo.geneontology.org/amigo/term/GO:0032927	2	1816	8	17184	2.36714	25444;64531	Fgf9;Synj2bp	0.246807	0.607642	0.708575
GO:0070201	regulation of establishment of protein localization	http://amigo.geneontology.org/amigo/term/GO:0070201	2	1816	8	17184	2.36714	288596;25012	Trim50;Snap25	0.246807	0.607642	0.708575
GO:0006687	glycosphingolipid metabolic process	http://amigo.geneontology.org/amigo/term/GO:0006687	2	1816	8	17184	2.36714	25620;407765	Crem;St6galnac6	0.246807	0.607642	0.708575
GO:0014009	glial cell proliferation	http://amigo.geneontology.org/amigo/term/GO:0014009	2	1816	8	17184	2.36714	361549;84046	Lgi4;Sox11	0.246807	0.607642	0.708575
GO:0019538	protein metabolic process	http://amigo.geneontology.org/amigo/term/GO:0019538	2	1816	8	17184	2.36714	690038;56816	Bag2;Park2	0.246807	0.607642	0.708575
GO:0030157	pancreatic juice secretion	http://amigo.geneontology.org/amigo/term/GO:0030157	2	1816	8	17184	2.36714	25240;25339	Aqp1;Npr3	0.246807	0.607642	0.708575
GO:0032233	positive regulation of actin filament bundle assembly	http://amigo.geneontology.org/amigo/term/GO:0032233	2	1816	8	17184	2.36714	81531;25261	Pfn2;Id1	0.246807	0.607642	0.708575
GO:0070307	lens fiber cell development	http://amigo.geneontology.org/amigo/term/GO:0070307	2	1816	8	17184	2.36714	25022;25566	Fgfr2;Tmod1	0.246807	0.607642	0.708575
GO:0010498	proteasomal protein catabolic process	http://amigo.geneontology.org/amigo/term/GO:0010498	2	1816	8	17184	2.36714	252917;56816	Nr1d1;Park2	0.246807	0.607642	0.708575
GO:0031167	rRNA methylation	http://amigo.geneontology.org/amigo/term/GO:0031167	2	1816	8	17184	2.36714	298426;312706	Nsun4;Emg1	0.246807	0.607642	0.708575
GO:2000009	negative regulation of protein localization to cell surface	http://amigo.geneontology.org/amigo/term/GO:2000009	2	1816	8	17184	2.36714	291245;192179	Actn2;Gpm6b	0.246807	0.607642	0.708575
GO:0042088	T-helper 1 type immune response	http://amigo.geneontology.org/amigo/term/GO:0042088	2	1816	8	17184	2.36714	83785;294270	Vegfa;RT1-Db1	0.246807	0.607642	0.708575
GO:0034383	low-density lipoprotein particle clearance	http://amigo.geneontology.org/amigo/term/GO:0034383	2	1816	8	17184	2.36714	300438;24538	Ldlr;Lipc	0.246807	0.607642	0.708575
GO:0019227	neuronal action potential propagation	http://amigo.geneontology.org/amigo/term/GO:0019227	2	1816	8	17184	2.36714	497815;29686	Nrcam;Scn1b	0.246807	0.607642	0.708575
GO:0006900	membrane budding	http://amigo.geneontology.org/amigo/term/GO:0006900	2	1816	8	17184	2.36714	29665;682507	P2rx7;Wasl	0.246807	0.607642	0.708575
GO:0016032	viral process	http://amigo.geneontology.org/amigo/term/GO:0016032	2	1816	8	17184	2.36714	316348;29502	Pdcl3;Slc20a2	0.246807	0.607642	0.708575
GO:0085020	protein K6-linked ubiquitination	http://amigo.geneontology.org/amigo/term/GO:0085020	2	1816	8	17184	2.36714	497672;56816	Brca1;Park2	0.246807	0.607642	0.708575
GO:0000738	DNA catabolic process, exonucleolytic	http://amigo.geneontology.org/amigo/term/GO:0000738	2	1816	8	17184	2.36714	293052;309275	Isg20;Trex2	0.246807	0.607642	0.708575
GO:0034349	glial cell apoptotic process	http://amigo.geneontology.org/amigo/term/GO:0034349	2	1816	8	17184	2.36714	24224;25309	Bcl2;Cycs	0.246807	0.607642	0.708575
GO:0048146	positive regulation of fibroblast proliferation	http://amigo.geneontology.org/amigo/term/GO:0048146	9	1816	63	17184	1.35355	57305;685781;25240;499529;24881;24596;58935;315191;25599	Uts2r;Ddr2;Aqp1;Ndufs4;Wnt1;Ngfr;Gas6;Fbln1;Cd74	0.247836	0.605835	0.710875
GO:0002028	regulation of sodium ion transport	http://amigo.geneontology.org/amigo/term/GO:0002028	4	1816	23	17184	1.64709	500557;59329;29665;29686	Nkain1;Sik1;P2rx7;Scn1b	0.254811	0.593782	0.725157
GO:0007422	peripheral nervous system development	http://amigo.geneontology.org/amigo/term/GO:0007422	4	1816	23	17184	1.64709	81737;116690;29496;83574	Ntf3;Nfasc;Erbb3;Rxrg	0.254811	0.593782	0.725157
GO:0042474	middle ear morphogenesis	http://amigo.geneontology.org/amigo/term/GO:0042474	4	1816	23	17184	1.64709	366542;79114;113931;683470	Six2;Fgfr1;Prrx2;Gas1	0.254811	0.593782	0.725157
GO:0030301	cholesterol transport	http://amigo.geneontology.org/amigo/term/GO:0030301	4	1816	23	17184	1.64709	300438;24530;114628;24538	Ldlr;Lcat;Abcg5;Lipc	0.254811	0.593782	0.725157
GO:0034394	protein localization to cell surface	http://amigo.geneontology.org/amigo/term/GO:0034394	4	1816	23	17184	1.64709	29158;362036;290864;305679	Fbln5;Ank2;Usp4;Vcl	0.254811	0.593782	0.725157
GO:0048814	regulation of dendrite morphogenesis	http://amigo.geneontology.org/amigo/term/GO:0048814	4	1816	23	17184	1.64709	117536;25615;114560;246212	Nsmf;Sdc2;Rap2a;Sipa1l1	0.254811	0.593782	0.725157
GO:0071158	positive regulation of cell cycle arrest	http://amigo.geneontology.org/amigo/term/GO:0071158	4	1816	23	17184	1.64709	25636;497672;25587;498328	Prkaca;Brca1;Id2;Pkd2	0.254811	0.593782	0.725157
GO:0051602	response to electrical stimulus	http://amigo.geneontology.org/amigo/term/GO:0051602	7	1816	47	17184	1.4109	29152;24224;29665;29542;50599;25007;25531	Mstn;Bcl2;P2rx7;Pebp1;Kcnj3;Tacr2;Rab3a	0.254911	0.593612	0.725157
GO:0015992	proton transport	http://amigo.geneontology.org/amigo/term/GO:0015992	7	1816	47	17184	1.4109	690441;171374;310378;25139;368044;366251;308028	Atp5j2;Atp5b;Nnt;Slc2a4;Atp6v1g2;Slc2a10;Slc2a12	0.254911	0.593612	0.725157
GO:0071407	cellular response to organic cyclic compound	http://amigo.geneontology.org/amigo/term/GO:0071407	14	1816	106	17184	1.25171	25027;27064;25043;25149;65155;25285;29665;85435;59326;114517;170921;359727;29637;499497	Slc16a1;Ankrd1;Eln;Esr2;Alas1;Igfbp5;P2rx7;Smad9;Rapgef3;Itga6;Itga2;Bysl;Hmgcs1;Mef2c	0.255457	0.592682	0.726048
GO:0043154	negative regulation of cysteine-type endopeptidase activity involved in apoptotic process	http://amigo.geneontology.org/amigo/term/GO:0043154	10	1816	72	17184	1.31598	308896;24360;25240;360481;24221;161452;58935;83785;298298;310552	Usp47;Fabp1;Aqp1;Dnaja3;Avp;Lef1;Gas6;Vegfa;Dhcr24;Sfrp2	0.255723	0.59223	0.726141
GO:0051384	response to glucocorticoid	http://amigo.geneontology.org/amigo/term/GO:0051384	17	1816	132	17184	1.22073	29152;25526;24224;24401;25742;25374;89803;25662;58919;24158;81656;24530;309122;64304;24538;24638;24773	Mstn;Ptgds;Bcl2;Got1;S100b;Alad;Sfrp4;Igfbp2;Ccnd1;Acadm;Dpyd;Lcat;H19;Acads;Lipc;Pfkfb1;Sftpa1	0.256493	0.590925	0.727664
GO:0051928	positive regulation of calcium ion transport	http://amigo.geneontology.org/amigo/term/GO:0051928	5	1816	31	17184	1.52767	29546;500324;116600;362036;288057	Homer1;Cracr2a;Cacnb2;Ank2;Mylk	0.257746	0.588809	0.729226
GO:0050775	positive regulation of dendrite morphogenesis	http://amigo.geneontology.org/amigo/term/GO:0050775	5	1816	31	17184	1.52767	316539;363259;288665;360406;313278	Epha4;Obsl1;Cux2;Ptprf;Ptprd	0.257746	0.588809	0.729226
GO:0042149	cellular response to glucose starvation	http://amigo.geneontology.org/amigo/term/GO:0042149	5	1816	31	17184	1.52767	299694;24224;25617;25696;78975	Nuak1;Bcl2;Hspa5;Vldlr;Prkaa2	0.257746	0.588809	0.729226
GO:0030154	cell differentiation	http://amigo.geneontology.org/amigo/term/GO:0030154	45	1816	381	17184	1.12061	117505;54250;252886;293180;25254;65186;192179;299599;310448;316777;353306;307498;89803;114109;494192;680415;29161;171114;252917;64032;259242;685277;246254;295144;314930;313504;308854;24934;29147;29203;94188;315675;300054;171411;81507;306204;289586;680097;313225;24907;83785;24438;362708;680712;58922	Csrp3;Fgf2;Foxd4;Micalcl;Dspp;Krtdap;Gpm6b;Theg;Igsf10;Txndc2;Spata31a5;Pura;Sfrp4;Nkx2-5;Mycbpap;Pappa2;Cav3;Ndrg2;Nr1d1;Ctgf;Wipf3;Ildr2;Gpsm1;Rxfp1;Zfpm2;Foxd2;Chrdl2;Klrk1;Jag2;Foxd3;Zfp423;Gldn;Foxh1;Tmem176b;Bmpr1a;Flnb;Spata18;LOC680097;Murc;Dmd;Vegfa;Hist1h1t;Trim54;Scx;Sebox	0.25996	0.585094	0.734823
GO:0010468	regulation of gene expression	http://amigo.geneontology.org/amigo/term/GO:0010468	29	1816	238	17184	1.15548	24224;299138;360230;24883;282840;299979;305471;54254;155430;680427;303831;25364;313589;79114;287469;25747;689639;282580;360827;140588;25650;313225;24907;24596;293637;293165;25467;309201;78975	Bcl2;Six4;Stk40;Wt1;Atf5;Grhl2;Patz1;Gata4;Hey2;Tbr1;Eif4a2;Asic2;Rspo1;Fgfr1;Foxn1;Ppara;Tdrd12;Stab2;Ulk1;Gli3;Atp1b1;Murc;Dmd;Ngfr;Phlda2;Sox6;Irs1;Rom1;Prkaa2	0.260597	0.58403	0.735957
GO:0035556	intracellular signal transduction	http://amigo.geneontology.org/amigo/term/GO:0035556	45	1816	382	17184	1.11761	503446;290670;299266;299694;252971;24654;316023;117020;25031;680076;84607;502694;302666;59329;29340;681377;58844;64032;64508;25050;307098;64532;84420;25285;360980;24680;25023;29332;29365;310074;25666;84031;288692;66012;288691;300308;301509;367745;363091;54295;54348;500050;114116;78975;24629	Asb12;Tssk6;Asb2;Nuak1;Socs1;Plcb1;Dclk3;Mcf2l;Plcb4;Asb14;Socs2;Dok5;Asb11;Sik1;Prkce;Rp1;Grb14;Ctgf;Adcy3;Camk4;Net1;Adcy5;Adcy7;Igfbp5;Tns3;Prkca;Prkcb;Stmn1;Mpdz;Depdc1b;Dgkg;Chn2;Wsb2;Gucy1a2;Ksr2;LOC300308;Tns1;Dgkk;Myzap;Rgs6;Stk39;Asb15;Cdc42bpa;Prkaa2;Pdgfrb	0.265248	0.576348	0.748412
GO:0008631	intrinsic apoptotic signaling pathway in response to oxidative stress	http://amigo.geneontology.org/amigo/term/GO:0008631	3	1816	16	17184	1.77551	24224;29477;315732	Bcl2;Mapt;Uaca	0.270835	0.567295	0.753666
GO:0035024	negative regulation of Rho protein signal transduction	http://amigo.geneontology.org/amigo/term/GO:0035024	3	1816	16	17184	1.77551	29412;58834;24173	Adra1a;Dlc1;Adra1b	0.270835	0.567295	0.753666
GO:0032753	positive regulation of interleukin-4 production	http://amigo.geneontology.org/amigo/term/GO:0032753	3	1816	16	17184	1.77551	361749;315609;303414	Il33;Cd3e;Epx	0.270835	0.567295	0.753666
GO:0000266	mitochondrial fission	http://amigo.geneontology.org/amigo/term/GO:0000266	3	1816	16	17184	1.77551	313977;289745;56816	Lpin1;Mtfp1;Park2	0.270835	0.567295	0.753666
GO:2000811	negative regulation of anoikis	http://amigo.geneontology.org/amigo/term/GO:2000811	3	1816	16	17184	1.77551	24224;89813;25554	Bcl2;Pdk4;Snai2	0.270835	0.567295	0.753666
GO:0008037	cell recognition	http://amigo.geneontology.org/amigo/term/GO:0008037	3	1816	16	17184	1.77551	363058;360687;192183	Cadm1;Cadm2;Pvrl1	0.270835	0.567295	0.753666
GO:0032012	regulation of ARF protein signal transduction	http://amigo.geneontology.org/amigo/term/GO:0032012	3	1816	16	17184	1.77551	306380;307500;171381	Psd3;Psd2;Psd	0.270835	0.567295	0.753666
GO:0050995	negative regulation of lipid catabolic process	http://amigo.geneontology.org/amigo/term/GO:0050995	3	1816	16	17184	1.77551	291541;501283;353250	Cidea;Plin5;Niacr1	0.270835	0.567295	0.753666
GO:0031334	positive regulation of protein complex assembly	http://amigo.geneontology.org/amigo/term/GO:0031334	3	1816	16	17184	1.77551	307035;361466;83785	Mpp7;Tppp;Vegfa	0.270835	0.567295	0.753666
GO:0061028	establishment of endothelial barrier	http://amigo.geneontology.org/amigo/term/GO:0061028	3	1816	16	17184	1.77551	59326;680616;116677	Rapgef3;Ppp1r16b;F2rl1	0.270835	0.567295	0.753666
GO:0007625	grooming behavior	http://amigo.geneontology.org/amigo/term/GO:0007625	3	1816	16	17184	1.77551	24221;379044;685325	Avp;Qrfp;Ddo	0.270835	0.567295	0.753666
GO:0002690	positive regulation of leukocyte chemotaxis	http://amigo.geneontology.org/amigo/term/GO:0002690	3	1816	16	17184	1.77551	246759;305236;116677	Cxcl9;Cxcl11;F2rl1	0.270835	0.567295	0.753666
GO:0071392	cellular response to estradiol stimulus	http://amigo.geneontology.org/amigo/term/GO:0071392	6	1816	40	17184	1.42077	83533;25149;56820;170921;24587;25354	Aifm1;Esr2;Ramp3;Itga2;Nefh;Sstr5	0.273973	0.562292	0.753666
GO:0030890	positive regulation of B cell proliferation	http://amigo.geneontology.org/amigo/term/GO:0030890	6	1816	40	17184	1.42077	679975;24224;311658;500910;25599;499497	Gpr183;Bcl2;Nfatc2;Tnfrsf13c;Cd74;Mef2c	0.273973	0.562292	0.753666
GO:0019369	arachidonic acid metabolic process	http://amigo.geneontology.org/amigo/term/GO:0019369	5	1816	32	17184	1.47985	287424;56266;313375;25290;29254	Aloxe3;Cyp4f1;Cyp2j3;Alox5;Mgll	0.276631	0.5581	0.753666
GO:0007569	cell aging	http://amigo.geneontology.org/amigo/term/GO:0007569	5	1816	32	17184	1.47985	24224;353305;303398;360481;84400	Bcl2;Tbx3;Tbx2;Dnaja3;Prelp	0.276631	0.5581	0.753666
GO:0031623	receptor internalization	http://amigo.geneontology.org/amigo/term/GO:0031623	5	1816	32	17184	1.47985	24929;56820;25356;360827;58965	Ptger3;Ramp3;Cntn2;Ulk1;Ramp1	0.276631	0.5581	0.753666
GO:0008654	phospholipid biosynthetic process	http://amigo.geneontology.org/amigo/term/GO:0008654	4	1816	24	17184	1.57837	289439;24913;290223;311617	Lpcat2b;Pla2g16;Fitm1;Fitm2	0.276724	0.557954	0.753666
GO:0006986	response to unfolded protein	http://amigo.geneontology.org/amigo/term/GO:0006986	4	1816	24	17184	1.57837	29220;64476;29467;56816	Thbs4;Mfn2;Ddit3;Park2	0.276724	0.557954	0.753666
GO:0036342	post-anal tail morphogenesis	http://amigo.geneontology.org/amigo/term/GO:0036342	4	1816	24	17184	1.57837	312781;289229;64621;310552	Lrp6;Vangl2;Akp3;Sfrp2	0.276724	0.557954	0.753666
GO:0001578	microtubule bundle formation	http://amigo.geneontology.org/amigo/term/GO:0001578	4	1816	24	17184	1.57837	25595;29456;286919;361466	Map2;Map1b;Cdk5rap2;Tppp	0.276724	0.557954	0.753666
GO:0000281	mitotic cytokinesis	http://amigo.geneontology.org/amigo/term/GO:0000281	4	1816	24	17184	1.57837	305614;306575;171565;79433	Sptbn1;Ckap2;Stambp;Myh10	0.276724	0.557954	0.753666
GO:0006509	membrane protein ectodomain proteolysis	http://amigo.geneontology.org/amigo/term/GO:0006509	4	1816	24	17184	1.57837	29392;29665;302855;288227	Bace1;P2rx7;Rbmx;Bace2	0.276724	0.557954	0.753666
GO:0008203	cholesterol metabolic process	http://amigo.geneontology.org/amigo/term/GO:0008203	8	1816	57	17184	1.32953	300438;24530;29680;293649;25330;25696;24538;298298	Ldlr;Lcat;Cyp11a1;Lrp5;Lipe;Vldlr;Lipc;Dhcr24	0.279666	0.553361	0.753666
GO:0009887	organ morphogenesis	http://amigo.geneontology.org/amigo/term/GO:0009887	10	1816	74	17184	1.28027	24224;353305;313633;25717;29454;24483;25628;25022;293637;24873	Bcl2;Tbx3;Ephb2;Tgfb3;Gdf11;Igf2;Nkx2-1;Fgfr2;Phlda2;Vdr	0.280293	0.552388	0.753666
GO:0032526	response to retinoic acid	http://amigo.geneontology.org/amigo/term/GO:0032526	10	1816	74	17184	1.28027	24188;54254;25662;81809;290766;303214;83574;64678;24773;24629	Aldh1a1;Gata4;Igfbp2;Tgfb2;Triml2;Trim16;Rxrg;Tfrc;Sftpa1;Pdgfrb	0.280293	0.552388	0.753666
GO:0000902	cell morphogenesis	http://amigo.geneontology.org/amigo/term/GO:0000902	10	1816	74	17184	1.28027	24224;313633;81809;287285;29665;362202;116653;293165;315190;24873	Bcl2;Ephb2;Tgfb2;Shroom1;P2rx7;Epb42;Cap2;Sox6;Upk3a;Vdr	0.280293	0.552388	0.753666
GO:0035590	purinergic nucleotide receptor signaling pathway	http://amigo.geneontology.org/amigo/term/GO:0035590	2	1816	9	17184	2.10401	29665;353250	P2rx7;Niacr1	0.283804	0.546981	0.753666
GO:0051013	microtubule severing	http://amigo.geneontology.org/amigo/term/GO:0051013	2	1816	9	17184	2.10401	689746;307253	Ttll11;Katnal2	0.283804	0.546981	0.753666
GO:0032836	glomerular basement membrane development	http://amigo.geneontology.org/amigo/term/GO:0032836	2	1816	9	17184	2.10401	24883;363265	Wt1;Col4a3	0.283804	0.546981	0.753666
GO:1902074	response to salt	http://amigo.geneontology.org/amigo/term/GO:1902074	2	1816	9	17184	2.10401	25149;24929	Esr2;Ptger3	0.283804	0.546981	0.753666
GO:0006105	succinate metabolic process	http://amigo.geneontology.org/amigo/term/GO:0006105	2	1816	9	17184	2.10401	291133;114597	Aldh5a1;Suclg1	0.283804	0.546981	0.753666
GO:0097120	receptor localization to synapse	http://amigo.geneontology.org/amigo/term/GO:0097120	2	1816	9	17184	2.10401	307206;64053	Neto1;Dlg2	0.283804	0.546981	0.753666
GO:0040020	regulation of meiotic nuclear division	http://amigo.geneontology.org/amigo/term/GO:0040020	2	1816	9	17184	2.10401	64202;50678	Calr;Pde3a	0.283804	0.546981	0.753666
GO:0009312	oligosaccharide biosynthetic process	http://amigo.geneontology.org/amigo/term/GO:0009312	2	1816	9	17184	2.10401	686081;407765	B3galt2;St6galnac6	0.283804	0.546981	0.753666
GO:0032727	positive regulation of interferon-alpha production	http://amigo.geneontology.org/amigo/term/GO:0032727	2	1816	9	17184	2.10401	499801;293624	Ifih1;Irf7	0.283804	0.546981	0.753666
GO:0043497	regulation of protein heterodimerization activity	http://amigo.geneontology.org/amigo/term/GO:0043497	2	1816	9	17184	2.10401	24224;497778	Bcl2;Dut	0.283804	0.546981	0.753666
GO:0019372	lipoxygenase pathway	http://amigo.geneontology.org/amigo/term/GO:0019372	2	1816	9	17184	2.10401	287424;25290	Aloxe3;Alox5	0.283804	0.546981	0.753666
GO:0010470	regulation of gastrulation	http://amigo.geneontology.org/amigo/term/GO:0010470	2	1816	9	17184	2.10401	499929;685611	Tgif2;Phldb2	0.283804	0.546981	0.753666
GO:0050878	regulation of body fluid levels	http://amigo.geneontology.org/amigo/term/GO:0050878	2	1816	9	17184	2.10401	313633;365592	Ephb2;Pdss2	0.283804	0.546981	0.753666
GO:0006309	apoptotic DNA fragmentation	http://amigo.geneontology.org/amigo/term/GO:0006309	2	1816	9	17184	2.10401	25309;362100	Cycs;Endog	0.283804	0.546981	0.753666
GO:0060174	limb bud formation	http://amigo.geneontology.org/amigo/term/GO:0060174	2	1816	9	17184	2.10401	84046;25022	Sox11;Fgfr2	0.283804	0.546981	0.753666
GO:0006779	porphyrin-containing compound biosynthetic process	http://amigo.geneontology.org/amigo/term/GO:0006779	2	1816	9	17184	2.10401	314251;289257	Sptb;Spta1	0.283804	0.546981	0.753666
GO:0031110	regulation of microtubule polymerization or depolymerization	http://amigo.geneontology.org/amigo/term/GO:0031110	2	1816	9	17184	2.10401	287598;29332	Ska2;Stmn1	0.283804	0.546981	0.753666
GO:0070050	neuron cellular homeostasis	http://amigo.geneontology.org/amigo/term/GO:0070050	2	1816	9	17184	2.10401	25232;56816	Tyro3;Park2	0.283804	0.546981	0.753666
GO:0045687	positive regulation of glial cell differentiation	http://amigo.geneontology.org/amigo/term/GO:0045687	2	1816	9	17184	2.10401	81737;311331	Ntf3;Spint1	0.283804	0.546981	0.753666
GO:0042135	neurotransmitter catabolic process	http://amigo.geneontology.org/amigo/term/GO:0042135	2	1816	9	17184	2.10401	291133;300384	Aldh5a1;Naalad2	0.283804	0.546981	0.753666
GO:0010044	response to aluminum ion	http://amigo.geneontology.org/amigo/term/GO:0010044	2	1816	9	17184	2.10401	24224;25374	Bcl2;Alad	0.283804	0.546981	0.753666
GO:0031102	neuron projection regeneration	http://amigo.geneontology.org/amigo/term/GO:0031102	2	1816	9	17184	2.10401	360406;360827	Ptprf;Ulk1	0.283804	0.546981	0.753666
GO:0046638	positive regulation of alpha-beta T cell differentiation	http://amigo.geneontology.org/amigo/term/GO:0046638	2	1816	9	17184	2.10401	140588;54260	Gli3;Itpkb	0.283804	0.546981	0.753666
GO:0010828	positive regulation of glucose transport	http://amigo.geneontology.org/amigo/term/GO:0010828	2	1816	9	17184	2.10401	25040;24183	Gip;Ak1	0.283804	0.546981	0.753666
GO:0034629	cellular protein complex localization	http://amigo.geneontology.org/amigo/term/GO:0034629	2	1816	9	17184	2.10401	64553;682507	Akap6;Wasl	0.283804	0.546981	0.753666
GO:0070849	response to epidermal growth factor	http://amigo.geneontology.org/amigo/term/GO:0070849	2	1816	9	17184	2.10401	192272;24773	Acot2;Sftpa1	0.283804	0.546981	0.753666
GO:0090084	negative regulation of inclusion body assembly	http://amigo.geneontology.org/amigo/term/GO:0090084	2	1816	9	17184	2.10401	60460;689593	Hspa2;Dnajb2	0.283804	0.546981	0.753666
GO:0030836	positive regulation of actin filament depolymerization	http://amigo.geneontology.org/amigo/term/GO:0030836	2	1816	9	17184	2.10401	727679;116677	Pdxp;F2rl1	0.283804	0.546981	0.753666
GO:0042415	norepinephrine metabolic process	http://amigo.geneontology.org/amigo/term/GO:0042415	2	1816	9	17184	2.10401	362934;56816	Ly6e;Park2	0.283804	0.546981	0.753666
GO:2000270	negative regulation of fibroblast apoptotic process	http://amigo.geneontology.org/amigo/term/GO:2000270	2	1816	9	17184	2.10401	499204;58935	Ddias;Gas6	0.283804	0.546981	0.753666
GO:0042178	xenobiotic catabolic process	http://amigo.geneontology.org/amigo/term/GO:0042178	2	1816	9	17184	2.10401	25288;81869	Acsl1;Gstm7	0.283804	0.546981	0.753666
GO:0009142	nucleoside triphosphate biosynthetic process	http://amigo.geneontology.org/amigo/term/GO:0009142	2	1816	9	17184	2.10401	311833;24183	Ak8;Ak1	0.283804	0.546981	0.753666
GO:0042347	negative regulation of NF-kappaB import into nucleus	http://amigo.geneontology.org/amigo/term/GO:0042347	2	1816	9	17184	2.10401	294806;315732	C1qtnf3;Uaca	0.283804	0.546981	0.753666
GO:0032731	positive regulation of interleukin-1 beta production	http://amigo.geneontology.org/amigo/term/GO:0032731	2	1816	9	17184	2.10401	29665;304987	P2rx7;Aim2	0.283804	0.546981	0.753666
GO:0042773	ATP synthesis coupled electron transport	http://amigo.geneontology.org/amigo/term/GO:0042773	2	1816	9	17184	2.10401	25309;301458	Cycs;Ndufs1	0.283804	0.546981	0.753666
GO:0030166	proteoglycan biosynthetic process	http://amigo.geneontology.org/amigo/term/GO:0030166	2	1816	9	17184	2.10401	58968;64133	Acan;Xylt1	0.283804	0.546981	0.753666
GO:0030854	positive regulation of granulocyte differentiation	http://amigo.geneontology.org/amigo/term/GO:0030854	2	1816	9	17184	2.10401	161452;288689	Lef1;Tesc	0.283804	0.546981	0.753666
GO:0051567	histone H3-K9 methylation	http://amigo.geneontology.org/amigo/term/GO:0051567	2	1816	9	17184	2.10401	689788;302553	Prdm5;Suv39h1	0.283804	0.546981	0.753666
GO:0008015	blood circulation	http://amigo.geneontology.org/amigo/term/GO:0008015	2	1816	9	17184	2.10401	25124;315497	Stat1;Tbx20	0.283804	0.546981	0.753666
GO:0022010	central nervous system myelination	http://amigo.geneontology.org/amigo/term/GO:0022010	2	1816	9	17184	2.10401	24943;25356	Plp1;Cntn2	0.283804	0.546981	0.753666
GO:0006390	transcription from mitochondrial promoter	http://amigo.geneontology.org/amigo/term/GO:0006390	2	1816	9	17184	2.10401	303746;287554	Mrpl12;Tefm	0.283804	0.546981	0.753666
GO:0019934	cGMP-mediated signaling	http://amigo.geneontology.org/amigo/term/GO:0019934	2	1816	9	17184	2.10401	50678;308899	Pde3a;Mrvi1	0.283804	0.546981	0.753666
GO:0022008	neurogenesis	http://amigo.geneontology.org/amigo/term/GO:0022008	7	1816	49	17184	1.35315	308766;295475;25249;309025;286919;64621;310341	Mesp1;Neurog2;Coq7;Tacc2;Cdk5rap2;Akp3;Fat4	0.28547	0.544439	0.757445
GO:0035094	response to nicotine	http://amigo.geneontology.org/amigo/term/GO:0035094	9	1816	66	17184	1.29179	24224;156117;29546;24212;25102;24483;25103;24221;59326	Bcl2;Casp12;Homer1;Atp1a2;Chrna5;Igf2;Chrnb4;Avp;Rapgef3	0.287037	0.542062	0.760307
GO:0043433	negative regulation of sequence-specific DNA binding transcription factor activity	http://amigo.geneontology.org/amigo/term/GO:0043433	9	1816	66	17184	1.29179	29359;89803;25261;25587;679869;29467;58935;24686;302946	Pla2g10;Sfrp4;Id1;Id2;Tcf7l2;Ddit3;Gas6;Prnp;Glis2	0.287037	0.542062	0.760307
GO:0001657	ureteric bud development	http://amigo.geneontology.org/amigo/term/GO:0001657	6	1816	41	17184	1.38604	24224;24883;29454;79114;24716;25022	Bcl2;Wt1;Gdf11;Fgfr1;Ret;Fgfr2	0.290984	0.536131	0.768799
GO:0071310	cellular response to organic substance	http://amigo.geneontology.org/amigo/term/GO:0071310	6	1816	41	17184	1.38604	24224;64202;288665;58919;25595;25559	Bcl2;Calr;Cux2;Ccnd1;Map2;Abcc8	0.290984	0.536131	0.768799
GO:0097191	extrinsic apoptotic signaling pathway	http://amigo.geneontology.org/amigo/term/GO:0097191	6	1816	41	17184	1.38604	81809;29665;314759;361749;292041;295264	Tgfb2;P2rx7;Ndufa13;Il33;Wwox;Mllt11	0.290984	0.536131	0.768799
GO:0043010	camera-type eye development	http://amigo.geneontology.org/amigo/term/GO:0043010	10	1816	75	17184	1.26312	24883;299979;688394;83727;192646;286928;25062;114211;140588;683470	Wt1;Grhl2;Mab21l1;Fbn1;Mtnr1b;Abi2;Gpd2;Mtnr1a;Gli3;Gas1	0.292828	0.533387	0.773017
GO:0008277	regulation of G-protein coupled receptor protein signaling pathway	http://amigo.geneontology.org/amigo/term/GO:0008277	5	1816	33	17184	1.43492	114633;24654;246254;56820;58965	Plce1;Plcb1;Gpsm1;Ramp3;Ramp1	0.295783	0.529027	0.773374
GO:0045664	regulation of neuron differentiation	http://amigo.geneontology.org/amigo/term/GO:0045664	5	1816	33	17184	1.43492	81737;338475;64033;65050;286919	Ntf3;Nrep;Ccnd2;Barhl2;Cdk5rap2	0.295783	0.529027	0.773374
GO:0035116	embryonic hindlimb morphogenesis	http://amigo.geneontology.org/amigo/term/GO:0035116	5	1816	33	17184	1.43492	353305;312781;113983;363220;296511	Tbx3;Lrp6;Pitx1;Aff3;Alx4	0.295783	0.529027	0.773374
GO:0030900	forebrain development	http://amigo.geneontology.org/amigo/term/GO:0030900	11	1816	84	17184	1.2406	58834;295475;50664;312781;29227;25705;113984;81808;25628;140588;192110	Dlc1;Neurog2;Gnao1;Lrp6;Nfib;Zeb1;Nr2f2;Nr2f1;Nkx2-1;Gli3;Pou3f1	0.297452	0.526583	0.773374
GO:0051593	response to folic acid	http://amigo.geneontology.org/amigo/term/GO:0051593	3	1816	17	17184	1.67097	24224;312781;83785	Bcl2;Lrp6;Vegfa	0.29791	0.525915	0.773374
GO:0034698	response to gonadotropin	http://amigo.geneontology.org/amigo/term/GO:0034698	3	1816	17	17184	1.67097	65155;29680;29637	Alas1;Cyp11a1;Hmgcs1	0.29791	0.525915	0.773374
GO:0048513	organ development	http://amigo.geneontology.org/amigo/term/GO:0048513	3	1816	17	17184	1.67097	65050;25705;29242	Barhl2;Zeb1;Car4	0.29791	0.525915	0.773374
GO:0007202	activation of phospholipase C activity	http://amigo.geneontology.org/amigo/term/GO:0007202	3	1816	17	17184	1.67097	29412;58834;65276	Adra1a;Dlc1;Nmur1	0.29791	0.525915	0.773374
GO:0071372	cellular response to follicle-stimulating hormone stimulus	http://amigo.geneontology.org/amigo/term/GO:0071372	3	1816	17	17184	1.67097	54254;29680;29637	Gata4;Cyp11a1;Hmgcs1	0.29791	0.525915	0.773374
GO:0071732	cellular response to nitric oxide	http://amigo.geneontology.org/amigo/term/GO:0071732	3	1816	17	17184	1.67097	83533;25240;24773	Aifm1;Aqp1;Sftpa1	0.29791	0.525915	0.773374
GO:0031103	axon regeneration	http://amigo.geneontology.org/amigo/term/GO:0031103	3	1816	17	17184	1.67097	338475;24224;24587	Nrep;Bcl2;Nefh	0.29791	0.525915	0.773374
GO:0043623	cellular protein complex assembly	http://amigo.geneontology.org/amigo/term/GO:0043623	3	1816	17	17184	1.67097	64183;24907;301100	Pde4dip;Dmd;Ooep	0.29791	0.525915	0.773374
GO:0043536	positive regulation of blood vessel endothelial cell migration	http://amigo.geneontology.org/amigo/term/GO:0043536	3	1816	17	17184	1.67097	54250;24680;83785	Fgf2;Prkca;Vegfa	0.29791	0.525915	0.773374
GO:0007413	axonal fasciculation	http://amigo.geneontology.org/amigo/term/GO:0007413	3	1816	17	17184	1.67097	313633;25356;308690	Ephb2;Cntn2;Ndn	0.29791	0.525915	0.773374
GO:0048712	negative regulation of astrocyte differentiation	http://amigo.geneontology.org/amigo/term/GO:0048712	3	1816	17	17184	1.67097	114125;282840;29613	Dll3;Atf5;Ntrk3	0.29791	0.525915	0.773374
GO:0006883	cellular sodium ion homeostasis	http://amigo.geneontology.org/amigo/term/GO:0006883	3	1816	17	17184	1.67097	24212;25650;25672	Atp1a2;Atp1b1;Nr3c2	0.29791	0.525915	0.773374
GO:0031333	negative regulation of protein complex assembly	http://amigo.geneontology.org/amigo/term/GO:0031333	3	1816	17	17184	1.67097	290370;360827;80722	Dnajc15;Ulk1;Sost	0.29791	0.525915	0.773374
GO:0006094	gluconeogenesis	http://amigo.geneontology.org/amigo/term/GO:0006094	4	1816	25	17184	1.51514	24959;25062;24849;303565	Pgam2;Gpd2;Tpi1;G6pc3	0.298922	0.524442	0.773374
GO:0050804	modulation of synaptic transmission	http://amigo.geneontology.org/amigo/term/GO:0050804	4	1816	25	17184	1.51514	81737;25567;25636;56816	Ntf3;Tnr;Prkaca;Park2	0.298922	0.524442	0.773374
GO:0046718	viral entry into host cell	http://amigo.geneontology.org/amigo/term/GO:0046718	4	1816	25	17184	1.51514	192183;58935;302668;64468	Pvrl1;Gas6;Ace2;Hyal2	0.298922	0.524442	0.773374
GO:0042100	B cell proliferation	http://amigo.geneontology.org/amigo/term/GO:0042100	4	1816	25	17184	1.51514	24224;362513;161452;499497	Bcl2;Shb;Lef1;Mef2c	0.298922	0.524442	0.773374
GO:0045921	positive regulation of exocytosis	http://amigo.geneontology.org/amigo/term/GO:0045921	4	1816	25	17184	1.51514	25558;305853;24680;140594	Stxbp1;Rab2b;Prkca;Sytl4	0.298922	0.524442	0.773374
GO:0001944	vasculature development	http://amigo.geneontology.org/amigo/term/GO:0001944	4	1816	25	17184	1.51514	317674;293649;161452;83785	Fzd5;Lrp5;Lef1;Vegfa	0.298922	0.524442	0.773374
GO:0045746	negative regulation of Notch signaling pathway	http://amigo.geneontology.org/amigo/term/GO:0045746	4	1816	25	17184	1.51514	114125;363212;155430;499745	Dll3;Bend6;Hey2;Nrarp	0.298922	0.524442	0.773374
GO:0030819	positive regulation of cAMP biosynthetic process	http://amigo.geneontology.org/amigo/term/GO:0030819	7	1816	50	17184	1.32601	24929;84420;24221;56820;83425;81779;58965	Ptger3;Adcy7;Avp;Ramp3;Akap12;Sctr;Ramp1	0.301067	0.521337	0.777296
GO:0032024	positive regulation of insulin secretion	http://amigo.geneontology.org/amigo/term/GO:0032024	7	1816	50	17184	1.32601	65152;29340;25040;679869;94270;25012;24640	Pfkm;Prkce;Gip;Tcf7l2;Nnat;Snap25;Pfkfb2	0.301067	0.521337	0.777296
GO:0031100	organ regeneration	http://amigo.geneontology.org/amigo/term/GO:0031100	12	1816	93	17184	1.22244	25630;252971;117544;25344;313977;58919;24586;24191;161452;24881;58935;24638	Pkm;Socs1;Ppat;Phb;Lpin1;Ccnd1;Ncam1;Aldoc;Lef1;Wnt1;Gas6;Pfkfb1	0.301187	0.521164	0.777296
GO:0035023	regulation of Rho protein signal transduction	http://amigo.geneontology.org/amigo/term/GO:0035023	10	1816	76	17184	1.24643	117020;58834;361034;307098;361503;679812;310460;310999;287418;66013	Mcf2l;Dlc1;Arhgef40;Net1;Eps8l1;Plekhg1;Arhgef26;Plekhg5;Arhgef15;Arhgef9	0.30551	0.514975	0.787149
GO:0001933	negative regulation of protein phosphorylation	http://amigo.geneontology.org/amigo/term/GO:0001933	10	1816	76	17184	1.24643	312781;63912;24680;29542;266759;29613;24686;54348;315191;56816	Lrp6;Fam129a;Prkca;Pebp1;Hspa4;Ntrk3;Prnp;Stk39;Fbln1;Park2	0.30551	0.514975	0.787149
GO:0071375	cellular response to peptide hormone stimulus	http://amigo.geneontology.org/amigo/term/GO:0071375	6	1816	42	17184	1.35296	24298;29456;306487;29680;114124;24881	Cyp21a1;Map1b;Mtus1;Cyp11a1;Akap1;Wnt1	0.308202	0.511165	0.792345
GO:0006631	fatty acid metabolic process	http://amigo.geneontology.org/amigo/term/GO:0006631	8	1816	59	17184	1.28431	25620;79131;25288;25747;361992;29478;24538;415089	Crem;Fabp3;Acsl1;Ppara;Them4;Ndufs6;Lipc;Tnxb	0.308458	0.510804	0.792345
GO:0043066	negative regulation of apoptotic process	http://amigo.geneontology.org/amigo/term/GO:0043066	57	1816	500	17184	1.08128	308896;24224;116457;299138;360570;282819;499335;192235;360230;24883;362495;282840;64472;24360;25304;25344;353305;114109;29340;310399;25617;59323;60427;25364;25240;81809;63839;287429;309526;308923;50678;360481;25261;303887;24221;24832;361303;300308;408216;81760;140588;161452;683470;266759;58935;83785;24686;25058;298298;25599;366274;78975;314457;680712;24629;29275;25554	Usp47;Bcl2;Mapk8ip1;Six4;Myo18a;Ppif;Fxn;Hyou1;Stk40;Wt1;Ndufaf4;Atf5;Naa35;Fabp1;Comp;Phb;Tbx3;Nkx2-5;Prkce;Naa15;Hspa5;Erbb4;Kitlg;Asic2;Aqp1;Tgfb2;Fhl2;Naa38;Ifit3;Ahi1;Pde3a;Dnaja3;Id1;Muc4;Avp;Thy1;Lims2;LOC300308;Senp17;Grk1;Gli3;Lef1;Gas1;Hspa4;Gas6;Vegfa;Prnp;Hk1;Dhcr24;Cd74;Ntsr1;Prkaa2;Ankrd9;Scx;Pdgfrb;Actc1;Snai2	0.311548	0.506475	0.792345
GO:0008284	positive regulation of cell proliferation	http://amigo.geneontology.org/amigo/term/GO:0008284	55	1816	482	17184	1.08224	25124;54250;29313;81737;24224;64202;246297;363098;499335;24609;498951;362495;114523;24360;29369;25742;688394;24523;685781;353305;307498;114109;29161;59323;58919;64032;60427;303398;292755;64033;81809;25636;25444;360980;79114;293649;245983;24221;25587;293669;25298;679572;84046;161452;25022;683470;171040;24881;83785;29613;140589;680712;24629;170582;310552	Stat1;Fgf2;Clec11a;Ntf3;Bcl2;Calr;Myocd;Ccpg1;Fxn;Odc1;Il34;Ndufaf4;Ntn1;Fabp1;Fgf18;S100b;Mab21l1;Klk1c7;Ddr2;Tbx3;Pura;Nkx2-5;Cav3;Erbb4;Ccnd1;Ctgf;Kitlg;Tbx2;Nccrp1;Ccnd2;Tgfb2;Prkaca;Fgf9;Tns3;Fgfr1;Lrp5;Il11ra1;Avp;Id2;Cd248;Cck;Romo1;Sox11;Lef1;Fgfr2;Gas1;Il11;Wnt1;Vegfa;Ntrk3;Gli1;Scx;Pdgfrb;Fgf19;Sfrp2	0.313054	0.504381	0.792345
GO:0072659	protein localization to plasma membrane	http://amigo.geneontology.org/amigo/term/GO:0072659	9	1816	68	17184	1.25365	25558;29161;56820;362036;25531;25650;81755;114560;58965	Stxbp1;Cav3;Ramp3;Ank2;Rab3a;Atp1b1;Rab3b;Rap2a;Ramp1	0.314033	0.503025	0.792345
GO:0030501	positive regulation of bone mineralization	http://amigo.geneontology.org/amigo/term/GO:0030501	5	1816	34	17184	1.39263	192179;25717;29665;81507;499497	Gpm6b;Tgfb3;P2rx7;Bmpr1a;Mef2c	0.315144	0.501491	0.792345
GO:2001240	negative regulation of extrinsic apoptotic signaling pathway in absence of ligand	http://amigo.geneontology.org/amigo/term/GO:2001240	5	1816	34	17184	1.39263	24224;171056;60630;683470;25554	Bcl2;Cx3cr1;Unc5b;Gas1;Snai2	0.315144	0.501491	0.792345
GO:0032436	positive regulation of proteasomal ubiquitin-dependent protein catabolic process	http://amigo.geneontology.org/amigo/term/GO:0032436	7	1816	51	17184	1.29994	287927;315259;308068;361749;64462;56816;689593	Ube2v2;Prickle1;Nkd2;Il33;Csnk1d;Park2;Dnajb2	0.316834	0.499168	0.792345
GO:0007166	cell surface receptor signaling pathway	http://amigo.geneontology.org/amigo/term/GO:0007166	15	1816	121	17184	1.17449	300678;171447;50687;170641;29665;407756;24586;65096;25696;363265;81779;315609;54260;24930;294123	Cd3g;Adgrl2;L1cam;Adgrl3;P2rx7;Btla;Ncam1;Adgrl1;Vldlr;Col4a3;Sctr;Cd3e;Itpkb;Cd8a;Taar5	0.318969	0.496252	0.792345
GO:0010944	negative regulation of transcription by competitive promoter binding	http://amigo.geneontology.org/amigo/term/GO:0010944	2	1816	10	17184	1.8935	25344;306096	Phb;Dach1	0.320613	0.494018	0.792345
GO:2000059	negative regulation of protein ubiquitination involved in ubiquitin-dependent protein catabolic process	http://amigo.geneontology.org/amigo/term/GO:2000059	2	1816	10	17184	1.8935	316348;24881	Pdcl3;Wnt1	0.320613	0.494018	0.792345
GO:0010717	regulation of epithelial to mesenchymal transition	http://amigo.geneontology.org/amigo/term/GO:0010717	2	1816	10	17184	1.8935	685611;29210	Phldb2;Epha3	0.320613	0.494018	0.792345
GO:0006983	ER overload response	http://amigo.geneontology.org/amigo/term/GO:0006983	2	1816	10	17184	1.8935	25617;29467	Hspa5;Ddit3	0.320613	0.494018	0.792345
GO:0010224	response to UV-B	http://amigo.geneontology.org/amigo/term/GO:0010224	2	1816	10	17184	1.8935	24224;360704	Bcl2;Hmgn1	0.320613	0.494018	0.792345
GO:0048489	synaptic vesicle transport	http://amigo.geneontology.org/amigo/term/GO:0048489	2	1816	10	17184	1.8935	117558;25022	Mylk2;Fgfr2	0.320613	0.494018	0.792345
GO:0007191	adenylate cyclase-activating dopamine receptor signaling pathway	http://amigo.geneontology.org/amigo/term/GO:0007191	2	1816	10	17184	1.8935	25461;64532	Hrh2;Adcy5	0.320613	0.494018	0.792345
GO:0044321	response to leptin	http://amigo.geneontology.org/amigo/term/GO:0044321	2	1816	10	17184	1.8935	252917;311456	Nr1d1;Mkks	0.320613	0.494018	0.792345
GO:0033598	mammary gland epithelial cell proliferation	http://amigo.geneontology.org/amigo/term/GO:0033598	2	1816	10	17184	1.8935	58919;25587	Ccnd1;Id2	0.320613	0.494018	0.792345
GO:1903206	negative regulation of hydrogen peroxide-induced cell death	http://amigo.geneontology.org/amigo/term/GO:1903206	2	1816	10	17184	1.8935	85382;287877	Ngb;Pycr1	0.320613	0.494018	0.792345
GO:0015695	organic cation transport	http://amigo.geneontology.org/amigo/term/GO:0015695	2	1816	10	17184	1.8935	29665;24904	P2rx7;Slc22a1	0.320613	0.494018	0.792345
GO:0045176	apical protein localization	http://amigo.geneontology.org/amigo/term/GO:0045176	2	1816	10	17184	1.8935	300128;289229	Celsr1;Vangl2	0.320613	0.494018	0.792345
GO:0032486	Rap protein signal transduction	http://amigo.geneontology.org/amigo/term/GO:0032486	2	1816	10	17184	1.8935	59326;114560	Rapgef3;Rap2a	0.320613	0.494018	0.792345
GO:0007143	female meiotic division	http://amigo.geneontology.org/amigo/term/GO:0007143	2	1816	10	17184	1.8935	64508;316425	Adcy3;Sgol2	0.320613	0.494018	0.792345
GO:0009062	fatty acid catabolic process	http://amigo.geneontology.org/amigo/term/GO:0009062	2	1816	10	17184	1.8935	313977;687008	Lpin1;Pcca	0.320613	0.494018	0.792345
GO:0070166	enamel mineralization	http://amigo.geneontology.org/amigo/term/GO:0070166	2	1816	10	17184	1.8935	192183;25747	Pvrl1;Ppara	0.320613	0.494018	0.792345
GO:0051001	negative regulation of nitric-oxide synthase activity	http://amigo.geneontology.org/amigo/term/GO:0051001	2	1816	10	17184	1.8935	292894;29161	Nosip;Cav3	0.320613	0.494018	0.792345
GO:0010804	negative regulation of tumor necrosis factor-mediated signaling pathway	http://amigo.geneontology.org/amigo/term/GO:0010804	2	1816	10	17184	1.8935	58935;116677	Gas6;F2rl1	0.320613	0.494018	0.792345
GO:0060340	positive regulation of type I interferon-mediated signaling pathway	http://amigo.geneontology.org/amigo/term/GO:0060340	2	1816	10	17184	1.8935	171091;293624	Zbp1;Irf7	0.320613	0.494018	0.792345
GO:0032330	regulation of chondrocyte differentiation	http://amigo.geneontology.org/amigo/term/GO:0032330	2	1816	10	17184	1.8935	64032;366542	Ctgf;Six2	0.320613	0.494018	0.792345
GO:0030031	cell projection assembly	http://amigo.geneontology.org/amigo/term/GO:0030031	2	1816	10	17184	1.8935	252923;682507	Tsga10;Wasl	0.320613	0.494018	0.792345
GO:0030816	positive regulation of cAMP metabolic process	http://amigo.geneontology.org/amigo/term/GO:0030816	2	1816	10	17184	1.8935	246759;305236	Cxcl9;Cxcl11	0.320613	0.494018	0.792345
GO:0032966	negative regulation of collagen biosynthetic process	http://amigo.geneontology.org/amigo/term/GO:0032966	2	1816	10	17184	1.8935	59326;313729	Rapgef3;Errfi1	0.320613	0.494018	0.792345
GO:0042053	regulation of dopamine metabolic process	http://amigo.geneontology.org/amigo/term/GO:0042053	2	1816	10	17184	1.8935	100188944;56816	Pnkd;Park2	0.320613	0.494018	0.792345
GO:0048660	regulation of smooth muscle cell proliferation	http://amigo.geneontology.org/amigo/term/GO:0048660	2	1816	10	17184	1.8935	81529;679869	Pde1a;Tcf7l2	0.320613	0.494018	0.792345
GO:0003084	positive regulation of systemic arterial blood pressure	http://amigo.geneontology.org/amigo/term/GO:0003084	2	1816	10	17184	1.8935	29412;24221	Adra1a;Avp	0.320613	0.494018	0.792345
GO:0032099	negative regulation of appetite	http://amigo.geneontology.org/amigo/term/GO:0032099	2	1816	10	17184	1.8935	25298;25747	Cck;Ppara	0.320613	0.494018	0.792345
GO:0050778	positive regulation of immune response	http://amigo.geneontology.org/amigo/term/GO:0050778	2	1816	10	17184	1.8935	299606;81809	Elane;Tgfb2	0.320613	0.494018	0.792345
GO:2001256	regulation of store-operated calcium entry	http://amigo.geneontology.org/amigo/term/GO:2001256	2	1816	10	17184	1.8935	29546;63878	Homer1;Stc2	0.320613	0.494018	0.792345
GO:0016338	calcium-independent cell-cell adhesion via plasma membrane cell-adhesion molecules	http://amigo.geneontology.org/amigo/term/GO:0016338	2	1816	10	17184	1.8935	363058;24586	Cadm1;Ncam1	0.320613	0.494018	0.792345
GO:0043583	ear development	http://amigo.geneontology.org/amigo/term/GO:0043583	2	1816	10	17184	1.8935	24224;363071	Bcl2;Stra6	0.320613	0.494018	0.792345
GO:0003417	growth plate cartilage development	http://amigo.geneontology.org/amigo/term/GO:0003417	2	1816	10	17184	1.8935	25304;681309	Comp;Thbs3	0.320613	0.494018	0.792345
GO:0007216	G-protein coupled glutamate receptor signaling pathway	http://amigo.geneontology.org/amigo/term/GO:0007216	2	1816	10	17184	1.8935	361586;29546	Trpm1;Homer1	0.320613	0.494018	0.792345
GO:0014002	astrocyte development	http://amigo.geneontology.org/amigo/term/GO:0014002	2	1816	10	17184	1.8935	25473;24943	Lamb2;Plp1	0.320613	0.494018	0.792345
GO:0060711	labyrinthine layer development	http://amigo.geneontology.org/amigo/term/GO:0060711	2	1816	10	17184	1.8935	116808;64466	Pcdh12;Cited1	0.320613	0.494018	0.792345
GO:0050707	regulation of cytokine secretion	http://amigo.geneontology.org/amigo/term/GO:0050707	2	1816	10	17184	1.8935	252971;305355	Socs1;Tlr10	0.320613	0.494018	0.792345
GO:0007097	nuclear migration	http://amigo.geneontology.org/amigo/term/GO:0007097	2	1816	10	17184	1.8935	79433;114116	Myh10;Cdc42bpa	0.320613	0.494018	0.792345
GO:0070886	positive regulation of calcineurin-NFAT signaling cascade	http://amigo.geneontology.org/amigo/term/GO:0070886	2	1816	10	17184	1.8935	29496;64553	Erbb3;Akap6	0.320613	0.494018	0.792345
GO:0032025	response to cobalt ion	http://amigo.geneontology.org/amigo/term/GO:0032025	2	1816	10	17184	1.8935	25374;65155	Alad;Alas1	0.320613	0.494018	0.792345
GO:0003254	regulation of membrane depolarization	http://amigo.geneontology.org/amigo/term/GO:0003254	2	1816	10	17184	1.8935	287419;366274	Rangrf;Ntsr1	0.320613	0.494018	0.792345
GO:0090331	negative regulation of platelet aggregation	http://amigo.geneontology.org/amigo/term/GO:0090331	2	1816	10	17184	1.8935	24929;29366	Ptger3;Serpine2	0.320613	0.494018	0.792345
GO:0050806	positive regulation of synaptic transmission	http://amigo.geneontology.org/amigo/term/GO:0050806	4	1816	26	17184	1.45678	25742;25040;63887;78976	S100b;Gip;Nmu;Kiss1r	0.321317	0.493066	0.792345
GO:0006335	DNA replication-dependent nucleosome assembly	http://amigo.geneontology.org/amigo/term/GO:0006335	4	1816	26	17184	1.45678	291159;313048;304648;680097	Hist1h2ail1;Rbbp4;Asf1b;LOC680097	0.321317	0.493066	0.792345
GO:0046697	decidualization	http://amigo.geneontology.org/amigo/term/GO:0046697	4	1816	26	17184	1.45678	89803;63878;245983;24873	Sfrp4;Stc2;Il11ra1;Vdr	0.321317	0.493066	0.792345
GO:0006869	lipid transport	http://amigo.geneontology.org/amigo/term/GO:0006869	8	1816	60	17184	1.26283	300438;362951;314543;293444;503164;25696;303637;361686	Ldlr;RGD1309808;Gulp1;Abca16;Apol9a;Vldlr;Abca8;Osbpl5	0.323084	0.490685	0.792345
GO:0032922	circadian regulation of gene expression	http://amigo.geneontology.org/amigo/term/GO:0032922	8	1816	60	17184	1.26283	25620;252917;25587;25747;24596;64462;83516;316351	Crem;Nr1d1;Id2;Ppara;Ngfr;Csnk1d;Ppargc1a;Npas2	0.323084	0.490685	0.792345
GO:0071361	cellular response to ethanol	http://amigo.geneontology.org/amigo/term/GO:0071361	3	1816	18	17184	1.57805	50687;29340;84420	L1cam;Prkce;Adcy7	0.32512	0.487956	0.792345
GO:0050860	negative regulation of T cell receptor signaling pathway	http://amigo.geneontology.org/amigo/term/GO:0050860	3	1816	18	17184	1.57805	304266;24832;24686	Gbp1;Thy1;Prnp	0.32512	0.487956	0.792345
GO:0045598	regulation of fat cell differentiation	http://amigo.geneontology.org/amigo/term/GO:0045598	3	1816	18	17184	1.57805	313977;252917;360417	Lpin1;Nr1d1;Ptprq	0.32512	0.487956	0.792345
GO:0043488	regulation of mRNA stability	http://amigo.geneontology.org/amigo/term/GO:0043488	3	1816	18	17184	1.57805	690139;298510;689890	Rbm24;Pabpc4;Srsf1	0.32512	0.487956	0.792345
GO:0060416	response to growth hormone	http://amigo.geneontology.org/amigo/term/GO:0060416	3	1816	18	17184	1.57805	25285;313048;303214	Igfbp5;Rbbp4;Trim16	0.32512	0.487956	0.792345
GO:0007163	establishment or maintenance of cell polarity	http://amigo.geneontology.org/amigo/term/GO:0007163	3	1816	18	17184	1.57805	300678;57341;65178	Cd3g;Parva;Snap91	0.32512	0.487956	0.792345
GO:0021954	central nervous system neuron development	http://amigo.geneontology.org/amigo/term/GO:0021954	3	1816	18	17184	1.57805	295475;25595;79114	Neurog2;Map2;Fgfr1	0.32512	0.487956	0.792345
GO:0010269	response to selenium ion	http://amigo.geneontology.org/amigo/term/GO:0010269	3	1816	18	17184	1.57805	25374;498398;25040	Alad;Selm;Gip	0.32512	0.487956	0.792345
GO:0048240	sperm capacitation	http://amigo.geneontology.org/amigo/term/GO:0048240	3	1816	18	17184	1.57805	25636;29542;171085	Prkaca;Pebp1;Pcsk4	0.32512	0.487956	0.792345
GO:0071901	negative regulation of protein serine/threonine kinase activity	http://amigo.geneontology.org/amigo/term/GO:0071901	3	1816	18	17184	1.57805	312781;293649;305539	Lrp6;Lrp5;Spred2	0.32512	0.487956	0.792345
GO:0050910	detection of mechanical stimulus involved in sensory perception of sound	http://amigo.geneontology.org/amigo/term/GO:0050910	3	1816	18	17184	1.57805	311456;360417;25654	Mkks;Ptprq;Col11a1	0.32512	0.487956	0.792345
GO:0032332	positive regulation of chondrocyte differentiation	http://amigo.geneontology.org/amigo/term/GO:0032332	3	1816	18	17184	1.57805	29369;140588;293165	Fgf18;Gli3;Sox6	0.32512	0.487956	0.792345
GO:0006182	cGMP biosynthetic process	http://amigo.geneontology.org/amigo/term/GO:0006182	3	1816	18	17184	1.57805	64055;25240;66012	Guca2b;Aqp1;Gucy1a2	0.32512	0.487956	0.792345
GO:0030111	regulation of Wnt signaling pathway	http://amigo.geneontology.org/amigo/term/GO:0030111	3	1816	18	17184	1.57805	161452;289229;310552	Lef1;Vangl2;Sfrp2	0.32512	0.487956	0.792345
GO:0055093	response to hyperoxia	http://amigo.geneontology.org/amigo/term/GO:0055093	6	1816	43	17184	1.32142	25043;25290;25470;29393;24773;24629	Eln;Alox5;Kcna5;Col1a1;Sftpa1;Pdgfrb	0.325587	0.487334	0.792345
GO:0010862	positive regulation of pathway-restricted SMAD protein phosphorylation	http://amigo.geneontology.org/amigo/term/GO:0010862	6	1816	43	17184	1.32142	29152;25717;29454;81809;252834;81507	Mstn;Tgfb3;Gdf11;Tgfb2;Gdf6;Bmpr1a	0.325587	0.487334	0.792345
GO:0006508	proteolysis	http://amigo.geneontology.org/amigo/term/GO:0006508	55	1816	485	17184	1.07536	287899;83575;291848;314655;288626;502776;156117;24523;301489;117522;361332;408241;65164;680415;293566;290763;25692;24841;299606;56825;408206;171495;29392;171290;171528;60372;308564;312688;171085;364994;29153;301529;308787;298771;290963;24332;171565;25121;29569;680317;408216;296129;306564;312566;292872;287108;117033;302668;64314;293004;311827;286911;300384;301460;306664	Adamts2;Cpz;Mmp15;Adamts10;Mmp17;Scrn1;Casp12;Klk1c7;Pi15;Xpnpep2;Adamts19;Prss57;Htra1;Pappa2;Cpxm2;Adam26a;Plat;Klk1c2;Elane;Cym;Ggt6;Capn5;Bace1;Gzmc;Gzmb;Pga5;Klk12;Usp18;Pcsk4;Dpep3;Capn1;Dnpep;Adamtsl3;Prepl;Npepo;Cela2a;Stambp;Pcsk2;Pcolce;Endou;Senp17;Astl;Htra4;Adamts9;Klk1c3;Prss27;Mmp12;Ace2;Casp2;Adamts17;Adamtsl2;Prss3;Naalad2;Adam23;Adamts16	0.328501	0.483464	0.79363
GO:0006915	apoptotic process	http://amigo.geneontology.org/amigo/term/GO:0006915	37	1816	321	17184	1.09259	24224;83533;59265;361994;83718;316348;81917;291541;24883;58834;114523;156117;25304;293017;360480;29477;29884;114495;297383;314543;25633;25309;24680;353250;360481;25023;64476;252834;24191;25298;60630;29467;24596;286912;64314;364052;310552	Bcl2;Aifm1;Phlpp1;Bnipl;Clic4;Pdcl3;Hip1r;Cidea;Wt1;Dlc1;Ntn1;Casp12;Comp;Bclaf1;Cdip1;Mapt;Bok;Map2k6;Rtkn;Gulp1;Dnase1;Cycs;Prkca;Niacr1;Dnaja3;Prkcb;Mfn2;Gdf6;Aldoc;Cck;Unc5b;Ddit3;Ngfr;Krt20;Casp2;Pea15;Sfrp2	0.332277	0.4785	0.79363
GO:0048568	embryonic organ development	http://amigo.geneontology.org/amigo/term/GO:0048568	5	1816	35	17184	1.35276	299979;314930;81507;25022;29467	Grhl2;Zfpm2;Bmpr1a;Fgfr2;Ddit3	0.334657	0.4754	0.79363
GO:0006952	defense response	http://amigo.geneontology.org/amigo/term/GO:0006952	5	1816	35	17184	1.35276	361680;498658;24811;305355;25599	Lsp1;Defa9;Tap1;Tlr10;Cd74	0.334657	0.4754	0.79363
GO:0030513	positive regulation of BMP signaling pathway	http://amigo.geneontology.org/amigo/term/GO:0030513	5	1816	35	17184	1.35276	54254;81735;94188;84046;366031	Gata4;Neo1;Zfp423;Sox11;Crb2	0.334657	0.4754	0.79363
GO:0043278	response to morphine	http://amigo.geneontology.org/amigo/term/GO:0043278	5	1816	35	17184	1.35276	50664;29340;24173;100360880;364052	Gnao1;Prkce;Adra1b;Fosb;Pea15	0.334657	0.4754	0.79363
GO:0016358	dendrite development	http://amigo.geneontology.org/amigo/term/GO:0016358	5	1816	35	17184	1.35276	315840;25595;29456;286928;191573	Myo6;Map2;Map1b;Abi2;Grin3a	0.334657	0.4754	0.79363
GO:0071773	cellular response to BMP stimulus	http://amigo.geneontology.org/amigo/term/GO:0071773	5	1816	35	17184	1.35276	310681;313575;81507;499951;311331	Hfe2;Heyl;Bmpr1a;Gata5;Spint1	0.334657	0.4754	0.79363
GO:0045669	positive regulation of osteoblast differentiation	http://amigo.geneontology.org/amigo/term/GO:0045669	8	1816	61	17184	1.24206	54250;685781;282836;81507;84046;140588;499497;310552	Fgf2;Ddr2;Cthrc1;Bmpr1a;Sox11;Gli3;Mef2c;Sfrp2	0.337831	0.471301	0.79363
GO:0030326	embryonic limb morphogenesis	http://amigo.geneontology.org/amigo/term/GO:0030326	8	1816	61	17184	1.24206	312781;366078;25444;79114;29147;113931;140588;161452	Lrp6;Sp9;Fgf9;Fgfr1;Jag2;Prrx2;Gli3;Lef1	0.337831	0.471301	0.79363
GO:0008344	adult locomotory behavior	http://amigo.geneontology.org/amigo/term/GO:0008344	8	1816	61	17184	1.24206	361549;25049;25040;24212;313512;25566;366274;56816	Lgi4;Atxn1;Gip;Atp1a2;Dmbx1;Tmod1;Ntsr1;Park2	0.337831	0.471301	0.79363
GO:0045600	positive regulation of fat cell differentiation	http://amigo.geneontology.org/amigo/term/GO:0045600	6	1816	44	17184	1.29131	282582;293649;25587;297073;310552;25554	Wnt5b;Lrp5;Id2;Rarres2;Sfrp2;Snai2	0.343098	0.464582	0.79363
GO:0006606	protein import into nucleus	http://amigo.geneontology.org/amigo/term/GO:0006606	6	1816	44	17184	1.29131	288064;315259;313163;366542;25444;316108	Kpna1;Prickle1;RGD1306195;Six2;Fgf9;Snupn	0.343098	0.464582	0.79363
GO:0001580	detection of chemical stimulus involved in sensory perception of bitter taste	http://amigo.geneontology.org/amigo/term/GO:0001580	4	1816	27	17184	1.40275	298657;360733;363143;500091	Car6;Rtp4;Gnat1;Tas2r138	0.343823	0.463665	0.79363
GO:0019915	lipid storage	http://amigo.geneontology.org/amigo/term/GO:0019915	4	1816	27	17184	1.40275	291541;501283;290223;311617	Cidea;Plin5;Fitm1;Fitm2	0.343823	0.463665	0.79363
GO:0043552	positive regulation of phosphatidylinositol 3-kinase activity	http://amigo.geneontology.org/amigo/term/GO:0043552	4	1816	27	17184	1.40275	54250;59323;25467;24629	Fgf2;Erbb4;Irs1;Pdgfrb	0.343823	0.463665	0.79363
GO:0043113	receptor clustering	http://amigo.geneontology.org/amigo/term/GO:0043113	4	1816	27	17184	1.40275	25592;66013;64053;305448	Agrn;Arhgef9;Dlg2;Dok7	0.343823	0.463665	0.79363
GO:0030100	regulation of endocytosis	http://amigo.geneontology.org/amigo/term/GO:0030100	4	1816	27	17184	1.40275	314349;192248;65178;64531	Ston2;Cdh13;Snap91;Synj2bp	0.343823	0.463665	0.79363
GO:0002009	morphogenesis of an epithelium	http://amigo.geneontology.org/amigo/term/GO:0002009	4	1816	27	17184	1.40275	312781;689897;305679;64466	Lrp6;Crygs;Vcl;Cited1	0.343823	0.463665	0.79363
GO:0014003	oligodendrocyte development	http://amigo.geneontology.org/amigo/term/GO:0014003	4	1816	27	17184	1.40275	29682;25587;679869;84046	Kcnq3;Id2;Tcf7l2;Sox11	0.343823	0.463665	0.79363
GO:0060041	retina development in camera-type eye	http://amigo.geneontology.org/amigo/term/GO:0060041	11	1816	88	17184	1.18393	25473;499929;681377;171355;308923;192183;24716;79433;25609;296136;363143	Lamb2;Tgif2;Rp1;Pou4f2;Ahi1;Pvrl1;Ret;Myh10;Tub;Nphp1;Gnat1	0.346286	0.460565	0.79363
GO:0043524	negative regulation of neuron apoptotic process	http://amigo.geneontology.org/amigo/term/GO:0043524	18	1816	151	17184	1.12927	25558;81737;24224;299138;287927;25717;25510;192646;29496;25232;171565;60630;24596;83785;83516;499497;56816;64466	Stxbp1;Ntf3;Bcl2;Six4;Ube2v2;Tgfb3;Pcp4;Mtnr1b;Erbb3;Tyro3;Stambp;Unc5b;Ngfr;Vegfa;Ppargc1a;Mef2c;Park2;Cited1	0.350386	0.455454	0.79363
GO:0046323	glucose import	http://amigo.geneontology.org/amigo/term/GO:0046323	3	1816	19	17184	1.49491	25139;366251;308028	Slc2a4;Slc2a10;Slc2a12	0.352321	0.453061	0.79363
GO:0071880	adenylate cyclase-activating adrenergic receptor signaling pathway	http://amigo.geneontology.org/amigo/term/GO:0071880	3	1816	19	17184	1.49491	29412;365336;24173	Adra1a;Olr192;Adra1b	0.352321	0.453061	0.79363
GO:0032148	activation of protein kinase B activity	http://amigo.geneontology.org/amigo/term/GO:0032148	3	1816	19	17184	1.49491	81737;58935;29613	Ntf3;Gas6;Ntrk3	0.352321	0.453061	0.79363
GO:0008156	negative regulation of DNA replication	http://amigo.geneontology.org/amigo/term/GO:0008156	3	1816	19	17184	1.49491	25717;303729;25744	Tgfb3;Enpp7;Nf2	0.352321	0.453061	0.79363
GO:0097421	liver regeneration	http://amigo.geneontology.org/amigo/term/GO:0097421	3	1816	19	17184	1.49491	362524;29169;59326	Ptpn3;Vtn;Rapgef3	0.352321	0.453061	0.79363
GO:0009743	response to carbohydrate	http://amigo.geneontology.org/amigo/term/GO:0009743	3	1816	19	17184	1.49491	29456;25040;24538	Map1b;Gip;Lipc	0.352321	0.453061	0.79363
GO:0006605	protein targeting	http://amigo.geneontology.org/amigo/term/GO:0006605	5	1816	36	17184	1.31511	315840;29205;64531;83425;171086	Myo6;Syngr1;Synj2bp;Akap12;Trak2	0.354267	0.450669	0.79363
GO:0046326	positive regulation of glucose import	http://amigo.geneontology.org/amigo/term/GO:0046326	5	1816	36	17184	1.31511	59323;29496;497886;25467;170582	Erbb4;Erbb3;C1qtnf2;Irs1;Fgf19	0.354267	0.450669	0.79363
GO:0000086	G2/M transition of mitotic cell cycle	http://amigo.geneontology.org/amigo/term/GO:0000086	5	1816	36	17184	1.31511	24654;25112;361907;308596;362316	Plcb1;Gadd45a;Fbxl7;Ush1c;Cdk14	0.354267	0.450669	0.79363
GO:0033120	positive regulation of RNA splicing	http://amigo.geneontology.org/amigo/term/GO:0033120	2	1816	11	17184	1.72126	309544;64015	Rbm20;Khdrbs3	0.356933	0.447414	0.79363
GO:0032469	endoplasmic reticulum calcium ion homeostasis	http://amigo.geneontology.org/amigo/term/GO:0032469	2	1816	11	17184	1.72126	29693;24224	Atp2a2;Bcl2	0.356933	0.447414	0.79363
GO:0007567	parturition	http://amigo.geneontology.org/amigo/term/GO:0007567	2	1816	11	17184	1.72126	315907;295144	Nrk;Rxfp1	0.356933	0.447414	0.79363
GO:0031960	response to corticosteroid	http://amigo.geneontology.org/amigo/term/GO:0031960	2	1816	11	17184	1.72126	83731;29393	Kcnma1;Col1a1	0.356933	0.447414	0.79363
GO:0043651	linoleic acid metabolic process	http://amigo.geneontology.org/amigo/term/GO:0043651	2	1816	11	17184	1.72126	287424;65030	Aloxe3;Ephx2	0.356933	0.447414	0.79363
GO:0060394	negative regulation of pathway-restricted SMAD protein phosphorylation	http://amigo.geneontology.org/amigo/term/GO:0060394	2	1816	11	17184	1.72126	311676;679578	Pmepa1;Ldlrad4	0.356933	0.447414	0.79363
GO:0045721	negative regulation of gluconeogenesis	http://amigo.geneontology.org/amigo/term/GO:0045721	2	1816	11	17184	1.72126	59329;294806	Sik1;C1qtnf3	0.356933	0.447414	0.79363
GO:2000778	positive regulation of interleukin-6 secretion	http://amigo.geneontology.org/amigo/term/GO:2000778	2	1816	11	17184	1.72126	64468;116677	Hyal2;F2rl1	0.356933	0.447414	0.79363
GO:0030828	positive regulation of cGMP biosynthetic process	http://amigo.geneontology.org/amigo/term/GO:0030828	2	1816	11	17184	1.72126	66012;114211	Gucy1a2;Mtnr1a	0.356933	0.447414	0.79363
GO:0071559	response to transforming growth factor beta	http://amigo.geneontology.org/amigo/term/GO:0071559	2	1816	11	17184	1.72126	25687;64466	Cald1;Cited1	0.356933	0.447414	0.79363
GO:0033147	negative regulation of intracellular estrogen receptor signaling pathway	http://amigo.geneontology.org/amigo/term/GO:0033147	2	1816	11	17184	1.72126	497672;300054	Brca1;Foxh1	0.356933	0.447414	0.79363
GO:0031274	positive regulation of pseudopodium assembly	http://amigo.geneontology.org/amigo/term/GO:0031274	2	1816	11	17184	1.72126	309175;116677	Cdc42ep2;F2rl1	0.356933	0.447414	0.79363
GO:0048762	mesenchymal cell differentiation	http://amigo.geneontology.org/amigo/term/GO:0048762	2	1816	11	17184	1.72126	79114;25022	Fgfr1;Fgfr2	0.356933	0.447414	0.79363
GO:2001223	negative regulation of neuron migration	http://amigo.geneontology.org/amigo/term/GO:2001223	2	1816	11	17184	1.72126	59323;64021	Erbb4;Gpr173	0.356933	0.447414	0.79363
GO:0015793	glycerol transport	http://amigo.geneontology.org/amigo/term/GO:0015793	2	1816	11	17184	1.72126	25240;25480	Aqp1;Mip	0.356933	0.447414	0.79363
GO:0060391	positive regulation of SMAD protein import into nucleus	http://amigo.geneontology.org/amigo/term/GO:0060391	2	1816	11	17184	1.72126	25717;81507	Tgfb3;Bmpr1a	0.356933	0.447414	0.79363
GO:0042753	positive regulation of circadian rhythm	http://amigo.geneontology.org/amigo/term/GO:0042753	2	1816	11	17184	1.72126	192646;25628	Mtnr1b;Nkx2-1	0.356933	0.447414	0.79363
GO:0043517	positive regulation of DNA damage response, signal transduction by p53 class mediator	http://amigo.geneontology.org/amigo/term/GO:0043517	2	1816	11	17184	1.72126	27064;305539	Ankrd1;Spred2	0.356933	0.447414	0.79363
GO:0033603	positive regulation of dopamine secretion	http://amigo.geneontology.org/amigo/term/GO:0033603	2	1816	11	17184	1.72126	25510;25693	Pcp4;Slc18a1	0.356933	0.447414	0.79363
GO:0046007	negative regulation of activated T cell proliferation	http://amigo.geneontology.org/amigo/term/GO:0046007	2	1816	11	17184	1.72126	66029;24686	Ido1;Prnp	0.356933	0.447414	0.79363
GO:0042789	mRNA transcription from RNA polymerase II promoter	http://amigo.geneontology.org/amigo/term/GO:0042789	2	1816	11	17184	1.72126	156726;29467	Runx3;Ddit3	0.356933	0.447414	0.79363
GO:0090129	positive regulation of synapse maturation	http://amigo.geneontology.org/amigo/term/GO:0090129	2	1816	11	17184	1.72126	116508;65096	Nrxn3;Adgrl1	0.356933	0.447414	0.79363
GO:0045760	positive regulation of action potential	http://amigo.geneontology.org/amigo/term/GO:0045760	2	1816	11	17184	1.72126	29412;29578	Adra1a;Hnrnpa1	0.356933	0.447414	0.79363
GO:0035025	positive regulation of Rho protein signal transduction	http://amigo.geneontology.org/amigo/term/GO:0035025	2	1816	11	17184	1.72126	24596;116677	Ngfr;F2rl1	0.356933	0.447414	0.79363
GO:0009950	dorsal/ventral axis specification	http://amigo.geneontology.org/amigo/term/GO:0009950	2	1816	11	17184	1.72126	312781;81507	Lrp6;Bmpr1a	0.356933	0.447414	0.79363
GO:0060100	positive regulation of phagocytosis, engulfment	http://amigo.geneontology.org/amigo/term/GO:0060100	2	1816	11	17184	1.72126	170921;116677	Itga2;F2rl1	0.356933	0.447414	0.79363
GO:0021707	cerebellar granule cell differentiation	http://amigo.geneontology.org/amigo/term/GO:0021707	2	1816	11	17184	1.72126	81524;360827	Nfix;Ulk1	0.356933	0.447414	0.79363
GO:0030833	regulation of actin filament polymerization	http://amigo.geneontology.org/amigo/term/GO:0030833	2	1816	11	17184	1.72126	25043;81531	Eln;Pfn2	0.356933	0.447414	0.79363
GO:0014824	artery smooth muscle contraction	http://amigo.geneontology.org/amigo/term/GO:0014824	2	1816	11	17184	1.72126	29717;311456	Cacna1g;Mkks	0.356933	0.447414	0.79363
GO:0060068	vagina development	http://amigo.geneontology.org/amigo/term/GO:0060068	2	1816	11	17184	1.72126	25149;25232	Esr2;Tyro3	0.356933	0.447414	0.79363
GO:0042770	signal transduction in response to DNA damage	http://amigo.geneontology.org/amigo/term/GO:0042770	2	1816	11	17184	1.72126	25112;24881	Gadd45a;Wnt1	0.356933	0.447414	0.79363
GO:0006977	DNA damage response, signal transduction by p53 class mediator resulting in cell cycle arrest	http://amigo.geneontology.org/amigo/term/GO:0006977	2	1816	11	17184	1.72126	366262;64314	Rbm38;Casp2	0.356933	0.447414	0.79363
GO:0046632	alpha-beta T cell differentiation	http://amigo.geneontology.org/amigo/term/GO:0046632	2	1816	11	17184	1.72126	363595;161452	Tcf7;Lef1	0.356933	0.447414	0.79363
GO:0040011	locomotion	http://amigo.geneontology.org/amigo/term/GO:0040011	2	1816	11	17184	1.72126	24212;29686	Atp1a2;Scn1b	0.356933	0.447414	0.79363
GO:0050777	negative regulation of immune response	http://amigo.geneontology.org/amigo/term/GO:0050777	2	1816	11	17184	1.72126	25704;81809	Il2ra;Tgfb2	0.356933	0.447414	0.79363
GO:0060644	mammary gland epithelial cell differentiation	http://amigo.geneontology.org/amigo/term/GO:0060644	2	1816	11	17184	1.72126	54250;59323	Fgf2;Erbb4	0.356933	0.447414	0.79363
GO:0003198	epithelial to mesenchymal transition involved in endocardial cushion formation	http://amigo.geneontology.org/amigo/term/GO:0003198	2	1816	11	17184	1.72126	313575;25554	Heyl;Snai2	0.356933	0.447414	0.79363
GO:0046548	retinal rod cell development	http://amigo.geneontology.org/amigo/term/GO:0046548	2	1816	11	17184	1.72126	361586;681377	Trpm1;Rp1	0.356933	0.447414	0.79363
GO:0048103	somatic stem cell division	http://amigo.geneontology.org/amigo/term/GO:0048103	2	1816	11	17184	1.72126	81809;289229	Tgfb2;Vangl2	0.356933	0.447414	0.79363
GO:0042074	cell migration involved in gastrulation	http://amigo.geneontology.org/amigo/term/GO:0042074	2	1816	11	17184	1.72126	312781;293649	Lrp6;Lrp5	0.356933	0.447414	0.79363
GO:0031639	plasminogen activation	http://amigo.geneontology.org/amigo/term/GO:0031639	2	1816	11	17184	1.72126	25692;298298	Plat;Dhcr24	0.356933	0.447414	0.79363
GO:0060013	righting reflex	http://amigo.geneontology.org/amigo/term/GO:0060013	2	1816	11	17184	1.72126	266603;100362819	Aldh1a3;LOC100362819	0.356933	0.447414	0.79363
GO:0006401	RNA catabolic process	http://amigo.geneontology.org/amigo/term/GO:0006401	2	1816	11	17184	1.72126	293052;363938	Isg20;Oas2	0.356933	0.447414	0.79363
GO:0043410	positive regulation of MAPK cascade	http://amigo.geneontology.org/amigo/term/GO:0043410	12	1816	98	17184	1.15974	29412;311151;29340;25444;29665;79114;24173;24483;288691;25022;171040;24596	Adra1a;Dusp19;Prkce;Fgf9;P2rx7;Fgfr1;Adra1b;Igf2;Ksr2;Fgfr2;Il11;Ngfr	0.359619	0.444157	0.79363
GO:0048678	response to axon injury	http://amigo.geneontology.org/amigo/term/GO:0048678	6	1816	45	17184	1.26254	54250;29456;25040;296358;29613;25418	Fgf2;Map1b;Gip;Matn4;Ntrk3;Dpysl3	0.360696	0.442859	0.79363
GO:0048872	homeostasis of number of cells	http://amigo.geneontology.org/amigo/term/GO:0048872	4	1816	28	17184	1.35257	691504;310011;311437;500235	Zfpm1;Gcnt4;Rassf2;Emx1	0.366361	0.436091	0.79363
GO:0042572	retinol metabolic process	http://amigo.geneontology.org/amigo/term/GO:0042572	4	1816	28	17184	1.35257	24188;29646;296972;266603	Aldh1a1;Adh4;Akr1b10;Aldh1a3	0.366361	0.436091	0.79363
GO:0086010	membrane depolarization during action potential	http://amigo.geneontology.org/amigo/term/GO:0086010	4	1816	28	17184	1.35257	29717;24239;117018;266760	Cacna1g;Cacna1c;Kcnh2;Nalcn	0.366361	0.436091	0.79363
GO:1904030	negative regulation of cyclin-dependent protein kinase activity	http://amigo.geneontology.org/amigo/term/GO:1904030	4	1816	28	17184	1.35257	252971;84607;311151;305539	Socs1;Socs2;Dusp19;Spred2	0.366361	0.436091	0.79363
GO:0070509	calcium ion import	http://amigo.geneontology.org/amigo/term/GO:0070509	4	1816	28	17184	1.35257	29717;24239;116600;266760	Cacna1g;Cacna1c;Cacnb2;Nalcn	0.366361	0.436091	0.79363
GO:0008202	steroid metabolic process	http://amigo.geneontology.org/amigo/term/GO:0008202	4	1816	28	17184	1.35257	266686;353498;58953;298298	Dhrs4;Cyp11b3;Sult4a1;Dhcr24	0.366361	0.436091	0.79363
GO:0045930	negative regulation of mitotic cell cycle	http://amigo.geneontology.org/amigo/term/GO:0045930	4	1816	28	17184	1.35257	24224;140610;362524;683470	Bcl2;Brinp1;Ptpn3;Gas1	0.366361	0.436091	0.79363
GO:0019731	antibacterial humoral response	http://amigo.geneontology.org/amigo/term/GO:0019731	4	1816	28	17184	1.35257	306945;414819;680312;29526	Hist1h2bh;RT1-CE16;Hist1h2bk;Pla2g1b	0.366361	0.436091	0.79363
GO:0007346	regulation of mitotic cell cycle	http://amigo.geneontology.org/amigo/term/GO:0007346	9	1816	72	17184	1.18373	59329;315907;306252;114495;306547;688802;690728;54348;304558	Sik1;Nrk;Nek4;Map2k6;Thap1;Mcidas;Asun;Stk39;Ttc28	0.369396	0.432508	0.79363
GO:0009611	response to wounding	http://amigo.geneontology.org/amigo/term/GO:0009611	9	1816	72	17184	1.18373	29456;81809;309122;29542;29496;29366;25584;24881;24596	Map1b;Tgfb2;H19;Pebp1;Erbb3;Serpine2;F3;Wnt1;Ngfr	0.369396	0.432508	0.79363
GO:0042130	negative regulation of T cell proliferation	http://amigo.geneontology.org/amigo/term/GO:0042130	5	1816	37	17184	1.27949	25704;309622;407756;66029;294270	Il2ra;RT1-Bb;Btla;Ido1;RT1-Db1	0.373922	0.427219	0.79363
GO:0043507	positive regulation of JUN kinase activity	http://amigo.geneontology.org/amigo/term/GO:0043507	5	1816	37	17184	1.27949	316539;311151;317674;289229;64558	Epha4;Dusp19;Fzd5;Vangl2;Fzd4	0.373922	0.427219	0.79363
GO:0033189	response to vitamin A	http://amigo.geneontology.org/amigo/term/GO:0033189	5	1816	37	17184	1.27949	54254;29456;303887;83785;24773	Gata4;Map1b;Muc4;Vegfa;Sftpa1	0.373922	0.427219	0.79363
GO:0006904	vesicle docking involved in exocytosis	http://amigo.geneontology.org/amigo/term/GO:0006904	5	1816	37	17184	1.27949	25558;25736;25531;81755;498353	Stxbp1;Kcnb1;Rab3a;Rab3b;Scfd2	0.373922	0.427219	0.79363
GO:0045668	negative regulation of osteoblast differentiation	http://amigo.geneontology.org/amigo/term/GO:0045668	6	1816	46	17184	1.23502	25285;79114;293649;25261;25587;64466	Igfbp5;Fgfr1;Lrp5;Id1;Id2;Cited1	0.378343	0.422114	0.79363
GO:0009953	dorsal/ventral pattern formation	http://amigo.geneontology.org/amigo/term/GO:0009953	6	1816	46	17184	1.23502	100361765;315497;81507;140588;683470;140589	Hoxb2;Tbx20;Bmpr1a;Gli3;Gas1;Gli1	0.378343	0.422114	0.79363
GO:0021591	ventricular system development	http://amigo.geneontology.org/amigo/term/GO:0021591	3	1816	20	17184	1.42008	311833;360747;363167	Ak8;Spag6;Ulk4	0.379384	0.420921	0.79363
GO:0030193	regulation of blood coagulation	http://amigo.geneontology.org/amigo/term/GO:0030193	3	1816	20	17184	1.42008	25364;282580;116677	Asic2;Stab2;F2rl1	0.379384	0.420921	0.79363
GO:0022604	regulation of cell morphogenesis	http://amigo.geneontology.org/amigo/term/GO:0022604	3	1816	20	17184	1.42008	295171;54323;311617	Sh3d19;Arc;Fitm2	0.379384	0.420921	0.79363
GO:0031290	retinal ganglion cell axon guidance	http://amigo.geneontology.org/amigo/term/GO:0031290	3	1816	20	17184	1.42008	313633;497815;171355	Ephb2;Nrcam;Pou4f2	0.379384	0.420921	0.79363
GO:0030878	thyroid gland development	http://amigo.geneontology.org/amigo/term/GO:0030878	3	1816	20	17184	1.42008	114109;81809;25628	Nkx2-5;Tgfb2;Nkx2-1	0.379384	0.420921	0.79363
GO:0030539	male genitalia development	http://amigo.geneontology.org/amigo/term/GO:0030539	3	1816	20	17184	1.42008	24883;353305;298298	Wt1;Tbx3;Dhcr24	0.379384	0.420921	0.79363
GO:0042104	positive regulation of activated T cell proliferation	http://amigo.geneontology.org/amigo/term/GO:0042104	3	1816	20	17184	1.42008	25704;25662;24483	Il2ra;Igfbp2;Igf2	0.379384	0.420921	0.79363
GO:0036120	cellular response to platelet-derived growth factor stimulus	http://amigo.geneontology.org/amigo/term/GO:0036120	3	1816	20	17184	1.42008	29340;313729;24629	Prkce;Errfi1;Pdgfrb	0.379384	0.420921	0.79363
GO:0048854	brain morphogenesis	http://amigo.geneontology.org/amigo/term/GO:0048854	3	1816	20	17184	1.42008	295645;311456;500235	Slc4a10;Mkks;Emx1	0.379384	0.420921	0.79363
GO:0034220	ion transmembrane transport	http://amigo.geneontology.org/amigo/term/GO:0034220	16	1816	136	17184	1.11425	29717;24239;307380;170796;83731;29682;363677;25364;81658;29665;689560;191573;266760;25480;83686;29628	Cacna1g;Cacna1c;Piezo2;Grin3b;Kcnma1;Kcnq3;Gjd3;Asic2;Gabrp;P2rx7;Ryr2;Grin3a;Nalcn;Mip;Cngb1;Gria3	0.380878	0.419214	0.79363
GO:0050830	defense response to Gram-positive bacterium	http://amigo.geneontology.org/amigo/term/GO:0050830	9	1816	73	17184	1.16745	171164;304266;306945;29665;24934;310917;414819;680312;29526	Gbp2;Gbp1;Hist1h2bh;P2rx7;Klrk1;Gbp4;RT1-CE16;Hist1h2bk;Pla2g1b	0.38341	0.416336	0.79363
GO:0034097	response to cytokine	http://amigo.geneontology.org/amigo/term/GO:0034097	12	1816	100	17184	1.13641	170512;25124;252971;24224;25344;50664;25445;81809;303887;29354;29210;64466	Ifi27;Stat1;Socs1;Bcl2;Phb;Gnao1;Fosl1;Tgfb2;Muc4;Pla2g5;Epha3;Cited1	0.38349	0.416246	0.79363
GO:0001843	neural tube closure	http://amigo.geneontology.org/amigo/term/GO:0001843	11	1816	91	17184	1.1447	58834;315259;299979;312781;360891;25636;308739;300128;311331;289229;310552	Dlc1;Prickle1;Grhl2;Lrp6;Enah;Prkaca;Rgma;Celsr1;Spint1;Vangl2;Sfrp2	0.383755	0.415946	0.79363
GO:0071347	cellular response to interleukin-1	http://amigo.geneontology.org/amigo/term/GO:0071347	10	1816	82	17184	1.15482	27064;24967;24929;291671;29680;302855;25696;291926;359727;64468	Ankrd1;Psmb9;Ptger3;Hspa9;Cyp11a1;Rbmx;Vldlr;Mylk3;Bysl;Hyal2	0.38376	0.41594	0.79363
GO:0008150	biological_process	http://amigo.geneontology.org/amigo/term/GO:0008150	188	1816	1738	17184	1.02629	300678;287899;679975;367302;116662;685385;294141;25314;365394;362393;295219;64199;293180;306766;305438;313049;293874;291646;362511;291541;310483;287419;310681;362263;289218;289270;311676;117536;313471;299979;58920;305854;156726;295923;295362;300266;117522;311151;688555;691678;25049;313633;315167;287424;691145;29507;289217;362594;303886;311658;303393;83824;298384;60449;287962;294269;299186;315744;…	Cd3g;Adamts2;Gpr183;Kcne4;Ecm1;S100a14;Clic2;Emp1;Cabp4;Antxr1;Slc27a3;Gng11;Micalcl;LOC306766;Sorcs2;Zbtb8a;Trpm6;Pcdhb15;Fbxo10;Cidea;Mlf1;Rangrf;Hfe2;Ptprt;Ndufs2;Pld5;Pmepa1;Nsmf;Dmrta2;Grhl2;Gpc1;Sall2;Runx3;Ndufs3;Gstm6l;Cbx5;Xpnpep2;Dusp19;Atg10;Tmem121;Atxn1;Ephb2;Ndufa6;Aloxe3;Immp1l;Cox7a2;Sdhc;Meaf6;Muc20;Nfatc2;Cox7b;Cxxc4;RGD1559786;Gnb3;Mrpl40;RT1-Da;Dpf3;Itga11;Kdsr;Elane;Cul2;Plag…	0.386956	0.412339	0.79363
GO:0048511	rhythmic process	http://amigo.geneontology.org/amigo/term/GO:0048511	4	1816	29	17184	1.30585	59329;117560;191573;78975	Sik1;Klf9;Grin3a;Prkaa2	0.388854	0.410213	0.79363
GO:0032461	positive regulation of protein oligomerization	http://amigo.geneontology.org/amigo/term/GO:0032461	2	1816	12	17184	1.57773	25298;304987	Cck;Aim2	0.392519	0.406139	0.79363
GO:0046628	positive regulation of insulin receptor signaling pathway	http://amigo.geneontology.org/amigo/term/GO:0046628	2	1816	12	17184	1.57773	24483;25467	Igf2;Irs1	0.392519	0.406139	0.79363
GO:0048484	enteric nervous system development	http://amigo.geneontology.org/amigo/term/GO:0048484	2	1816	12	17184	1.57773	81737;24716	Ntf3;Ret	0.392519	0.406139	0.79363
GO:0045059	positive thymic T cell selection	http://amigo.geneontology.org/amigo/term/GO:0045059	2	1816	12	17184	1.57773	25599;54260	Cd74;Itpkb	0.392519	0.406139	0.79363
GO:0046902	regulation of mitochondrial membrane permeability	http://amigo.geneontology.org/amigo/term/GO:0046902	2	1816	12	17184	1.57773	24224;282819	Bcl2;Ppif	0.392519	0.406139	0.79363
GO:0030520	intracellular estrogen receptor signaling pathway	http://amigo.geneontology.org/amigo/term/GO:0030520	2	1816	12	17184	1.57773	25149;171355	Esr2;Pou4f2	0.392519	0.406139	0.79363
GO:0045926	negative regulation of growth	http://amigo.geneontology.org/amigo/term/GO:0045926	2	1816	12	17184	1.57773	25179;25285	Idh3g;Igfbp5	0.392519	0.406139	0.79363
GO:0050774	negative regulation of dendrite morphogenesis	http://amigo.geneontology.org/amigo/term/GO:0050774	2	1816	12	17184	1.57773	56082;25261	Gorasp1;Id1	0.392519	0.406139	0.79363
GO:0018894	dibenzo-p-dioxin metabolic process	http://amigo.geneontology.org/amigo/term/GO:0018894	2	1816	12	17184	1.57773	29680;25023	Cyp11a1;Prkcb	0.392519	0.406139	0.79363
GO:1900745	positive regulation of p38MAPK cascade	http://amigo.geneontology.org/amigo/term/GO:1900745	2	1816	12	17184	1.57773	25112;83785	Gadd45a;Vegfa	0.392519	0.406139	0.79363
GO:2001222	regulation of neuron migration	http://amigo.geneontology.org/amigo/term/GO:2001222	2	1816	12	17184	1.57773	300954;363167	Sox14;Ulk4	0.392519	0.406139	0.79363
GO:0045722	positive regulation of gluconeogenesis	http://amigo.geneontology.org/amigo/term/GO:0045722	2	1816	12	17184	1.57773	679869;25747	Tcf7l2;Ppara	0.392519	0.406139	0.79363
GO:0061001	regulation of dendritic spine morphogenesis	http://amigo.geneontology.org/amigo/term/GO:0061001	2	1816	12	17184	1.57773	316539;246212	Epha4;Sipa1l1	0.392519	0.406139	0.79363
GO:0031115	negative regulation of microtubule polymerization	http://amigo.geneontology.org/amigo/term/GO:0031115	2	1816	12	17184	1.57773	171088;29332	Inpp5j;Stmn1	0.392519	0.406139	0.79363
GO:0030516	regulation of axon extension	http://amigo.geneontology.org/amigo/term/GO:0030516	2	1816	12	17184	1.57773	65050;29254	Barhl2;Mgll	0.392519	0.406139	0.79363
GO:0033690	positive regulation of osteoblast proliferation	http://amigo.geneontology.org/amigo/term/GO:0033690	2	1816	12	17184	1.57773	282836;293649	Cthrc1;Lrp5	0.392519	0.406139	0.79363
GO:0051223	regulation of protein transport	http://amigo.geneontology.org/amigo/term/GO:0051223	2	1816	12	17184	1.57773	65178;308099	Snap91;Fndc1	0.392519	0.406139	0.79363
GO:0036065	fucosylation	http://amigo.geneontology.org/amigo/term/GO:0036065	2	1816	12	17184	1.57773	293587;311637	Fuom;Slc35c2	0.392519	0.406139	0.79363
GO:0090303	positive regulation of wound healing	http://amigo.geneontology.org/amigo/term/GO:0090303	2	1816	12	17184	1.57773	29340;288057	Prkce;Mylk	0.392519	0.406139	0.79363
GO:0034375	high-density lipoprotein particle remodeling	http://amigo.geneontology.org/amigo/term/GO:0034375	2	1816	12	17184	1.57773	24530;24538	Lcat;Lipc	0.392519	0.406139	0.79363
GO:0006750	glutathione biosynthetic process	http://amigo.geneontology.org/amigo/term/GO:0006750	2	1816	12	17184	1.57773	408206;100188944	Ggt6;Pnkd	0.392519	0.406139	0.79363
GO:0010952	positive regulation of peptidase activity	http://amigo.geneontology.org/amigo/term/GO:0010952	2	1816	12	17184	1.57773	29569;315191	Pcolce;Fbln1	0.392519	0.406139	0.79363
GO:0051893	regulation of focal adhesion assembly	http://amigo.geneontology.org/amigo/term/GO:0051893	2	1816	12	17184	1.57773	192179;29210	Gpm6b;Epha3	0.392519	0.406139	0.79363
GO:0034616	response to laminar fluid shear stress	http://amigo.geneontology.org/amigo/term/GO:0034616	2	1816	12	17184	1.57773	25717;81809	Tgfb3;Tgfb2	0.392519	0.406139	0.79363
GO:0050708	regulation of protein secretion	http://amigo.geneontology.org/amigo/term/GO:0050708	2	1816	12	17184	1.57773	114200;286912	P3h1;Krt20	0.392519	0.406139	0.79363
GO:0001736	establishment of planar polarity	http://amigo.geneontology.org/amigo/term/GO:0001736	2	1816	12	17184	1.57773	300128;289229	Celsr1;Vangl2	0.392519	0.406139	0.79363
GO:0071872	cellular response to epinephrine stimulus	http://amigo.geneontology.org/amigo/term/GO:0071872	2	1816	12	17184	1.57773	689560;64553	Ryr2;Akap6	0.392519	0.406139	0.79363
GO:0048711	positive regulation of astrocyte differentiation	http://amigo.geneontology.org/amigo/term/GO:0048711	2	1816	12	17184	1.57773	29366;25587	Serpine2;Id2	0.392519	0.406139	0.79363
GO:0010467	gene expression	http://amigo.geneontology.org/amigo/term/GO:0010467	2	1816	12	17184	1.57773	29665;302424	P2rx7;Eda	0.392519	0.406139	0.79363
GO:0006693	prostaglandin metabolic process	http://amigo.geneontology.org/amigo/term/GO:0006693	2	1816	12	17184	1.57773	58962;192227	Hpgds;Ptgr1	0.392519	0.406139	0.79363
GO:0043568	positive regulation of insulin-like growth factor receptor signaling pathway	http://amigo.geneontology.org/amigo/term/GO:0043568	2	1816	12	17184	1.57773	25285;24881	Igfbp5;Wnt1	0.392519	0.406139	0.79363
GO:0032700	negative regulation of interleukin-17 production	http://amigo.geneontology.org/amigo/term/GO:0032700	2	1816	12	17184	1.57773	311783;24686	Il36rn;Prnp	0.392519	0.406139	0.79363
GO:0050953	sensory perception of light stimulus	http://amigo.geneontology.org/amigo/term/GO:0050953	2	1816	12	17184	1.57773	308596;313255	Ush1c;Dfnb31	0.392519	0.406139	0.79363
GO:0050892	intestinal absorption	http://amigo.geneontology.org/amigo/term/GO:0050892	2	1816	12	17184	1.57773	24360;24873	Fabp1;Vdr	0.392519	0.406139	0.79363
GO:0048771	tissue remodeling	http://amigo.geneontology.org/amigo/term/GO:0048771	2	1816	12	17184	1.57773	29220;58935	Thbs4;Gas6	0.392519	0.406139	0.79363
GO:0097320	membrane tubulation	http://amigo.geneontology.org/amigo/term/GO:0097320	2	1816	12	17184	1.57773	362958;682507	Micall1;Wasl	0.392519	0.406139	0.79363
GO:0060071	Wnt signaling pathway, planar cell polarity pathway	http://amigo.geneontology.org/amigo/term/GO:0060071	2	1816	12	17184	1.57773	282836;289229	Cthrc1;Vangl2	0.392519	0.406139	0.79363
GO:0006836	neurotransmitter transport	http://amigo.geneontology.org/amigo/term/GO:0006836	5	1816	38	17184	1.24575	171086;84556;24904;171163;50676	Trak2;Rims1;Slc22a1;Slc6a13;Slc6a12	0.39357	0.404978	0.79363
GO:0030901	midbrain development	http://amigo.geneontology.org/amigo/term/GO:0030901	5	1816	38	17184	1.24575	312781;79114;85435;25022;24881	Lrp6;Fgfr1;Smad9;Fgfr2;Wnt1	0.39357	0.404978	0.79363
GO:0007265	Ras protein signal transduction	http://amigo.geneontology.org/amigo/term/GO:0007265	5	1816	38	17184	1.24575	114633;114523;298545;360827;298298	Plce1;Ntn1;Cnksr1;Ulk1;Dhcr24	0.39357	0.404978	0.79363
GO:0035264	multicellular organism growth	http://amigo.geneontology.org/amigo/term/GO:0035264	12	1816	101	17184	1.12509	295645;83718;360230;282840;299979;498398;297804;25062;679869;25022;29478;64621	Slc4a10;Clic4;Stk40;Atf5;Grhl2;Selm;Plag1;Gpd2;Tcf7l2;Fgfr2;Ndufs6;Akp3	0.395484	0.402871	0.79363
GO:0008217	regulation of blood pressure	http://amigo.geneontology.org/amigo/term/GO:0008217	7	1816	56	17184	1.18353	305081;24239;24212;293649;25339;54348;29556	Cd34;Cacna1c;Atp1a2;Lrp5;Npr3;Stk39;Myh6	0.397168	0.401025	0.79363
GO:0001570	vasculogenesis	http://amigo.geneontology.org/amigo/term/GO:0001570	8	1816	65	17184	1.16535	246297;24883;114109;155430;29248;314930;64558;64466	Myocd;Wt1;Nkx2-5;Hey2;Tnni3;Zfpm2;Fzd4;Cited1	0.397562	0.400595	0.79363
GO:0097193	intrinsic apoptotic signaling pathway	http://amigo.geneontology.org/amigo/term/GO:0097193	3	1816	21	17184	1.35238	156117;24680;295264	Casp12;Prkca;Mllt11	0.406193	0.391268	0.79363
GO:0042832	defense response to protozoan	http://amigo.geneontology.org/amigo/term/GO:0042832	3	1816	21	17184	1.35238	171164;304266;310917	Gbp2;Gbp1;Gbp4	0.406193	0.391268	0.79363
GO:0006637	acyl-CoA metabolic process	http://amigo.geneontology.org/amigo/term/GO:0006637	3	1816	21	17184	1.35238	681337;192272;364975	Acot4;Acot2;Gcdh	0.406193	0.391268	0.79363
GO:0071285	cellular response to lithium ion	http://amigo.geneontology.org/amigo/term/GO:0071285	3	1816	21	17184	1.35238	64202;25587;25693	Calr;Id2;Slc18a1	0.406193	0.391268	0.79363
GO:0018149	peptide cross-linking	http://amigo.geneontology.org/amigo/term/GO:0018149	3	1816	21	17184	1.35238	362202;296152;306871	Epb42;Tgm6;Dsp	0.406193	0.391268	0.79363
GO:0034614	cellular response to reactive oxygen species	http://amigo.geneontology.org/amigo/term/GO:0034614	3	1816	21	17184	1.35238	316777;24851;679572	Txndc2;Tpm1;Romo1	0.406193	0.391268	0.79363
GO:0051966	regulation of synaptic transmission, glutamatergic	http://amigo.geneontology.org/amigo/term/GO:0051966	3	1816	21	17184	1.35238	25636;29366;499497	Prkaca;Serpine2;Mef2c	0.406193	0.391268	0.79363
GO:0010906	regulation of glucose metabolic process	http://amigo.geneontology.org/amigo/term/GO:0010906	3	1816	21	17184	1.35238	85239;89813;25285	Mlycd;Pdk4;Igfbp5	0.406193	0.391268	0.79363
GO:0003382	epithelial cell morphogenesis	http://amigo.geneontology.org/amigo/term/GO:0003382	3	1816	21	17184	1.35238	299979;25461;306204	Grhl2;Hrh2;Flnb	0.406193	0.391268	0.79363
GO:0007548	sex differentiation	http://amigo.geneontology.org/amigo/term/GO:0007548	3	1816	21	17184	1.35238	313471;313484;363483	Dmrta2;Dmrtb1;Dmrtc1c1	0.406193	0.391268	0.79363
GO:0050768	negative regulation of neurogenesis	http://amigo.geneontology.org/amigo/term/GO:0050768	3	1816	21	17184	1.35238	114125;282840;81507	Dll3;Atf5;Bmpr1a	0.406193	0.391268	0.79363
GO:0051881	regulation of mitochondrial membrane potential	http://amigo.geneontology.org/amigo/term/GO:0051881	4	1816	30	17184	1.26225	24224;287877;301458;56816	Bcl2;Pycr1;Ndufs1;Park2	0.411233	0.385912	0.79363
GO:0090004	positive regulation of establishment of protein localization to plasma membrane	http://amigo.geneontology.org/amigo/term/GO:0090004	4	1816	30	17184	1.26225	287419;308068;117550;56820	Rangrf;Nkd2;Kif5b;Ramp3	0.411233	0.385912	0.79363
GO:0061077	chaperone-mediated protein folding	http://amigo.geneontology.org/amigo/term/GO:0061077	4	1816	30	17184	1.26225	64202;500689;362366;303373	Calr;Ttc9;Fkbp14;Unc45b	0.411233	0.385912	0.79363
GO:0048147	negative regulation of fibroblast proliferation	http://amigo.geneontology.org/amigo/term/GO:0048147	4	1816	30	17184	1.26225	300220;25437;306096;24832	C1ql4;Emd;Dach1;Thy1	0.411233	0.385912	0.79363
GO:0070301	cellular response to hydrogen peroxide	http://amigo.geneontology.org/amigo/term/GO:0070301	8	1816	66	17184	1.14763	83533;282819;499335;24360;287662;25240;307098;25584	Aifm1;Ppif;Fxn;Fabp1;Pcgf2;Aqp1;Net1;F3	0.412566	0.384506	0.79363
GO:0034599	cellular response to oxidative stress	http://amigo.geneontology.org/amigo/term/GO:0034599	8	1816	66	17184	1.14763	29693;316777;25249;362100;24596;287877;24587;83516	Atp2a2;Txndc2;Coq7;Endog;Ngfr;Pycr1;Nefh;Ppargc1a	0.412566	0.384506	0.79363
GO:0043200	response to amino acid	http://amigo.geneontology.org/amigo/term/GO:0043200	7	1816	57	17184	1.1627	25374;64032;25040;29680;294394;24397;24538	Alad;Ctgf;Gip;Cyp11a1;Gprc6a;Glra2;Lipc	0.413332	0.3837	0.79363
GO:0060348	bone development	http://amigo.geneontology.org/amigo/term/GO:0060348	7	1816	57	17184	1.1627	363058;114200;293649;85435;81748;25022;24881	Cadm1;P3h1;Lrp5;Smad9;Pls3;Fgfr2;Wnt1	0.413332	0.3837	0.79363
GO:0046777	protein autophosphorylation	http://amigo.geneontology.org/amigo/term/GO:0046777	20	1816	176	17184	1.07613	117558;316539;59329;685781;59323;25050;25636;24680;79114;25232;24832;81760;60663;360827;25022;29613;25058;266802;306811;24629	Mylk2;Epha4;Sik1;Ddr2;Erbb4;Camk4;Prkaca;Prkca;Fgfr1;Tyro3;Thy1;Grk1;Insrr;Ulk1;Fgfr2;Ntrk3;Hk1;Alk;Wnk2;Pdgfrb	0.413614	0.383405	0.79363
GO:0009314	response to radiation	http://amigo.geneontology.org/amigo/term/GO:0009314	6	1816	48	17184	1.18343	58968;81809;24483;29366;24645;25554	Acan;Tgfb2;Igf2;Serpine2;Pgm1;Snai2	0.41364	0.383378	0.79363
GO:0009267	cellular response to starvation	http://amigo.geneontology.org/amigo/term/GO:0009267	6	1816	48	17184	1.18343	29605;290370;89813;679869;116466;58935	Myh13;Dnajc15;Pdk4;Tcf7l2;Wnt2b;Gas6	0.41364	0.383378	0.79363
GO:0009653	anatomical structure morphogenesis	http://amigo.geneontology.org/amigo/term/GO:0009653	6	1816	48	17184	1.18343	252886;83727;313504;29203;300054;287469	Foxd4;Fbn1;Foxd2;Foxd3;Foxh1;Foxn1	0.41364	0.383378	0.79363
GO:0051091	positive regulation of sequence-specific DNA binding transcription factor activity	http://amigo.geneontology.org/amigo/term/GO:0051091	12	1816	103	17184	1.10311	117505;246297;685781;295475;25149;312781;25445;293649;113990;24881;64558;83516	Csrp3;Myocd;Ddr2;Neurog2;Esr2;Lrp6;Fosl1;Lrp5;Hmgn3;Wnt1;Fzd4;Ppargc1a	0.419536	0.377231	0.79363
GO:0008283	cell proliferation	http://amigo.geneontology.org/amigo/term/GO:0008283	24	1816	214	17184	1.06204	308607;305081;24224;314312;29369;299979;361907;366542;306096;29884;315497;24483;309025;679869;287469;84046;363265;79433;116646;83785;170921;359727;25599;363143	E2f8;Cd34;Bcl2;Entpd5;Fgf18;Grhl2;Fbxl7;Six2;Dach1;Bok;Tbx20;Igf2;Tacc2;Tcf7l2;Foxn1;Sox11;Col4a3;Myh10;Tpt1;Vegfa;Itga2;Bysl;Cd74;Gnat1	0.422617	0.374053	0.79363
GO:0051897	positive regulation of protein kinase B signaling	http://amigo.geneontology.org/amigo/term/GO:0051897	10	1816	85	17184	1.11387	54250;59265;294806;25285;24483;25584;679869;24596;58935;83785	Fgf2;Phlpp1;C1qtnf3;Igfbp5;Igf2;F3;Tcf7l2;Ngfr;Gas6;Vegfa	0.423558	0.373087	0.79363
GO:0032870	cellular response to hormone stimulus	http://amigo.geneontology.org/amigo/term/GO:0032870	9	1816	76	17184	1.12117	84607;25662;56820;83574;29623;100360880;24538;58965;64107	Socs2;Igfbp2;Ramp3;Rxrg;Ugt2b37;Fosb;Lipc;Ramp1;Npffr1	0.425571	0.371028	0.79363
GO:0035418	protein localization to synapse	http://amigo.geneontology.org/amigo/term/GO:0035418	2	1816	13	17184	1.45628	25364;29546	Asic2;Homer1	0.427182	0.369387	0.79363
GO:0008626	granzyme-mediated apoptotic signaling pathway	http://amigo.geneontology.org/amigo/term/GO:0008626	2	1816	13	17184	1.45628	171290;171528	Gzmc;Gzmb	0.427182	0.369387	0.79363
GO:0016045	detection of bacterium	http://amigo.geneontology.org/amigo/term/GO:0016045	2	1816	13	17184	1.45628	414819;294270	RT1-CE16;RT1-Db1	0.427182	0.369387	0.79363
GO:0031076	embryonic camera-type eye development	http://amigo.geneontology.org/amigo/term/GO:0031076	2	1816	13	17184	1.45628	317674;266603	Fzd5;Aldh1a3	0.427182	0.369387	0.79363
GO:0006082	organic acid metabolic process	http://amigo.geneontology.org/amigo/term/GO:0006082	2	1816	13	17184	1.45628	24158;29680	Acadm;Cyp11a1	0.427182	0.369387	0.79363
GO:0006091	generation of precursor metabolites and energy	http://amigo.geneontology.org/amigo/term/GO:0006091	2	1816	13	17184	1.45628	360975;85496	Ogdh;Enpp1	0.427182	0.369387	0.79363
GO:0072091	regulation of stem cell proliferation	http://amigo.geneontology.org/amigo/term/GO:0072091	2	1816	13	17184	1.45628	79114;25744	Fgfr1;Nf2	0.427182	0.369387	0.79363
GO:0060389	pathway-restricted SMAD protein phosphorylation	http://amigo.geneontology.org/amigo/term/GO:0060389	2	1816	13	17184	1.45628	81809;252834	Tgfb2;Gdf6	0.427182	0.369387	0.79363
GO:0001553	luteinization	http://amigo.geneontology.org/amigo/term/GO:0001553	2	1816	13	17184	1.45628	171495;64558	Capn5;Fzd4	0.427182	0.369387	0.79363
GO:0045618	positive regulation of keratinocyte differentiation	http://amigo.geneontology.org/amigo/term/GO:0045618	2	1816	13	17184	1.45628	303214;24873	Trim16;Vdr	0.427182	0.369387	0.79363
GO:0046621	negative regulation of organ growth	http://amigo.geneontology.org/amigo/term/GO:0046621	2	1816	13	17184	1.45628	499335;679869	Fxn;Tcf7l2	0.427182	0.369387	0.79363
GO:0046470	phosphatidylcholine metabolic process	http://amigo.geneontology.org/amigo/term/GO:0046470	2	1816	13	17184	1.45628	24538;29526	Lipc;Pla2g1b	0.427182	0.369387	0.79363
GO:0060252	positive regulation of glial cell proliferation	http://amigo.geneontology.org/amigo/term/GO:0060252	2	1816	13	17184	1.45628	25049;297804	Atxn1;Plag1	0.427182	0.369387	0.79363
GO:0010801	negative regulation of peptidyl-threonine phosphorylation	http://amigo.geneontology.org/amigo/term/GO:0010801	2	1816	13	17184	1.45628	305539;81918	Spred2;Pard3	0.427182	0.369387	0.79363
GO:0010763	positive regulation of fibroblast migration	http://amigo.geneontology.org/amigo/term/GO:0010763	2	1816	13	17184	1.45628	685781;29340	Ddr2;Prkce	0.427182	0.369387	0.79363
GO:0060038	cardiac muscle cell proliferation	http://amigo.geneontology.org/amigo/term/GO:0060038	2	1816	13	17184	1.45628	114109;81809	Nkx2-5;Tgfb2	0.427182	0.369387	0.79363
GO:0050771	negative regulation of axonogenesis	http://amigo.geneontology.org/amigo/term/GO:0050771	2	1816	13	17184	1.45628	313633;24832	Ephb2;Thy1	0.427182	0.369387	0.79363
GO:0031643	positive regulation of myelination	http://amigo.geneontology.org/amigo/term/GO:0031643	2	1816	13	17184	1.45628	81918;24596	Pard3;Ngfr	0.427182	0.369387	0.79363
GO:0001825	blastocyst formation	http://amigo.geneontology.org/amigo/term/GO:0001825	2	1816	13	17184	1.45628	64476;359727	Mfn2;Bysl	0.427182	0.369387	0.79363
GO:0006164	purine nucleotide biosynthetic process	http://amigo.geneontology.org/amigo/term/GO:0006164	2	1816	13	17184	1.45628	304549;363938	Oasl2;Oas2	0.427182	0.369387	0.79363
GO:0043129	surfactant homeostasis	http://amigo.geneontology.org/amigo/term/GO:0043129	2	1816	13	17184	1.45628	59323;83785	Erbb4;Vegfa	0.427182	0.369387	0.79363
GO:0060445	branching involved in salivary gland morphogenesis	http://amigo.geneontology.org/amigo/term/GO:0060445	2	1816	13	17184	1.45628	79114;25022	Fgfr1;Fgfr2	0.427182	0.369387	0.79363
GO:0033630	positive regulation of cell adhesion mediated by integrin	http://amigo.geneontology.org/amigo/term/GO:0033630	2	1816	13	17184	1.45628	81809;24716	Tgfb2;Ret	0.427182	0.369387	0.79363
GO:0042416	dopamine biosynthetic process	http://amigo.geneontology.org/amigo/term/GO:0042416	2	1816	13	17184	1.45628	24311;81809	Ddc;Tgfb2	0.427182	0.369387	0.79363
GO:0043518	negative regulation of DNA damage response, signal transduction by p53 class mediator	http://amigo.geneontology.org/amigo/term/GO:0043518	2	1816	13	17184	1.45628	25599;25554	Cd74;Snai2	0.427182	0.369387	0.79363
GO:0032693	negative regulation of interleukin-10 production	http://amigo.geneontology.org/amigo/term/GO:0032693	2	1816	13	17184	1.45628	66029;303414	Ido1;Epx	0.427182	0.369387	0.79363
GO:0035584	calcium-mediated signaling using intracellular calcium source	http://amigo.geneontology.org/amigo/term/GO:0035584	2	1816	13	17184	1.45628	689560;65096	Ryr2;Adgrl1	0.427182	0.369387	0.79363
GO:0021794	thalamus development	http://amigo.geneontology.org/amigo/term/GO:0021794	2	1816	13	17184	1.45628	312781;24586	Lrp6;Ncam1	0.427182	0.369387	0.79363
GO:0060322	head development	http://amigo.geneontology.org/amigo/term/GO:0060322	2	1816	13	17184	1.45628	363071;245983	Stra6;Il11ra1	0.427182	0.369387	0.79363
GO:0050709	negative regulation of protein secretion	http://amigo.geneontology.org/amigo/term/GO:0050709	2	1816	13	17184	1.45628	81735;117030	Neo1;Erp29	0.427182	0.369387	0.79363
GO:0061029	eyelid development in camera-type eye	http://amigo.geneontology.org/amigo/term/GO:0061029	2	1816	13	17184	1.45628	363071;84046	Stra6;Sox11	0.427182	0.369387	0.79363
GO:0009100	glycoprotein metabolic process	http://amigo.geneontology.org/amigo/term/GO:0009100	2	1816	13	17184	1.45628	25507;407765	Pcsk6;St6galnac6	0.427182	0.369387	0.79363
GO:0030330	DNA damage response, signal transduction by p53 class mediator	http://amigo.geneontology.org/amigo/term/GO:0030330	2	1816	13	17184	1.45628	315840;307905	Myo6;Usp10	0.427182	0.369387	0.79363
GO:0043069	negative regulation of programmed cell death	http://amigo.geneontology.org/amigo/term/GO:0043069	2	1816	13	17184	1.45628	360481;83785	Dnaja3;Vegfa	0.427182	0.369387	0.79363
GO:0036092	phosphatidylinositol-3-phosphate biosynthetic process	http://amigo.geneontology.org/amigo/term/GO:0036092	2	1816	13	17184	1.45628	361632;116699	Pik3c2a;Inpp4b	0.427182	0.369387	0.79363
GO:0006996	organelle organization	http://amigo.geneontology.org/amigo/term/GO:0006996	2	1816	13	17184	1.45628	29693;113961	Atp2a2;Gorasp2	0.427182	0.369387	0.79363
GO:0006264	mitochondrial DNA replication	http://amigo.geneontology.org/amigo/term/GO:0006264	2	1816	13	17184	1.45628	287554;360481	Tefm;Dnaja3	0.427182	0.369387	0.79363
GO:0045779	negative regulation of bone resorption	http://amigo.geneontology.org/amigo/term/GO:0045779	2	1816	13	17184	1.45628	29665;83785	P2rx7;Vegfa	0.427182	0.369387	0.79363
GO:0030148	sphingolipid biosynthetic process	http://amigo.geneontology.org/amigo/term/GO:0030148	2	1816	13	17184	1.45628	360833;680115	Kdsr;Hacd1	0.427182	0.369387	0.79363
GO:2000279	negative regulation of DNA biosynthetic process	http://amigo.geneontology.org/amigo/term/GO:2000279	2	1816	13	17184	1.45628	27064;306096	Ankrd1;Dach1	0.427182	0.369387	0.79363
GO:0048665	neuron fate specification	http://amigo.geneontology.org/amigo/term/GO:0048665	2	1816	13	17184	1.45628	313471;29613	Dmrta2;Ntrk3	0.427182	0.369387	0.79363
GO:0071850	mitotic cell cycle arrest	http://amigo.geneontology.org/amigo/term/GO:0071850	2	1816	13	17184	1.45628	499204;25112	Ddias;Gadd45a	0.427182	0.369387	0.79363
GO:0000380	alternative mRNA splicing, via spliceosome	http://amigo.geneontology.org/amigo/term/GO:0000380	2	1816	13	17184	1.45628	29578;302879	Hnrnpa1;Smptb	0.427182	0.369387	0.79363
GO:0006301	postreplication repair	http://amigo.geneontology.org/amigo/term/GO:0006301	2	1816	13	17184	1.45628	287927;497672	Ube2v2;Brca1	0.427182	0.369387	0.79363
GO:0007030	Golgi organization	http://amigo.geneontology.org/amigo/term/GO:0007030	8	1816	67	17184	1.13043	360570;361207;113961;56082;363259;360699;685152;64462	Myo18a;Tmed9;Gorasp2;Gorasp1;Obsl1;Dnajc28;LOC685152;Csnk1d	0.427555	0.369008	0.79363
GO:0016579	protein deubiquitination	http://amigo.geneontology.org/amigo/term/GO:0016579	7	1816	58	17184	1.14258	308896;100147704;689730;312688;171565;290864;307905	Usp47;Usp43;LOC689730;Usp18;Stambp;Usp4;Usp10	0.429465	0.367073	0.79363
GO:0042552	myelination	http://amigo.geneontology.org/amigo/term/GO:0042552	7	1816	58	17184	1.14258	81737;116690;24943;361549;84380;29365;192110	Ntf3;Nfasc;Plp1;Lgi4;Dhh;Mpdz;Pou3f1	0.429465	0.367073	0.79363
GO:0043087	regulation of GTPase activity	http://amigo.geneontology.org/amigo/term/GO:0043087	7	1816	58	17184	1.14258	313644;316539;25592;365603;304893;29210;246212	Rap1gap;Epha4;Agrn;Bves;Rasal2;Epha3;Sipa1l1	0.429465	0.367073	0.79363
GO:0061136	regulation of proteasomal protein catabolic process	http://amigo.geneontology.org/amigo/term/GO:0061136	7	1816	58	17184	1.14258	308896;100147704;689730;25636;312688;290864;307905	Usp47;Usp43;LOC689730;Prkaca;Usp18;Usp4;Usp10	0.429465	0.367073	0.79363
GO:0071277	cellular response to calcium ion	http://amigo.geneontology.org/amigo/term/GO:0071277	6	1816	49	17184	1.15921	83718;282819;362100;450225;100360880;499497	Clic4;Ppif;Endog;Krt10;Fosb;Mef2c	0.431219	0.365302	0.79363
GO:0035176	social behavior	http://amigo.geneontology.org/amigo/term/GO:0035176	6	1816	49	17184	1.15921	311456;116508;24221;116595;309243;294123	Mkks;Nrxn3;Avp;Nrxn2;Vps13a;Taar5	0.431219	0.365302	0.79363
GO:0006749	glutathione metabolic process	http://amigo.geneontology.org/amigo/term/GO:0006749	6	1816	49	17184	1.15921	294141;83718;291133;304081;81869;24424	Clic2;Clic4;Aldh5a1;Clic6;Gstm7;Gstm2	0.431219	0.365302	0.79363
GO:0009749	response to glucose	http://amigo.geneontology.org/amigo/term/GO:0009749	12	1816	104	17184	1.09244	24803;363677;362440;58968;64032;685277;25040;25023;679869;363265;94270;24640	Vamp2;Gjd3;Ndufa9;Acan;Ctgf;Ildr2;Gip;Prkcb;Tcf7l2;Col4a3;Nnat;Pfkfb2	0.431569	0.364949	0.79363
GO:0070584	mitochondrion morphogenesis	http://amigo.geneontology.org/amigo/term/GO:0070584	3	1816	22	17184	1.29083	25249;29478;308409	Coq7;Ndufs6;Opa3	0.432645	0.363869	0.79363
GO:0033209	tumor necrosis factor-mediated signaling pathway	http://amigo.geneontology.org/amigo/term/GO:0033209	3	1816	22	17184	1.29083	25124;360480;304987	Stat1;Cdip1;Aim2	0.432645	0.363869	0.79363
GO:1902042	negative regulation of extrinsic apoptotic signaling pathway via death domain receptors	http://amigo.geneontology.org/amigo/term/GO:1902042	3	1816	22	17184	1.29083	497672;364052;310552	Brca1;Pea15;Sfrp2	0.432645	0.363869	0.79363
GO:0060425	lung morphogenesis	http://amigo.geneontology.org/amigo/term/GO:0060425	3	1816	22	17184	1.29083	360230;25261;84046	Stk40;Id1;Sox11	0.432645	0.363869	0.79363
GO:0043011	myeloid dendritic cell differentiation	http://amigo.geneontology.org/amigo/term/GO:0043011	3	1816	22	17184	1.29083	299889;29168;25050	Dcstamp;Ubd;Camk4	0.432645	0.363869	0.79363
GO:2000463	positive regulation of excitatory postsynaptic potential	http://amigo.geneontology.org/amigo/term/GO:2000463	3	1816	22	17184	1.29083	288665;307206;84556	Cux2;Neto1;Rims1	0.432645	0.363869	0.79363
GO:0008299	isoprenoid biosynthetic process	http://amigo.geneontology.org/amigo/term/GO:0008299	3	1816	22	17184	1.29083	365592;493574;29637	Pdss2;Ispd;Hmgcs1	0.432645	0.363869	0.79363
GO:0035249	synaptic transmission, glutamatergic	http://amigo.geneontology.org/amigo/term/GO:0035249	5	1816	40	17184	1.18332	170796;25692;191573;29628;56816	Grin3b;Plat;Grin3a;Gria3;Park2	0.432658	0.363855	0.79363
GO:0030155	regulation of cell adhesion	http://amigo.geneontology.org/amigo/term/GO:0030155	5	1816	40	17184	1.18332	299694;56064;29147;24716;361084	Nuak1;Nptn;Jag2;Ret;Lmo7	0.432658	0.363855	0.79363
GO:0051297	centrosome organization	http://amigo.geneontology.org/amigo/term/GO:0051297	4	1816	31	17184	1.22146	25027;286919;299313;290626	Slc16a1;Cdk5rap2;Uxt;Haus8	0.433433	0.363078	0.79363
GO:0045840	positive regulation of mitotic nuclear division	http://amigo.geneontology.org/amigo/term/GO:0045840	4	1816	31	17184	1.22146	29542;293649;24483;24629	Pebp1;Lrp5;Igf2;Pdgfrb	0.433433	0.363078	0.79363
GO:0007492	endoderm development	http://amigo.geneontology.org/amigo/term/GO:0007492	4	1816	31	17184	1.22146	54323;299907;81507;25628	Arc;Ext1;Bmpr1a;Nkx2-1	0.433433	0.363078	0.79363
GO:0001654	eye development	http://amigo.geneontology.org/amigo/term/GO:0001654	4	1816	31	17184	1.22146	305854;81809;25444;314280	Sall2;Tgfb2;Fgf9;Smoc1	0.433433	0.363078	0.79363
GO:0001895	retina homeostasis	http://amigo.geneontology.org/amigo/term/GO:0001895	4	1816	31	17184	1.22146	363551;313255;83686;24223	RGD1562673;Dfnb31;Cngb1;B2m	0.433433	0.363078	0.79363
GO:0032868	response to insulin	http://amigo.geneontology.org/amigo/term/GO:0032868	11	1816	95	17184	1.09625	25630;24224;79131;315427;25559;64672;170670;25747;25467;24638;64466	Pkm;Bcl2;Fabp3;Sesn3;Abcc8;Pln;Hadha;Ppara;Irs1;Pfkfb1;Cited1	0.434146	0.362364	0.79363
GO:0048468	cell development	http://amigo.geneontology.org/amigo/term/GO:0048468	7	1816	59	17184	1.12315	29152;25717;29454;81809;252834;25587;161452	Mstn;Tgfb3;Gdf11;Tgfb2;Gdf6;Id2;Lef1	0.445539	0.351114	0.79363
GO:0030036	actin cytoskeleton organization	http://amigo.geneontology.org/amigo/term/GO:0030036	15	1816	133	17184	1.06777	300768;58834;360891;57341;246757;81531;79433;116653;25744;309175;306204;685936;287534;289257;682507	Coro2b;Dlc1;Enah;Parva;Klhl17;Pfn2;Myh10;Cap2;Nf2;Cdc42ep2;Flnb;Pfn3;Fam101b;Spta1;Wasl	0.445728	0.35093	0.79363
GO:0030968	endoplasmic reticulum unfolded protein response	http://amigo.geneontology.org/amigo/term/GO:0030968	5	1816	41	17184	1.1544	156117;362339;58919;63878;29467	Casp12;Creb3l2;Ccnd1;Stc2;Ddit3	0.45201	0.344852	0.79363
GO:0003333	amino acid transmembrane transport	http://amigo.geneontology.org/amigo/term/GO:0003333	5	1816	41	17184	1.1544	252919;292543;116726;170567;25648	Slc38a3;LOC292543;Slc7a9;Slc38a1;Slc7a1	0.45201	0.344852	0.79363
GO:1904261	positive regulation of basement membrane assembly involved in embryonic body morphogenesis	http://amigo.geneontology.org/amigo/term/GO:1904261	1	1816	5	17184	1.893	685611	Phldb2	0.452748	0.344144	0.79363
GO:0002326	B cell lineage commitment	http://amigo.geneontology.org/amigo/term/GO:0002326	1	1816	5	17184	1.893	24224	Bcl2	0.452748	0.344144	0.79363
GO:0034975	protein folding in endoplasmic reticulum	http://amigo.geneontology.org/amigo/term/GO:0034975	1	1816	5	17184	1.893	362643	Emc1	0.452748	0.344144	0.79363
GO:0032914	positive regulation of transforming growth factor beta1 production	http://amigo.geneontology.org/amigo/term/GO:0032914	1	1816	5	17184	1.893	117092	Serpinb7	0.452748	0.344144	0.79363
GO:0031394	positive regulation of prostaglandin biosynthetic process	http://amigo.geneontology.org/amigo/term/GO:0031394	1	1816	5	17184	1.893	24221	Avp	0.452748	0.344144	0.79363
GO:0006573	valine metabolic process	http://amigo.geneontology.org/amigo/term/GO:0006573	1	1816	5	17184	1.893	64203	Bcat2	0.452748	0.344144	0.79363
GO:0006163	purine nucleotide metabolic process	http://amigo.geneontology.org/amigo/term/GO:0006163	1	1816	5	17184	1.893	315150	Adsl	0.452748	0.344144	0.79363
GO:0044828	negative regulation by host of viral genome replication	http://amigo.geneontology.org/amigo/term/GO:0044828	1	1816	5	17184	1.893	56816	Park2	0.452748	0.344144	0.79363
GO:0033605	positive regulation of catecholamine secretion	http://amigo.geneontology.org/amigo/term/GO:0033605	1	1816	5	17184	1.893	25736	Kcnb1	0.452748	0.344144	0.79363
GO:0060971	embryonic heart tube left/right pattern formation	http://amigo.geneontology.org/amigo/term/GO:0060971	1	1816	5	17184	1.893	114109	Nkx2-5	0.452748	0.344144	0.79363
GO:0035336	long-chain fatty-acyl-CoA metabolic process	http://amigo.geneontology.org/amigo/term/GO:0035336	1	1816	5	17184	1.893	500368	Far2	0.452748	0.344144	0.79363
GO:0007044	cell-substrate junction assembly	http://amigo.geneontology.org/amigo/term/GO:0007044	1	1816	5	17184	1.893	301509	Tns1	0.452748	0.344144	0.79363
GO:0003161	cardiac conduction system development	http://amigo.geneontology.org/amigo/term/GO:0003161	1	1816	5	17184	1.893	114109	Nkx2-5	0.452748	0.344144	0.79363
GO:0070269	pyroptosis	http://amigo.geneontology.org/amigo/term/GO:0070269	1	1816	5	17184	1.893	304987	Aim2	0.452748	0.344144	0.79363
GO:0021544	subpallium development	http://amigo.geneontology.org/amigo/term/GO:0021544	1	1816	5	17184	1.893	140588	Gli3	0.452748	0.344144	0.79363
GO:0031579	membrane raft organization	http://amigo.geneontology.org/amigo/term/GO:0031579	1	1816	5	17184	1.893	29161	Cav3	0.452748	0.344144	0.79363
GO:0032754	positive regulation of interleukin-5 production	http://amigo.geneontology.org/amigo/term/GO:0032754	1	1816	5	17184	1.893	361749	Il33	0.452748	0.344144	0.79363
GO:0072126	positive regulation of glomerular mesangial cell proliferation	http://amigo.geneontology.org/amigo/term/GO:0072126	1	1816	5	17184	1.893	117092	Serpinb7	0.452748	0.344144	0.79363
GO:1903307	positive regulation of regulated secretory pathway	http://amigo.geneontology.org/amigo/term/GO:1903307	1	1816	5	17184	1.893	25531	Rab3a	0.452748	0.344144	0.79363
GO:0070966	nuclear-transcribed mRNA catabolic process, no-go decay	http://amigo.geneontology.org/amigo/term/GO:0070966	1	1816	5	17184	1.893	117180	Csde1	0.452748	0.344144	0.79363
GO:0060414	aorta smooth muscle tissue morphogenesis	http://amigo.geneontology.org/amigo/term/GO:0060414	1	1816	5	17184	1.893	288057	Mylk	0.452748	0.344144	0.79363
GO:0035630	bone mineralization involved in bone maturation	http://amigo.geneontology.org/amigo/term/GO:0035630	1	1816	5	17184	1.893	287644	Phospho1	0.452748	0.344144	0.79363
GO:0060058	positive regulation of apoptotic process involved in mammary gland involution	http://amigo.geneontology.org/amigo/term/GO:0060058	1	1816	5	17184	1.893	24873	Vdr	0.452748	0.344144	0.79363
GO:0072178	nephric duct morphogenesis	http://amigo.geneontology.org/amigo/term/GO:0072178	1	1816	5	17184	1.893	316539	Epha4	0.452748	0.344144	0.79363
GO:0071681	cellular response to indole-3-methanol	http://amigo.geneontology.org/amigo/term/GO:0071681	1	1816	5	17184	1.893	497672	Brca1	0.452748	0.344144	0.79363
GO:1900180	regulation of protein localization to nucleus	http://amigo.geneontology.org/amigo/term/GO:1900180	1	1816	5	17184	1.893	25744	Nf2	0.452748	0.344144	0.79363
GO:1903204	negative regulation of oxidative stress-induced neuron death	http://amigo.geneontology.org/amigo/term/GO:1903204	1	1816	5	17184	1.893	56816	Park2	0.452748	0.344144	0.79363
GO:0060054	positive regulation of epithelial cell proliferation involved in wound healing	http://amigo.geneontology.org/amigo/term/GO:0060054	1	1816	5	17184	1.893	117033	Mmp12	0.452748	0.344144	0.79363
GO:0038007	netrin-activated signaling pathway	http://amigo.geneontology.org/amigo/term/GO:0038007	1	1816	5	17184	1.893	60630	Unc5b	0.452748	0.344144	0.79363
GO:0046654	tetrahydrofolate biosynthetic process	http://amigo.geneontology.org/amigo/term/GO:0046654	1	1816	5	17184	1.893	64392	Aldh1l1	0.452748	0.344144	0.79363
GO:0061551	trigeminal ganglion development	http://amigo.geneontology.org/amigo/term/GO:0061551	1	1816	5	17184	1.893	299138	Six4	0.452748	0.344144	0.79363
GO:0048755	branching morphogenesis of a nerve	http://amigo.geneontology.org/amigo/term/GO:0048755	1	1816	5	17184	1.893	25022	Fgfr2	0.452748	0.344144	0.79363
GO:2000343	positive regulation of chemokine (C-X-C motif) ligand 2 production	http://amigo.geneontology.org/amigo/term/GO:2000343	1	1816	5	17184	1.893	25599	Cd74	0.452748	0.344144	0.79363
GO:2000615	regulation of histone H3-K9 acetylation	http://amigo.geneontology.org/amigo/term/GO:2000615	1	1816	5	17184	1.893	59326	Rapgef3	0.452748	0.344144	0.79363
GO:2000269	regulation of fibroblast apoptotic process	http://amigo.geneontology.org/amigo/term/GO:2000269	1	1816	5	17184	1.893	361351	Hdhd2	0.452748	0.344144	0.79363
GO:0002906	negative regulation of mature B cell apoptotic process	http://amigo.geneontology.org/amigo/term/GO:0002906	1	1816	5	17184	1.893	25599	Cd74	0.452748	0.344144	0.79363
GO:0006273	lagging strand elongation	http://amigo.geneontology.org/amigo/term/GO:0006273	1	1816	5	17184	1.893	303369	Lig3	0.452748	0.344144	0.79363
GO:0071242	cellular response to ammonium ion	http://amigo.geneontology.org/amigo/term/GO:0071242	1	1816	5	17184	1.893	29682	Kcnq3	0.452748	0.344144	0.79363
GO:0035106	operant conditioning	http://amigo.geneontology.org/amigo/term/GO:0035106	1	1816	5	17184	1.893	25007	Tacr2	0.452748	0.344144	0.79363
GO:1903401	L-lysine transmembrane transport	http://amigo.geneontology.org/amigo/term/GO:1903401	1	1816	5	17184	1.893	25648	Slc7a1	0.452748	0.344144	0.79363
GO:0060665	regulation of branching involved in salivary gland morphogenesis by mesenchymal-epithelial signaling	http://amigo.geneontology.org/amigo/term/GO:0060665	1	1816	5	17184	1.893	79114	Fgfr1	0.452748	0.344144	0.79363
GO:0040023	establishment of nucleus localization	http://amigo.geneontology.org/amigo/term/GO:0040023	1	1816	5	17184	1.893	114523	Ntn1	0.452748	0.344144	0.79363
GO:0048386	positive regulation of retinoic acid receptor signaling pathway	http://amigo.geneontology.org/amigo/term/GO:0048386	1	1816	5	17184	1.893	303214	Trim16	0.452748	0.344144	0.79363
GO:0035469	determination of pancreatic left/right asymmetry	http://amigo.geneontology.org/amigo/term/GO:0035469	1	1816	5	17184	1.893	367944	Zic3	0.452748	0.344144	0.79363
GO:0000301	retrograde transport, vesicle recycling within Golgi	http://amigo.geneontology.org/amigo/term/GO:0000301	1	1816	5	17184	1.893	360699	Dnajc28	0.452748	0.344144	0.79363
GO:1900122	positive regulation of receptor binding	http://amigo.geneontology.org/amigo/term/GO:1900122	1	1816	5	17184	1.893	24223	B2m	0.452748	0.344144	0.79363
GO:2001171	positive regulation of ATP biosynthetic process	http://amigo.geneontology.org/amigo/term/GO:2001171	1	1816	5	17184	1.893	83516	Ppargc1a	0.452748	0.344144	0.79363
GO:1901536	negative regulation of DNA demethylation	http://amigo.geneontology.org/amigo/term/GO:1901536	1	1816	5	17184	1.893	297576	Dppa3	0.452748	0.344144	0.79363
GO:0072207	metanephric epithelium development	http://amigo.geneontology.org/amigo/term/GO:0072207	1	1816	5	17184	1.893	24883	Wt1	0.452748	0.344144	0.79363
GO:0090091	positive regulation of extracellular matrix disassembly	http://amigo.geneontology.org/amigo/term/GO:0090091	1	1816	5	17184	1.893	685781	Ddr2	0.452748	0.344144	0.79363
GO:2000467	positive regulation of glycogen (starch) synthase activity	http://amigo.geneontology.org/amigo/term/GO:2000467	1	1816	5	17184	1.893	24483	Igf2	0.452748	0.344144	0.79363
GO:0070445	regulation of oligodendrocyte progenitor proliferation	http://amigo.geneontology.org/amigo/term/GO:0070445	1	1816	5	17184	1.893	500235	Emx1	0.452748	0.344144	0.79363
GO:0022414	reproductive process	http://amigo.geneontology.org/amigo/term/GO:0022414	1	1816	5	17184	1.893	362393	Antxr1	0.452748	0.344144	0.79363
GO:0015670	carbon dioxide transport	http://amigo.geneontology.org/amigo/term/GO:0015670	1	1816	5	17184	1.893	25240	Aqp1	0.452748	0.344144	0.79363
GO:0007195	adenylate cyclase-inhibiting dopamine receptor signaling pathway	http://amigo.geneontology.org/amigo/term/GO:0007195	1	1816	5	17184	1.893	64532	Adcy5	0.452748	0.344144	0.79363
GO:0043570	maintenance of DNA repeat elements	http://amigo.geneontology.org/amigo/term/GO:0043570	1	1816	5	17184	1.893	679869	Tcf7l2	0.452748	0.344144	0.79363
GO:0031998	regulation of fatty acid beta-oxidation	http://amigo.geneontology.org/amigo/term/GO:0031998	1	1816	5	17184	1.893	85239	Mlycd	0.452748	0.344144	0.79363
GO:0071169	establishment of protein localization to chromatin	http://amigo.geneontology.org/amigo/term/GO:0071169	1	1816	5	17184	1.893	680522	Hist1h1b	0.452748	0.344144	0.79363
GO:0051387	negative regulation of neurotrophin TRK receptor signaling pathway	http://amigo.geneontology.org/amigo/term/GO:0051387	1	1816	5	17184	1.893	360406	Ptprf	0.452748	0.344144	0.79363
GO:0048496	maintenance of organ identity	http://amigo.geneontology.org/amigo/term/GO:0048496	1	1816	5	17184	1.893	287925	Pkp2	0.452748	0.344144	0.79363
GO:0060023	soft palate development	http://amigo.geneontology.org/amigo/term/GO:0060023	1	1816	5	17184	1.893	84046	Sox11	0.452748	0.344144	0.79363
GO:0007258	JUN phosphorylation	http://amigo.geneontology.org/amigo/term/GO:0007258	1	1816	5	17184	1.893	116457	Mapk8ip1	0.452748	0.344144	0.79363
GO:0035520	monoubiquitinated protein deubiquitination	http://amigo.geneontology.org/amigo/term/GO:0035520	1	1816	5	17184	1.893	308896	Usp47	0.452748	0.344144	0.79363
GO:0070294	renal sodium ion absorption	http://amigo.geneontology.org/amigo/term/GO:0070294	1	1816	5	17184	1.893	54300	Slc12a3	0.452748	0.344144	0.79363
GO:0006144	purine nucleobase metabolic process	http://amigo.geneontology.org/amigo/term/GO:0006144	1	1816	5	17184	1.893	117533	Gmpr	0.452748	0.344144	0.79363
GO:0019725	cellular homeostasis	http://amigo.geneontology.org/amigo/term/GO:0019725	1	1816	5	17184	1.893	25240	Aqp1	0.452748	0.344144	0.79363
GO:0033631	cell-cell adhesion mediated by integrin	http://amigo.geneontology.org/amigo/term/GO:0033631	1	1816	5	17184	1.893	50687	L1cam	0.452748	0.344144	0.79363
GO:0060761	negative regulation of response to cytokine stimulus	http://amigo.geneontology.org/amigo/term/GO:0060761	1	1816	5	17184	1.893	29466	Aes	0.452748	0.344144	0.79363
GO:0032736	positive regulation of interleukin-13 production	http://amigo.geneontology.org/amigo/term/GO:0032736	1	1816	5	17184	1.893	361749	Il33	0.452748	0.344144	0.79363
GO:0009648	photoperiodism	http://amigo.geneontology.org/amigo/term/GO:0009648	1	1816	5	17184	1.893	63887	Nmu	0.452748	0.344144	0.79363
GO:0051122	hepoxilin biosynthetic process	http://amigo.geneontology.org/amigo/term/GO:0051122	1	1816	5	17184	1.893	287424	Aloxe3	0.452748	0.344144	0.79363
GO:0051447	negative regulation of meiotic cell cycle	http://amigo.geneontology.org/amigo/term/GO:0051447	1	1816	5	17184	1.893	25636	Prkaca	0.452748	0.344144	0.79363
GO:0051438	regulation of ubiquitin-protein transferase activity	http://amigo.geneontology.org/amigo/term/GO:0051438	1	1816	5	17184	1.893	316131	Fem1a	0.452748	0.344144	0.79363
GO:0050999	regulation of nitric-oxide synthase activity	http://amigo.geneontology.org/amigo/term/GO:0050999	1	1816	5	17184	1.893	292894	Nosip	0.452748	0.344144	0.79363
GO:0050650	chondroitin sulfate proteoglycan biosynthetic process	http://amigo.geneontology.org/amigo/term/GO:0050650	1	1816	5	17184	1.893	315939	Pxylp1	0.452748	0.344144	0.79363
GO:0051572	negative regulation of histone H3-K4 methylation	http://amigo.geneontology.org/amigo/term/GO:0051572	1	1816	5	17184	1.893	497672	Brca1	0.452748	0.344144	0.79363
GO:0030311	poly-N-acetyllactosamine biosynthetic process	http://amigo.geneontology.org/amigo/term/GO:0030311	1	1816	5	17184	1.893	308440	B3gnt8	0.452748	0.344144	0.79363
GO:0043201	response to leucine	http://amigo.geneontology.org/amigo/term/GO:0043201	1	1816	5	17184	1.893	83516	Ppargc1a	0.452748	0.344144	0.79363
GO:1902966	positive regulation of protein localization to early endosome	http://amigo.geneontology.org/amigo/term/GO:1902966	1	1816	5	17184	1.893	83785	Vegfa	0.452748	0.344144	0.79363
GO:0033326	cerebrospinal fluid secretion	http://amigo.geneontology.org/amigo/term/GO:0033326	1	1816	5	17184	1.893	25240	Aqp1	0.452748	0.344144	0.79363
GO:0044691	tooth eruption	http://amigo.geneontology.org/amigo/term/GO:0044691	1	1816	5	17184	1.893	29393	Col1a1	0.452748	0.344144	0.79363
GO:0015809	arginine transport	http://amigo.geneontology.org/amigo/term/GO:0015809	1	1816	5	17184	1.893	25648	Slc7a1	0.452748	0.344144	0.79363
GO:0044262	cellular carbohydrate metabolic process	http://amigo.geneontology.org/amigo/term/GO:0044262	1	1816	5	17184	1.893	170587	Cs	0.452748	0.344144	0.79363
GO:0032237	activation of store-operated calcium channel activity	http://amigo.geneontology.org/amigo/term/GO:0032237	1	1816	5	17184	1.893	500324	Cracr2a	0.452748	0.344144	0.79363
GO:0043456	regulation of pentose-phosphate shunt	http://amigo.geneontology.org/amigo/term/GO:0043456	1	1816	5	17184	1.893	24959	Pgam2	0.452748	0.344144	0.79363
GO:0035542	regulation of SNARE complex assembly	http://amigo.geneontology.org/amigo/term/GO:0035542	1	1816	5	17184	1.893	362734	Stxbp6	0.452748	0.344144	0.79363
GO:0046931	pore complex assembly	http://amigo.geneontology.org/amigo/term/GO:0046931	1	1816	5	17184	1.893	29665	P2rx7	0.452748	0.344144	0.79363
GO:0021891	olfactory bulb interneuron development	http://amigo.geneontology.org/amigo/term/GO:0021891	1	1816	5	17184	1.893	282840	Atf5	0.452748	0.344144	0.79363
GO:0007530	sex determination	http://amigo.geneontology.org/amigo/term/GO:0007530	1	1816	5	17184	1.893	24883	Wt1	0.452748	0.344144	0.79363
GO:0035404	histone-serine phosphorylation	http://amigo.geneontology.org/amigo/term/GO:0035404	1	1816	5	17184	1.893	78975	Prkaa2	0.452748	0.344144	0.79363
GO:0097084	vascular smooth muscle cell development	http://amigo.geneontology.org/amigo/term/GO:0097084	1	1816	5	17184	1.893	155430	Hey2	0.452748	0.344144	0.79363
GO:0070314	G1 to G0 transition	http://amigo.geneontology.org/amigo/term/GO:0070314	1	1816	5	17184	1.893	363225	RGD1305645	0.452748	0.344144	0.79363
GO:0006048	UDP-N-acetylglucosamine biosynthetic process	http://amigo.geneontology.org/amigo/term/GO:0006048	1	1816	5	17184	1.893	363109	Pgm3	0.452748	0.344144	0.79363
GO:0060947	cardiac vascular smooth muscle cell differentiation	http://amigo.geneontology.org/amigo/term/GO:0060947	1	1816	5	17184	1.893	308766	Mesp1	0.452748	0.344144	0.79363
GO:0043084	penile erection	http://amigo.geneontology.org/amigo/term/GO:0043084	1	1816	5	17184	1.893	24221	Avp	0.452748	0.344144	0.79363
GO:0046878	positive regulation of saliva secretion	http://amigo.geneontology.org/amigo/term/GO:0046878	1	1816	5	17184	1.893	25240	Aqp1	0.452748	0.344144	0.79363
GO:0050803	regulation of synapse structure or activity	http://amigo.geneontology.org/amigo/term/GO:0050803	1	1816	5	17184	1.893	360406	Ptprf	0.452748	0.344144	0.79363
GO:0090188	negative regulation of pancreatic juice secretion	http://amigo.geneontology.org/amigo/term/GO:0090188	1	1816	5	17184	1.893	54348	Stk39	0.452748	0.344144	0.79363
GO:0090611	ubiquitin-independent protein catabolic process via the multivesicular body sorting pathway	http://amigo.geneontology.org/amigo/term/GO:0090611	1	1816	5	17184	1.893	361916	Chmp4c	0.452748	0.344144	0.79363
GO:0021940	positive regulation of cerebellar granule cell precursor proliferation	http://amigo.geneontology.org/amigo/term/GO:0021940	1	1816	5	17184	1.893	54250	Fgf2	0.452748	0.344144	0.79363
GO:0046578	regulation of Ras protein signal transduction	http://amigo.geneontology.org/amigo/term/GO:0046578	1	1816	5	17184	1.893	114633	Plce1	0.452748	0.344144	0.79363
GO:0002090	regulation of receptor internalization	http://amigo.geneontology.org/amigo/term/GO:0002090	1	1816	5	17184	1.893	313589	Rspo1	0.452748	0.344144	0.79363
GO:0070125	mitochondrial translational elongation	http://amigo.geneontology.org/amigo/term/GO:0070125	1	1816	5	17184	1.893	114017	Gfm1	0.452748	0.344144	0.79363
GO:0015722	canalicular bile acid transport	http://amigo.geneontology.org/amigo/term/GO:0015722	1	1816	5	17184	1.893	25480	Mip	0.452748	0.344144	0.79363
GO:0007007	inner mitochondrial membrane organization	http://amigo.geneontology.org/amigo/term/GO:0007007	1	1816	5	17184	1.893	296966	Chchd3	0.452748	0.344144	0.79363
GO:0016458	gene silencing	http://amigo.geneontology.org/amigo/term/GO:0016458	1	1816	5	17184	1.893	293165	Sox6	0.452748	0.344144	0.79363
GO:0048318	axial mesoderm development	http://amigo.geneontology.org/amigo/term/GO:0048318	1	1816	5	17184	1.893	300054	Foxh1	0.452748	0.344144	0.79363
GO:0032849	positive regulation of cellular pH reduction	http://amigo.geneontology.org/amigo/term/GO:0032849	1	1816	5	17184	1.893	24221	Avp	0.452748	0.344144	0.79363
GO:0034201	response to oleic acid	http://amigo.geneontology.org/amigo/term/GO:0034201	1	1816	5	17184	1.893	25288	Acsl1	0.452748	0.344144	0.79363
GO:0097094	craniofacial suture morphogenesis	http://amigo.geneontology.org/amigo/term/GO:0097094	1	1816	5	17184	1.893	298185	Frem1	0.452748	0.344144	0.79363
GO:0002489	antigen processing and presentation of endogenous peptide antigen via MHC class Ib via ER pathway, TAP-dependent	http://amigo.geneontology.org/amigo/term/GO:0002489	1	1816	5	17184	1.893	294228	RT1-S3	0.452748	0.344144	0.79363
GO:0002636	positive regulation of germinal center formation	http://amigo.geneontology.org/amigo/term/GO:0002636	1	1816	5	17184	1.893	500910	Tnfrsf13c	0.452748	0.344144	0.79363
GO:0060019	radial glial cell differentiation	http://amigo.geneontology.org/amigo/term/GO:0060019	1	1816	5	17184	1.893	500235	Emx1	0.452748	0.344144	0.79363
GO:0009116	nucleoside metabolic process	http://amigo.geneontology.org/amigo/term/GO:0009116	1	1816	5	17184	1.893	117544	Ppat	0.452748	0.344144	0.79363
GO:0061314	Notch signaling involved in heart development	http://amigo.geneontology.org/amigo/term/GO:0061314	1	1816	5	17184	1.893	311332	Dll4	0.452748	0.344144	0.79363
GO:0003105	negative regulation of glomerular filtration	http://amigo.geneontology.org/amigo/term/GO:0003105	1	1816	5	17184	1.893	57305	Uts2r	0.452748	0.344144	0.79363
GO:0033273	response to vitamin	http://amigo.geneontology.org/amigo/term/GO:0033273	1	1816	5	17184	1.893	25374	Alad	0.452748	0.344144	0.79363
GO:0002043	blood vessel endothelial cell proliferation involved in sprouting angiogenesis	http://amigo.geneontology.org/amigo/term/GO:0002043	1	1816	5	17184	1.893	499745	Nrarp	0.452748	0.344144	0.79363
GO:0002686	negative regulation of leukocyte migration	http://amigo.geneontology.org/amigo/term/GO:0002686	1	1816	5	17184	1.893	361749	Il33	0.452748	0.344144	0.79363
GO:0010757	negative regulation of plasminogen activation	http://amigo.geneontology.org/amigo/term/GO:0010757	1	1816	5	17184	1.893	29366	Serpine2	0.452748	0.344144	0.79363
GO:0002481	antigen processing and presentation of exogenous protein antigen via MHC class Ib, TAP-dependent	http://amigo.geneontology.org/amigo/term/GO:0002481	1	1816	5	17184	1.893	24223	B2m	0.452748	0.344144	0.79363
GO:0006537	glutamate biosynthetic process	http://amigo.geneontology.org/amigo/term/GO:0006537	1	1816	5	17184	1.893	641316	Aldh4a1	0.452748	0.344144	0.79363
GO:0032232	negative regulation of actin filament bundle assembly	http://amigo.geneontology.org/amigo/term/GO:0032232	1	1816	5	17184	1.893	56816	Park2	0.452748	0.344144	0.79363
GO:0051155	positive regulation of striated muscle cell differentiation	http://amigo.geneontology.org/amigo/term/GO:0051155	1	1816	5	17184	1.893	308766	Mesp1	0.452748	0.344144	0.79363
GO:0010574	regulation of vascular endothelial growth factor production	http://amigo.geneontology.org/amigo/term/GO:0010574	1	1816	5	17184	1.893	171114	Ndrg2	0.452748	0.344144	0.79363
GO:0070836	caveola assembly	http://amigo.geneontology.org/amigo/term/GO:0070836	1	1816	5	17184	1.893	29161	Cav3	0.452748	0.344144	0.79363
GO:0010453	regulation of cell fate commitment	http://amigo.geneontology.org/amigo/term/GO:0010453	1	1816	5	17184	1.893	25022	Fgfr2	0.452748	0.344144	0.79363
GO:0016048	detection of temperature stimulus	http://amigo.geneontology.org/amigo/term/GO:0016048	1	1816	5	17184	1.893	24596	Ngfr	0.452748	0.344144	0.79363
GO:0051048	negative regulation of secretion	http://amigo.geneontology.org/amigo/term/GO:0051048	1	1816	5	17184	1.893	29496	Erbb3	0.452748	0.344144	0.79363
GO:0002741	positive regulation of cytokine secretion involved in immune response	http://amigo.geneontology.org/amigo/term/GO:0002741	1	1816	5	17184	1.893	116677	F2rl1	0.452748	0.344144	0.79363
GO:0042482	positive regulation of odontogenesis	http://amigo.geneontology.org/amigo/term/GO:0042482	1	1816	5	17184	1.893	305081	Cd34	0.452748	0.344144	0.79363
GO:0045047	protein targeting to ER	http://amigo.geneontology.org/amigo/term/GO:0045047	1	1816	5	17184	1.893	293142	Spcs2	0.452748	0.344144	0.79363
GO:2000987	positive regulation of behavioral fear response	http://amigo.geneontology.org/amigo/term/GO:2000987	1	1816	5	17184	1.893	499497	Mef2c	0.452748	0.344144	0.79363
GO:0034625	fatty acid elongation, monounsaturated fatty acid	http://amigo.geneontology.org/amigo/term/GO:0034625	1	1816	5	17184	1.893	171402	Elovl6	0.452748	0.344144	0.79363
GO:0033634	positive regulation of cell-cell adhesion mediated by integrin	http://amigo.geneontology.org/amigo/term/GO:0033634	1	1816	5	17184	1.893	192181	Podxl	0.452748	0.344144	0.79363
GO:0060298	positive regulation of sarcomere organization	http://amigo.geneontology.org/amigo/term/GO:0060298	1	1816	5	17184	1.893	291926	Mylk3	0.452748	0.344144	0.79363
GO:0086015	SA node cell action potential	http://amigo.geneontology.org/amigo/term/GO:0086015	1	1816	5	17184	1.893	362036	Ank2	0.452748	0.344144	0.79363
GO:2001056	positive regulation of cysteine-type endopeptidase activity	http://amigo.geneontology.org/amigo/term/GO:2001056	1	1816	5	17184	1.893	304987	Aim2	0.452748	0.344144	0.79363
GO:0006662	glycerol ether metabolic process	http://amigo.geneontology.org/amigo/term/GO:0006662	1	1816	5	17184	1.893	316777	Txndc2	0.452748	0.344144	0.79363
GO:0060022	hard palate development	http://amigo.geneontology.org/amigo/term/GO:0060022	1	1816	5	17184	1.893	84046	Sox11	0.452748	0.344144	0.79363
GO:0033685	negative regulation of luteinizing hormone secretion	http://amigo.geneontology.org/amigo/term/GO:0033685	1	1816	5	17184	1.893	25007	Tacr2	0.452748	0.344144	0.79363
GO:0044752	response to human chorionic gonadotropin	http://amigo.geneontology.org/amigo/term/GO:0044752	1	1816	5	17184	1.893	25149	Esr2	0.452748	0.344144	0.79363
GO:0031346	positive regulation of cell projection organization	http://amigo.geneontology.org/amigo/term/GO:0031346	1	1816	5	17184	1.893	170921	Itga2	0.452748	0.344144	0.79363
GO:0015884	folic acid transport	http://amigo.geneontology.org/amigo/term/GO:0015884	1	1816	5	17184	1.893	303333	Slc46a1	0.452748	0.344144	0.79363
GO:0016556	mRNA modification	http://amigo.geneontology.org/amigo/term/GO:0016556	1	1816	5	17184	1.893	301226	Apobec2	0.452748	0.344144	0.79363
GO:0001561	fatty acid alpha-oxidation	http://amigo.geneontology.org/amigo/term/GO:0001561	1	1816	5	17184	1.893	114209	Phyh	0.452748	0.344144	0.79363
GO:0050996	positive regulation of lipid catabolic process	http://amigo.geneontology.org/amigo/term/GO:0050996	1	1816	5	17184	1.893	29340	Prkce	0.452748	0.344144	0.79363
GO:1903053	regulation of extracellular matrix organization	http://amigo.geneontology.org/amigo/term/GO:1903053	1	1816	5	17184	1.893	81809	Tgfb2	0.452748	0.344144	0.79363
GO:0045646	regulation of erythrocyte differentiation	http://amigo.geneontology.org/amigo/term/GO:0045646	1	1816	5	17184	1.893	301008	P4htm	0.452748	0.344144	0.79363
GO:0060998	regulation of dendritic spine development	http://amigo.geneontology.org/amigo/term/GO:0060998	1	1816	5	17184	1.893	499497	Mef2c	0.452748	0.344144	0.79363
GO:0030910	olfactory placode formation	http://amigo.geneontology.org/amigo/term/GO:0030910	1	1816	5	17184	1.893	299138	Six4	0.452748	0.344144	0.79363
GO:0071288	cellular response to mercury ion	http://amigo.geneontology.org/amigo/term/GO:0071288	1	1816	5	17184	1.893	25240	Aqp1	0.452748	0.344144	0.79363
GO:0010807	regulation of synaptic vesicle priming	http://amigo.geneontology.org/amigo/term/GO:0010807	1	1816	5	17184	1.893	25558	Stxbp1	0.452748	0.344144	0.79363
GO:0006287	base-excision repair, gap-filling	http://amigo.geneontology.org/amigo/term/GO:0006287	1	1816	5	17184	1.893	59294	Pold1	0.452748	0.344144	0.79363
GO:0061548	ganglion development	http://amigo.geneontology.org/amigo/term/GO:0061548	1	1816	5	17184	1.893	29682	Kcnq3	0.452748	0.344144	0.79363
GO:0031468	nuclear envelope reassembly	http://amigo.geneontology.org/amigo/term/GO:0031468	1	1816	5	17184	1.893	25437	Emd	0.452748	0.344144	0.79363
GO:0048630	skeletal muscle tissue growth	http://amigo.geneontology.org/amigo/term/GO:0048630	1	1816	5	17184	1.893	25285	Igfbp5	0.452748	0.344144	0.79363
GO:0001554	luteolysis	http://amigo.geneontology.org/amigo/term/GO:0001554	1	1816	5	17184	1.893	64314	Casp2	0.452748	0.344144	0.79363
GO:0060968	regulation of gene silencing	http://amigo.geneontology.org/amigo/term/GO:0060968	1	1816	5	17184	1.893	291159	Hist1h2ail1	0.452748	0.344144	0.79363
GO:0002606	positive regulation of dendritic cell antigen processing and presentation	http://amigo.geneontology.org/amigo/term/GO:0002606	1	1816	5	17184	1.893	25599	Cd74	0.452748	0.344144	0.79363
GO:0072678	T cell migration	http://amigo.geneontology.org/amigo/term/GO:0072678	1	1816	5	17184	1.893	288181	Gpr15	0.452748	0.344144	0.79363
GO:0006701	progesterone biosynthetic process	http://amigo.geneontology.org/amigo/term/GO:0006701	1	1816	5	17184	1.893	29680	Cyp11a1	0.452748	0.344144	0.79363
GO:0038170	somatostatin signaling pathway	http://amigo.geneontology.org/amigo/term/GO:0038170	1	1816	5	17184	1.893	25354	Sstr5	0.452748	0.344144	0.79363
GO:0097500	receptor localization to nonmotile primary cilium	http://amigo.geneontology.org/amigo/term/GO:0097500	1	1816	5	17184	1.893	25609	Tub	0.452748	0.344144	0.79363
GO:0045351	type I interferon biosynthetic process	http://amigo.geneontology.org/amigo/term/GO:0045351	1	1816	5	17184	1.893	293624	Irf7	0.452748	0.344144	0.79363
GO:0051271	negative regulation of cellular component movement	http://amigo.geneontology.org/amigo/term/GO:0051271	1	1816	5	17184	1.893	63836	Actn4	0.452748	0.344144	0.79363
GO:0045719	negative regulation of glycogen biosynthetic process	http://amigo.geneontology.org/amigo/term/GO:0045719	1	1816	5	17184	1.893	85496	Enpp1	0.452748	0.344144	0.79363
GO:0061419	positive regulation of transcription from RNA polymerase II promoter in response to hypoxia	http://amigo.geneontology.org/amigo/term/GO:0061419	1	1816	5	17184	1.893	83785	Vegfa	0.452748	0.344144	0.79363
GO:1990416	cellular response to brain-derived neurotrophic factor stimulus	http://amigo.geneontology.org/amigo/term/GO:1990416	1	1816	5	17184	1.893	25467	Irs1	0.452748	0.344144	0.79363
GO:0051365	cellular response to potassium ion starvation	http://amigo.geneontology.org/amigo/term/GO:0051365	1	1816	5	17184	1.893	252919	Slc38a3	0.452748	0.344144	0.79363
GO:0008635	activation of cysteine-type endopeptidase activity involved in apoptotic process by cytochrome c	http://amigo.geneontology.org/amigo/term/GO:0008635	1	1816	5	17184	1.893	25309	Cycs	0.452748	0.344144	0.79363
GO:0014909	smooth muscle cell migration	http://amigo.geneontology.org/amigo/term/GO:0014909	1	1816	5	17184	1.893	25692	Plat	0.452748	0.344144	0.79363
GO:0042904	9-cis-retinoic acid biosynthetic process	http://amigo.geneontology.org/amigo/term/GO:0042904	1	1816	5	17184	1.893	24188	Aldh1a1	0.452748	0.344144	0.79363
GO:0051546	keratinocyte migration	http://amigo.geneontology.org/amigo/term/GO:0051546	1	1816	5	17184	1.893	114098	Ltb4r2	0.452748	0.344144	0.79363
GO:0060666	dichotomous subdivision of terminal units involved in salivary gland branching	http://amigo.geneontology.org/amigo/term/GO:0060666	1	1816	5	17184	1.893	296787	Sema3c	0.452748	0.344144	0.79363
GO:2000481	positive regulation of cAMP-dependent protein kinase activity	http://amigo.geneontology.org/amigo/term/GO:2000481	1	1816	5	17184	1.893	64553	Akap6	0.452748	0.344144	0.79363
GO:0032713	negative regulation of interleukin-4 production	http://amigo.geneontology.org/amigo/term/GO:0032713	1	1816	5	17184	1.893	161452	Lef1	0.452748	0.344144	0.79363
GO:0071447	cellular response to hydroperoxide	http://amigo.geneontology.org/amigo/term/GO:0071447	1	1816	5	17184	1.893	499204	Ddias	0.452748	0.344144	0.79363
GO:0072015	glomerular visceral epithelial cell development	http://amigo.geneontology.org/amigo/term/GO:0072015	1	1816	5	17184	1.893	192181	Podxl	0.452748	0.344144	0.79363
GO:0003209	cardiac atrium morphogenesis	http://amigo.geneontology.org/amigo/term/GO:0003209	1	1816	5	17184	1.893	311332	Dll4	0.452748	0.344144	0.79363
GO:0006658	phosphatidylserine metabolic process	http://amigo.geneontology.org/amigo/term/GO:0006658	1	1816	5	17184	1.893	24538	Lipc	0.452748	0.344144	0.79363
GO:0009083	branched-chain amino acid catabolic process	http://amigo.geneontology.org/amigo/term/GO:0009083	1	1816	5	17184	1.893	64203	Bcat2	0.452748	0.344144	0.79363
GO:0002192	IRES-dependent translational initiation	http://amigo.geneontology.org/amigo/term/GO:0002192	1	1816	5	17184	1.893	687565	Denr	0.452748	0.344144	0.79363
GO:0038001	paracrine signaling	http://amigo.geneontology.org/amigo/term/GO:0038001	1	1816	5	17184	1.893	305081	Cd34	0.452748	0.344144	0.79363
GO:0010637	negative regulation of mitochondrial fusion	http://amigo.geneontology.org/amigo/term/GO:0010637	1	1816	5	17184	1.893	56816	Park2	0.452748	0.344144	0.79363
GO:0007613	memory	http://amigo.geneontology.org/amigo/term/GO:0007613	9	1816	78	17184	1.09229	24654;25742;25461;171056;25040;24483;207119;307206;364786	Plcb1;S100b;Hrh2;Cx3cr1;Gip;Igf2;Rin1;Neto1;Itga8	0.453599	0.343328	0.79363
GO:0070059	intrinsic apoptotic signaling pathway in response to endoplasmic reticulum stress	http://amigo.geneontology.org/amigo/term/GO:0070059	4	1816	32	17184	1.18322	24224;83533;156117;29467	Bcl2;Aifm1;Casp12;Ddit3	0.455394	0.341613	0.79363
GO:0005975	carbohydrate metabolic process	http://amigo.geneontology.org/amigo/term/GO:0005975	12	1816	106	17184	1.07171	170587;295351;84468;497039;81829;24534;24849;24203;24551;24645;64468;363109	Cs;Chi3l3;Chst3;Amy2a3;Mdh2;Ldhb;Tpi1;Amy1a;Mdh1;Pgm1;Hyal2;Pgm3	0.455598	0.341418	0.79363
GO:0055074	calcium ion homeostasis	http://amigo.geneontology.org/amigo/term/GO:0055074	3	1816	23	17184	1.23463	292905;63878;296345	Hrc;Stc2;Jph2	0.458649	0.338519	0.79363
GO:0007259	JAK-STAT cascade	http://amigo.geneontology.org/amigo/term/GO:0007259	3	1816	23	17184	1.23463	25124;252971;498328	Stat1;Socs1;Pkd2	0.458649	0.338519	0.79363
GO:0002227	innate immune response in mucosa	http://amigo.geneontology.org/amigo/term/GO:0002227	3	1816	23	17184	1.23463	306945;680312;29526	Hist1h2bh;Hist1h2bk;Pla2g1b	0.458649	0.338519	0.79363
GO:0006855	drug transmembrane transport	http://amigo.geneontology.org/amigo/term/GO:0006855	3	1816	23	17184	1.23463	252919;25693;24904	Slc38a3;Slc18a1;Slc22a1	0.458649	0.338519	0.79363
GO:0033137	negative regulation of peptidyl-serine phosphorylation	http://amigo.geneontology.org/amigo/term/GO:0033137	3	1816	23	17184	1.23463	171088;311437;24907	Inpp5j;Rassf2;Dmd	0.458649	0.338519	0.79363
GO:0045662	negative regulation of myoblast differentiation	http://amigo.geneontology.org/amigo/term/GO:0045662	3	1816	23	17184	1.23463	29152;353305;29467	Mstn;Tbx3;Ddit3	0.458649	0.338519	0.79363
GO:0007585	respiratory gaseous exchange	http://amigo.geneontology.org/amigo/term/GO:0007585	3	1816	23	17184	1.23463	306096;24773;308690	Dach1;Sftpa1;Ndn	0.458649	0.338519	0.79363
GO:0001836	release of cytochrome c from mitochondria	http://amigo.geneontology.org/amigo/term/GO:0001836	3	1816	23	17184	1.23463	24224;687295;25298	Bcl2;LOC687295;Cck	0.458649	0.338519	0.79363
GO:0090102	cochlea development	http://amigo.geneontology.org/amigo/term/GO:0090102	3	1816	23	17184	1.23463	155430;29613;289229	Hey2;Ntrk3;Vangl2	0.458649	0.338519	0.79363
GO:0035924	cellular response to vascular endothelial growth factor stimulus	http://amigo.geneontology.org/amigo/term/GO:0035924	3	1816	23	17184	1.23463	311332;683470;83785	Dll4;Gas1;Vegfa	0.458649	0.338519	0.79363
GO:0090190	positive regulation of branching involved in ureteric bud morphogenesis	http://amigo.geneontology.org/amigo/term/GO:0090190	3	1816	23	17184	1.23463	299138;116466;83785	Six4;Wnt2b;Vegfa	0.458649	0.338519	0.79363
GO:0051291	protein heterooligomerization	http://amigo.geneontology.org/amigo/term/GO:0051291	11	1816	97	17184	1.07352	362897;24837;57341;117018;619436;25103;65180;56817;294297;25467;78975	Uqcrb;Tnnt2;Parva;Kcnh2;Med24;Chrnb4;Kcnd2;Kcnip2;Scube3;Irs1;Prkaa2	0.459293	0.33791	0.79363
GO:0046689	response to mercury ion	http://amigo.geneontology.org/amigo/term/GO:0046689	2	1816	14	17184	1.35218	25374;24959	Alad;Pgam2	0.460772	0.336514	0.79363
GO:0006520	cellular amino acid metabolic process	http://amigo.geneontology.org/amigo/term/GO:0006520	2	1816	14	17184	1.35218	24311;541589	Ddc;Ccbl2	0.460772	0.336514	0.79363
GO:0007051	spindle organization	http://amigo.geneontology.org/amigo/term/GO:0007051	2	1816	14	17184	1.35218	362103;360739	Ntmt1;Ranbp1	0.460772	0.336514	0.79363
GO:0061036	positive regulation of cartilage development	http://amigo.geneontology.org/amigo/term/GO:0061036	2	1816	14	17184	1.35218	293165;680712	Sox6;Scx	0.460772	0.336514	0.79363
GO:0045744	negative regulation of G-protein coupled receptor protein signaling pathway	http://amigo.geneontology.org/amigo/term/GO:0045744	2	1816	14	17184	1.35218	54294;29480	Rgs5;Rgs4	0.460772	0.336514	0.79363
GO:0051895	negative regulation of focal adhesion assembly	http://amigo.geneontology.org/amigo/term/GO:0051895	2	1816	14	17184	1.35218	58834;685611	Dlc1;Phldb2	0.460772	0.336514	0.79363
GO:0021527	spinal cord association neuron differentiation	http://amigo.geneontology.org/amigo/term/GO:0021527	2	1816	14	17184	1.35218	309659;24881	Mdga1;Wnt1	0.460772	0.336514	0.79363
GO:0001675	acrosome assembly	http://amigo.geneontology.org/amigo/term/GO:0001675	2	1816	14	17184	1.35218	84031;64822	Chn2;Fabp9	0.460772	0.336514	0.79363
GO:0043537	negative regulation of blood vessel endothelial cell migration	http://amigo.geneontology.org/amigo/term/GO:0043537	2	1816	14	17184	1.35218	54250;311332	Fgf2;Dll4	0.460772	0.336514	0.79363
GO:0046847	filopodium assembly	http://amigo.geneontology.org/amigo/term/GO:0046847	2	1816	14	17184	1.35218	292597;114517	Ttyh1;Itga6	0.460772	0.336514	0.79363
GO:0051146	striated muscle cell differentiation	http://amigo.geneontology.org/amigo/term/GO:0051146	2	1816	14	17184	1.35218	25285;24483	Igfbp5;Igf2	0.460772	0.336514	0.79363
GO:0006783	heme biosynthetic process	http://amigo.geneontology.org/amigo/term/GO:0006783	2	1816	14	17184	1.35218	499335;25374	Fxn;Alad	0.460772	0.336514	0.79363
GO:0031529	ruffle organization	http://amigo.geneontology.org/amigo/term/GO:0031529	2	1816	14	17184	1.35218	313977;24851	Lpin1;Tpm1	0.460772	0.336514	0.79363
GO:0006360	transcription from RNA polymerase I promoter	http://amigo.geneontology.org/amigo/term/GO:0006360	2	1816	14	17184	1.35218	502374;681193	Polr2l;LOC681193	0.460772	0.336514	0.79363
GO:0001921	positive regulation of receptor recycling	http://amigo.geneontology.org/amigo/term/GO:0001921	2	1816	14	17184	1.35218	365603;56820	Bves;Ramp3	0.460772	0.336514	0.79363
GO:0070208	protein heterotrimerization	http://amigo.geneontology.org/amigo/term/GO:0070208	2	1816	14	17184	1.35218	497886;29393	C1qtnf2;Col1a1	0.460772	0.336514	0.79363
GO:0048268	clathrin coat assembly	http://amigo.geneontology.org/amigo/term/GO:0048268	2	1816	14	17184	1.35218	65178;361632	Snap91;Pik3c2a	0.460772	0.336514	0.79363
GO:0048009	insulin-like growth factor receptor signaling pathway	http://amigo.geneontology.org/amigo/term/GO:0048009	2	1816	14	17184	1.35218	24654;25467	Plcb1;Irs1	0.460772	0.336514	0.79363
GO:0060081	membrane hyperpolarization	http://amigo.geneontology.org/amigo/term/GO:0060081	2	1816	14	17184	1.35218	29682;25470	Kcnq3;Kcna5	0.460772	0.336514	0.79363
GO:0048278	vesicle docking	http://amigo.geneontology.org/amigo/term/GO:0048278	2	1816	14	17184	1.35218	64457;365603	Ndrg4;Bves	0.460772	0.336514	0.79363
GO:0097067	cellular response to thyroid hormone stimulus	http://amigo.geneontology.org/amigo/term/GO:0097067	2	1816	14	17184	1.35218	117560;83516	Klf9;Ppargc1a	0.460772	0.336514	0.79363
GO:0043277	apoptotic cell clearance	http://amigo.geneontology.org/amigo/term/GO:0043277	2	1816	14	17184	1.35218	25232;58935	Tyro3;Gas6	0.460772	0.336514	0.79363
GO:0010469	regulation of receptor activity	http://amigo.geneontology.org/amigo/term/GO:0010469	2	1816	14	17184	1.35218	25592;303887	Agrn;Muc4	0.460772	0.336514	0.79363
GO:0060993	kidney morphogenesis	http://amigo.geneontology.org/amigo/term/GO:0060993	2	1816	14	17184	1.35218	310011;289229	Gcnt4;Vangl2	0.460772	0.336514	0.79363
GO:0008643	carbohydrate transport	http://amigo.geneontology.org/amigo/term/GO:0008643	2	1816	14	17184	1.35218	309810;364052	RGD1304770;Pea15	0.460772	0.336514	0.79363
GO:0035137	hindlimb morphogenesis	http://amigo.geneontology.org/amigo/term/GO:0035137	2	1816	14	17184	1.35218	113983;81507	Pitx1;Bmpr1a	0.460772	0.336514	0.79363
GO:0016339	calcium-dependent cell-cell adhesion via plasma membrane cell adhesion molecules	http://amigo.geneontology.org/amigo/term/GO:0016339	2	1816	14	17184	1.35218	192248;116808	Cdh13;Pcdh12	0.460772	0.336514	0.79363
GO:0070306	lens fiber cell differentiation	http://amigo.geneontology.org/amigo/term/GO:0070306	2	1816	14	17184	1.35218	25744;29613	Nf2;Ntrk3	0.460772	0.336514	0.79363
GO:0051604	protein maturation	http://amigo.geneontology.org/amigo/term/GO:0051604	2	1816	14	17184	1.35218	288689;29345	Tesc;Serpinh1	0.460772	0.336514	0.79363
GO:0030224	monocyte differentiation	http://amigo.geneontology.org/amigo/term/GO:0030224	2	1816	14	17184	1.35218	83785;499497	Vegfa;Mef2c	0.460772	0.336514	0.79363
GO:0050435	beta-amyloid metabolic process	http://amigo.geneontology.org/amigo/term/GO:0050435	2	1816	14	17184	1.35218	29392;288227	Bace1;Bace2	0.460772	0.336514	0.79363
GO:0061298	retina vasculature development in camera-type eye	http://amigo.geneontology.org/amigo/term/GO:0061298	2	1816	14	17184	1.35218	309201;24629	Rom1;Pdgfrb	0.460772	0.336514	0.79363
GO:0050482	arachidonic acid secretion	http://amigo.geneontology.org/amigo/term/GO:0050482	2	1816	14	17184	1.35218	29354;78976	Pla2g5;Kiss1r	0.460772	0.336514	0.79363
GO:0051259	protein oligomerization	http://amigo.geneontology.org/amigo/term/GO:0051259	7	1816	60	17184	1.10437	65152;294806;25736;29665;25470;29584;24538	Pfkm;C1qtnf3;Kcnb1;P2rx7;Kcna5;Gjb1;Lipc	0.461532	0.335798	0.79363
GO:0001756	somitogenesis	http://amigo.geneontology.org/amigo/term/GO:0001756	6	1816	51	17184	1.11362	114125;312781;81507;161452;366031;310552	Dll3;Lrp6;Bmpr1a;Lef1;Crb2;Sfrp2	0.466079	0.331541	0.79363
GO:0006810	transport	http://amigo.geneontology.org/amigo/term/GO:0006810	18	1816	163	17184	1.04539	24284;25526;64543;362018;24360;286759;29552;25240;502421;293444;298606;54300;303637;298107;304474;81730;259244;64822	Csn1s1;Ptgds;Sec14l3;Sypl2;Fabp1;Csn1s2b;Lcn5;Aqp1;Slc35f1;Abca16;Slc25a34;Slc12a3;Abca8;Mup5;Pitpnm2;Fez1;LOC259244;Fabp9	0.466319	0.331317	0.79363
GO:0001889	liver development	http://amigo.geneontology.org/amigo/term/GO:0001889	15	1816	135	17184	1.05182	25630;64040;363058;24188;58919;24184;24967;24158;64033;309122;25014;24538;29637;497778;498328	Pkm;Aldh9a1;Cadm1;Aldh1a1;Ccnd1;Ak2;Psmb9;Acadm;Ccnd2;H19;Acat1;Lipc;Hmgcs1;Dut;Pkd2	0.467068	0.33062	0.79363
GO:0021766	hippocampus development	http://amigo.geneontology.org/amigo/term/GO:0021766	9	1816	79	17184	1.0784	59265;311456;29680;29542;25628;25744;140588;161452;24587	Phlpp1;Mkks;Cyp11a1;Pebp1;Nkx2-1;Nf2;Gli3;Lef1;Nefh	0.467538	0.330183	0.79363
GO:0042127	regulation of cell proliferation	http://amigo.geneontology.org/amigo/term/GO:0042127	23	1816	210	17184	1.03684	282840;353305;307498;25149;312781;246759;81809;363595;79114;29147;29496;497672;314613;299802;25744;140588;25022;29639;64678;25672;305236;310552;498328	Atf5;Tbx3;Pura;Esr2;Lrp6;Cxcl9;Tgfb2;Tcf7;Fgfr1;Jag2;Erbb3;Brca1;Rnf126;Lgr5;Nf2;Gli3;Fgfr2;Fxyd2;Tfrc;Nr3c2;Cxcl11;Sfrp2;Pkd2	0.467682	0.330049	0.79363
GO:0030522	intracellular receptor signaling pathway	http://amigo.geneontology.org/amigo/term/GO:0030522	4	1816	33	17184	1.1473	113984;81808;25747;24873	Nr2f2;Nr2f1;Ppara;Vdr	0.477062	0.321425	0.79363
GO:0030534	adult behavior	http://amigo.geneontology.org/amigo/term/GO:0030534	4	1816	33	17184	1.1473	500453;116508;116595;305309	Pax5;Nrxn3;Nrxn2;Slc10a4	0.477062	0.321425	0.79363
GO:0032467	positive regulation of cytokinesis	http://amigo.geneontology.org/amigo/term/GO:0032467	4	1816	33	17184	1.1473	29340;29363;25354;297173	Prkce;Cxcr5;Sstr5;RSA-14-44	0.477062	0.321425	0.79363
GO:0000278	mitotic cell cycle	http://amigo.geneontology.org/amigo/term/GO:0000278	4	1816	33	17184	1.1473	192248;306252;689788;64462	Cdh13;Nek4;Prdm5;Csnk1d	0.477062	0.321425	0.79363
GO:0050853	B cell receptor signaling pathway	http://amigo.geneontology.org/amigo/term/GO:0050853	4	1816	33	17184	1.1473	24224;311658;25023;499497	Bcl2;Nfatc2;Prkcb;Mef2c	0.477062	0.321425	0.79363
GO:0070542	response to fatty acid	http://amigo.geneontology.org/amigo/term/GO:0070542	4	1816	33	17184	1.1473	25374;79131;64032;24538	Alad;Fabp3;Ctgf;Lipc	0.477062	0.321425	0.79363
GO:0030317	sperm motility	http://amigo.geneontology.org/amigo/term/GO:0030317	7	1816	61	17184	1.0862	24883;316777;24631;360747;266760;24438;288117	Wt1;Txndc2;Rhox5;Spag6;Nalcn;Hist1h1t;Slc9c1	0.47742	0.3211	0.79363
GO:0046580	negative regulation of Ras protein signal transduction	http://amigo.geneontology.org/amigo/term/GO:0046580	3	1816	24	17184	1.18312	64476;171565;304893	Mfn2;Stambp;Rasal2	0.484129	0.315039	0.79363
GO:0035058	nonmotile primary cilium assembly	http://amigo.geneontology.org/amigo/term/GO:0035058	3	1816	24	17184	1.18312	311456;289229;64462	Mkks;Vangl2;Csnk1d	0.484129	0.315039	0.79363
GO:0048844	artery morphogenesis	http://amigo.geneontology.org/amigo/term/GO:0048844	3	1816	24	17184	1.18312	363071;113931;83785	Stra6;Prrx2;Vegfa	0.484129	0.315039	0.79363
GO:0006357	regulation of transcription from RNA polymerase II promoter	http://amigo.geneontology.org/amigo/term/GO:0006357	46	1816	429	17184	1.01501	25124;252886;116662;360704;246297;362252;24883;282840;27064;299979;25344;313977;114109;54254;362268;29466;63839;65050;29589;363595;313504;29203;25023;619436;113984;300054;691041;300954;296732;679869;171086;287469;25628;300447;113990;161452;298559;316209;293624;499951;83785;100360880;289664;314988;296511;24873	Stat1;Foxd4;Ecm1;Hmgn1;Myocd;Scand1;Wt1;Atf5;Ankrd1;Grhl2;Phb;Lpin1;Nkx2-5;Gata4;Rbpjl;Aes;Fhl2;Barhl2;Pou3f4;Tcf7;Foxd2;Foxd3;Prkcb;Med24;Nr2f2;Foxh1;Mamstr;Sox14;Smarcd3;Tcf7l2;Trak2;Foxn1;Nkx2-1;Ecsit;Hmgn3;Lef1;Tcea3;Med20;Irf7;Gata5;Vegfa;Fosb;Ldb2;Zhx2;Alx4;Vdr	0.485606	0.313716	0.79363
GO:0050766	positive regulation of phagocytosis	http://amigo.geneontology.org/amigo/term/GO:0050766	5	1816	43	17184	1.10057	64202;313644;25609;58935;24773	Calr;Rap1gap;Tub;Gas6;Sftpa1	0.490131	0.309688	0.79363
GO:0048536	spleen development	http://amigo.geneontology.org/amigo/term/GO:0048536	5	1816	43	17184	1.10057	24224;114109;24967;500015;362202	Bcl2;Nkx2-5;Psmb9;Samd9l;Epb42	0.490131	0.309688	0.79363
GO:0051402	neuron apoptotic process	http://amigo.geneontology.org/amigo/term/GO:0051402	5	1816	43	17184	1.10057	360721;24224;83533;29884;29496	Fam162a;Bcl2;Aifm1;Bok;Erbb3	0.490131	0.309688	0.79363
GO:0051930	regulation of sensory perception of pain	http://amigo.geneontology.org/amigo/term/GO:0051930	5	1816	43	17184	1.10057	79114;24586;25298;29254;366274	Fgfr1;Ncam1;Cck;Mgll;Ntsr1	0.490131	0.309688	0.79363
GO:0001963	synaptic transmission, dopaminergic	http://amigo.geneontology.org/amigo/term/GO:0001963	2	1816	15	17184	1.26196	25461;56816	Hrh2;Park2	0.493178	0.306997	0.79363
GO:0008610	lipid biosynthetic process	http://amigo.geneontology.org/amigo/term/GO:0008610	2	1816	15	17184	1.26196	25288;78975	Acsl1;Prkaa2	0.493178	0.306997	0.79363
GO:0006839	mitochondrial transport	http://amigo.geneontology.org/amigo/term/GO:0006839	2	1816	15	17184	1.26196	361074;117024	Slc25a30;Crym	0.493178	0.306997	0.79363
GO:0030500	regulation of bone mineralization	http://amigo.geneontology.org/amigo/term/GO:0030500	2	1816	15	17184	1.26196	685781;83717	Ddr2;Omd	0.493178	0.306997	0.79363
GO:0019395	fatty acid oxidation	http://amigo.geneontology.org/amigo/term/GO:0019395	2	1816	15	17184	1.26196	85239;364975	Mlycd;Gcdh	0.493178	0.306997	0.79363
GO:0051571	positive regulation of histone H3-K4 methylation	http://amigo.geneontology.org/amigo/term/GO:0051571	2	1816	15	17184	1.26196	497672;100362819	Brca1;LOC100362819	0.493178	0.306997	0.79363
GO:0043149	stress fiber assembly	http://amigo.geneontology.org/amigo/term/GO:0043149	2	1816	15	17184	1.26196	25043;257645	Eln;Itgb5	0.493178	0.306997	0.79363
GO:0001759	organ induction	http://amigo.geneontology.org/amigo/term/GO:0001759	2	1816	15	17184	1.26196	54250;79114	Fgf2;Fgfr1	0.493178	0.306997	0.79363
GO:0071397	cellular response to cholesterol	http://amigo.geneontology.org/amigo/term/GO:0071397	2	1816	15	17184	1.26196	312781;29637	Lrp6;Hmgcs1	0.493178	0.306997	0.79363
GO:0002042	cell migration involved in sprouting angiogenesis	http://amigo.geneontology.org/amigo/term/GO:0002042	2	1816	15	17184	1.26196	54250;83785	Fgf2;Vegfa	0.493178	0.306997	0.79363
GO:0051279	regulation of release of sequestered calcium ion into cytosol	http://amigo.geneontology.org/amigo/term/GO:0051279	2	1816	15	17184	1.26196	29340;362036	Prkce;Ank2	0.493178	0.306997	0.79363
GO:0003407	neural retina development	http://amigo.geneontology.org/amigo/term/GO:0003407	2	1816	15	17184	1.26196	296732;64314	Smarcd3;Casp2	0.493178	0.306997	0.79363
GO:0030518	intracellular steroid hormone receptor signaling pathway	http://amigo.geneontology.org/amigo/term/GO:0030518	2	1816	15	17184	1.26196	25149;619436	Esr2;Med24	0.493178	0.306997	0.79363
GO:0001706	endoderm formation	http://amigo.geneontology.org/amigo/term/GO:0001706	2	1816	15	17184	1.26196	60587;54254	Dusp4;Gata4	0.493178	0.306997	0.79363
GO:0060065	uterus development	http://amigo.geneontology.org/amigo/term/GO:0060065	2	1816	15	17184	1.26196	246297;25149	Myocd;Esr2	0.493178	0.306997	0.79363
GO:0006325	chromatin organization	http://amigo.geneontology.org/amigo/term/GO:0006325	2	1816	15	17184	1.26196	360704;680522	Hmgn1;Hist1h1b	0.493178	0.306997	0.79363
GO:0006259	DNA metabolic process	http://amigo.geneontology.org/amigo/term/GO:0006259	2	1816	15	17184	1.26196	287554;309275	Tefm;Trex2	0.493178	0.306997	0.79363
GO:0048011	neurotrophin TRK receptor signaling pathway	http://amigo.geneontology.org/amigo/term/GO:0048011	2	1816	15	17184	1.26196	501625;308690	Bex1;Ndn	0.493178	0.306997	0.79363
GO:2000310	regulation of N-methyl-D-aspartate selective glutamate receptor activity	http://amigo.geneontology.org/amigo/term/GO:2000310	2	1816	15	17184	1.26196	83516;499497	Ppargc1a;Mef2c	0.493178	0.306997	0.79363
GO:0050832	defense response to fungus	http://amigo.geneontology.org/amigo/term/GO:0050832	2	1816	15	17184	1.26196	299606;171569	Elane;Spon2	0.493178	0.306997	0.79363
GO:0048172	regulation of short-term neuronal synaptic plasticity	http://amigo.geneontology.org/amigo/term/GO:0048172	2	1816	15	17184	1.26196	29205;25531	Syngr1;Rab3a	0.493178	0.306997	0.79363
GO:0055085	transmembrane transport	http://amigo.geneontology.org/amigo/term/GO:0055085	24	1816	223	17184	1.01864	309810;24224;500820;303333;266733;25560;366432;24811;306805;361074;293444;25559;29502;305309;303637;63886;29584;25480;368044;362403;171163;50676;304971;498328	RGD1304770;Bcl2;Slc5a8;Slc46a1;Slc12a8;Abcc9;Slc1a7;Tap1;Aspn;Slc25a30;Abca16;Abcc8;Slc20a2;Slc10a4;Abca8;Abcb9;Gjb1;Mip;Atp6v1g2;Slc25a26;Slc6a13;Slc6a12;Tomm40l;Pkd2	0.497907	0.302851	0.79363
GO:0035115	embryonic forelimb morphogenesis	http://amigo.geneontology.org/amigo/term/GO:0035115	4	1816	34	17184	1.11349	353305;312781;313488;296511	Tbx3;Lrp6;Reck;Alx4	0.498389	0.302432	0.79363
GO:0071345	cellular response to cytokine stimulus	http://amigo.geneontology.org/amigo/term/GO:0071345	4	1816	34	17184	1.11349	499204;161452;64553;25418	Ddias;Lef1;Akap6;Dpysl3	0.498389	0.302432	0.79363
GO:0007188	adenylate cyclase-modulating G-protein coupled receptor signaling pathway	http://amigo.geneontology.org/amigo/term/GO:0007188	4	1816	34	17184	1.11349	50664;24929;295144;363143	Gnao1;Ptger3;Rxfp1;Gnat1	0.498389	0.302432	0.79363
[truncated: 1,306 more rows]

## Sheet: MI-VNS1 VS MI3-up_Cellular Comp
Term_ID	Term_description	Term_url	ListHit	ListTotal	PopHit	PopTotal	FoldEnrichment	Genes	GeneSymbols	P_value	"-log10(pvalue)"	FDR_bh
[truncated: 515 more rows]

[truncated: 1 more sheets: MI-VNS1 VS MI3-up_Molecular Fun]
