# Supplementary material for: Vagus nerve stimulation optimized cardiomyocyte phenotype, sarcomere organization and energy metabolism in infarcted heart through FoxO3A-VEGF signaling
Source: Cell Death Dis. 2020 Nov 12;11(11):971. doi: 10.1038/s41419-020-03142-0 (PMC7665220; doi:10.1038/s41419-020-03142-0)
Supplement: Supplementary file 25 — Supplementary Table 4 [file 41419_2020_3142_MOESM25_ESM.xlsx]

## Sheet: MI-VNS1 VS MI3-up_KEGG
Term_ID	Term_description	Term_url	ListHit	ListTotal	PopHit	PopTotal	FoldEnrichment	Genes	GeneSymbols	P_value	"-log10(pvalue)"	FDR_bh
path:rno00190	Oxidative phosphorylation	http://www.kegg.jp/kegg-bin/show_pathway?rno00190/362897%09yellow/303393%09yellow/685232%09yellow/681418%09yellow/192241%09yellow/94194%09yellow/29478%09yellow/300047%09yellow/681024%09yellow/690441%09yellow/362344%09yellow/288088%09yellow/293652%09yellow/289218%09yellow/89786%09yellow/171082%09yellow/114630%09yellow/691001%09yellow/140608%09yellow/688869%09yellow/687508%09yellow/690848%09yellow/…	61	882	144	7808	3.95439	362897;303393;685232;681418;192241;94194;29478;300047;681024;690441;362344;288088;293652;289218;89786;171082;114630;691001;140608;688869;687508;690848;25282;295923;25278;291103;29507;171374;361385;301011;315167;685322;25250;293130;289217;293655;294504;368044;301123;293453;293448;245958;499529;362588;301458;29754;64539;25488;54322;641434;300677;81728;65262;299739;293991;301427;362837;29445;24216;3…	Uqcrb;Cox7b;Atp6v1a;Ndufb10;Atp5o;Cox5b;Ndufs6;Cyc1;Ndufa4;Atp5j2;Ndufb2;Ndufb4;Ndufs8;Ndufs2;Cox17;Atp5g2;Atp5g3;Ndufa3;Atp5i;LOC688869;LOC687508;Uqcr11;Cox6a1;Ndufs3;Cox6a2;Uqcrfs1;Cox7a2;Atp5b;Ndufb7;Uqcrc1;Ndufa6;Uqcr10;Cox8b;Ndufc2;Sdhc;Ndufv1;Ppa1;Atp6v1g2;Ndufa11;Ndufab1;Uqcrc2;Atp5e;Ndufs4;Ndufs5;Ndufs1;Atp5g1;Ndufv3;Ndufa5;Cox6c;Atp5h;Atp5l;Ndufv2;Atp5a1;Ndufa12;Ndufb8;Ndufb3;Ndufs7;Cox4…	2.3e-15	14.6375	6.34e-13
path:rno05012	Parkinson's disease	http://www.kegg.jp/kegg-bin/show_pathway?rno05012/362897%09yellow/303393%09yellow/681418%09yellow/192241%09yellow/94194%09yellow/282819%09yellow/29478%09yellow/300047%09yellow/681024%09yellow/362344%09yellow/288088%09yellow/293652%09yellow/289218%09yellow/171082%09yellow/114630%09yellow/691001%09yellow/688869%09yellow/687508%09yellow/690848%09yellow/25282%09yellow/295923%09yellow/25278%09yellow/2…	61	882	154	7808	3.69279	362897;303393;681418;192241;94194;282819;29478;300047;681024;362344;288088;293652;289218;171082;114630;691001;688869;687508;690848;25282;295923;25278;291103;29507;171374;361385;25693;301011;315167;685322;25250;293130;289217;293655;301123;293453;293448;245958;499529;362588;301458;307309;64532;29754;64539;25636;25488;54322;641434;81728;65262;56816;299739;293991;301427;362837;25309;29445;362440;2999…	Uqcrb;Cox7b;Ndufb10;Atp5o;Cox5b;Ppif;Ndufs6;Cyc1;Ndufa4;Ndufb2;Ndufb4;Ndufs8;Ndufs2;Atp5g2;Atp5g3;Ndufa3;LOC688869;LOC687508;Uqcr11;Cox6a1;Ndufs3;Cox6a2;Uqcrfs1;Cox7a2;Atp5b;Ndufb7;Slc18a1;Uqcrc1;Ndufa6;Uqcr10;Cox8b;Ndufc2;Sdhc;Ndufv1;Ndufa11;Ndufab1;Uqcrc2;Atp5e;Ndufs4;Ndufs5;Ndufs1;Sncaip;Adcy5;Atp5g1;Ndufv3;Prkaca;Ndufa5;Cox6c;Atp5h;Ndufv2;Atp5a1;Park2;Ndufa12;Ndufb8;Ndufb3;Ndufs7;Cycs;Cox4i1;…	2.61e-14	13.5831	3.59e-12
path:rno05010	Alzheimer's disease	http://www.kegg.jp/kegg-bin/show_pathway?rno05010/362897%09yellow/288227%09yellow/24239%09yellow/303393%09yellow/29153%09yellow/681418%09yellow/192241%09yellow/94194%09yellow/24654%09yellow/29478%09yellow/300047%09yellow/681024%09yellow/362344%09yellow/288088%09yellow/25031%09yellow/293652%09yellow/289218%09yellow/171082%09yellow/114630%09yellow/691001%09yellow/156117%09yellow/688869%09yellow/687…	63	882	182	7808	3.22316	362897;288227;24239;303393;29153;681418;192241;94194;24654;29478;300047;681024;362344;288088;25031;293652;289218;171082;114630;691001;156117;688869;687508;690848;25282;295923;25278;291103;29507;171374;361385;301011;315167;685322;25250;293130;289217;293655;29693;29477;301123;293453;293448;245958;29392;499529;362588;301458;29754;64539;25488;54322;641434;81728;65262;299739;293991;301427;362837;25309…	Uqcrb;Bace2;Cacna1c;Cox7b;Capn1;Ndufb10;Atp5o;Cox5b;Plcb1;Ndufs6;Cyc1;Ndufa4;Ndufb2;Ndufb4;Plcb4;Ndufs8;Ndufs2;Atp5g2;Atp5g3;Ndufa3;Casp12;LOC688869;LOC687508;Uqcr11;Cox6a1;Ndufs3;Cox6a2;Uqcrfs1;Cox7a2;Atp5b;Ndufb7;Uqcrc1;Ndufa6;Uqcr10;Cox8b;Ndufc2;Sdhc;Ndufv1;Atp2a2;Mapt;Ndufa11;Ndufab1;Uqcrc2;Atp5e;Bace1;Ndufs4;Ndufs5;Ndufs1;Atp5g1;Ndufv3;Ndufa5;Cox6c;Atp5h;Ndufv2;Atp5a1;Ndufa12;Ndufb8;Ndufb3;N…	1.33e-12	11.8777	1.21e-10
path:rno04260	Cardiac muscle contraction	http://www.kegg.jp/kegg-bin/show_pathway?rno04260/362897%09yellow/689560%09yellow/24239%09yellow/303393%09yellow/94194%09yellow/140727%09yellow/363925%09yellow/300047%09yellow/24851%09yellow/116600%09yellow/29639%09yellow/24837%09yellow/24585%09yellow/688869%09yellow/687508%09yellow/690848%09yellow/25282%09yellow/25278%09yellow/291103%09yellow/29507%09yellow/301011%09yellow/25650%09yellow/685322%…	37	882	81	7808	4.17706	362897;689560;24239;303393;94194;140727;363925;300047;24851;116600;29639;24837;24585;688869;687508;690848;25282;25278;291103;29507;301011;25650;685322;25250;29693;688228;293448;29275;29248;54322;300992;29557;24212;29445;25399;290561;29556	Uqcrb;Ryr2;Cacna1c;Cox7b;Cox5b;Cacng6;Myl2;Cyc1;Tpm1;Cacnb2;Fxyd2;Tnnt2;Myl3;LOC688869;LOC687508;Uqcr11;Cox6a1;Cox6a2;Uqcrfs1;Cox7a2;Uqcrc1;Atp1b1;Uqcr10;Cox8b;Atp2a2;Myl4;Uqcrc2;Actc1;Tnni3;Cox6c;Cacna2d2;Myh7;Atp1a2;Cox4i1;Cacna2d1;Tnnc1;Myh6	1.55e-10	9.81064	9.86e-09
path:rno05016	Huntington's disease	http://www.kegg.jp/kegg-bin/show_pathway?rno05016/362897%09yellow/303393%09yellow/681418%09yellow/192241%09yellow/94194%09yellow/24654%09yellow/282819%09yellow/29478%09yellow/300047%09yellow/681024%09yellow/362344%09yellow/685664%09yellow/288088%09yellow/25031%09yellow/293652%09yellow/362339%09yellow/289218%09yellow/171082%09yellow/114630%09yellow/691001%09yellow/688869%09yellow/687508%09yellow/6…	62	882	204	7808	2.81832	362897;303393;681418;192241;94194;24654;282819;29478;300047;681024;362344;685664;288088;25031;293652;362339;289218;171082;114630;691001;688869;687508;690848;25282;295923;25278;291103;29507;502374;171374;681193;361385;301011;315167;685322;25250;293130;289217;293655;301123;293453;293448;245958;499529;362588;301458;83516;29754;64539;25488;54322;641434;81728;65262;299739;293991;301427;362837;25309;29…	Uqcrb;Cox7b;Ndufb10;Atp5o;Cox5b;Plcb1;Ppif;Ndufs6;Cyc1;Ndufa4;Ndufb2;Dnal1;Ndufb4;Plcb4;Ndufs8;Creb3l2;Ndufs2;Atp5g2;Atp5g3;Ndufa3;LOC688869;LOC687508;Uqcr11;Cox6a1;Ndufs3;Cox6a2;Uqcrfs1;Cox7a2;Polr2l;Atp5b;LOC681193;Ndufb7;Uqcrc1;Ndufa6;Uqcr10;Cox8b;Ndufc2;Sdhc;Ndufv1;Ndufa11;Ndufab1;Uqcrc2;Atp5e;Ndufs4;Ndufs5;Ndufs1;Ppargc1a;Atp5g1;Ndufv3;Ndufa5;Cox6c;Atp5h;Ndufv2;Atp5a1;Ndufa12;Ndufb8;Ndufb3;N…	1.79e-10	9.74653	9.86e-09
path:rno04932	Non-alcoholic fatty liver disease (NAFLD)	http://www.kegg.jp/kegg-bin/show_pathway?rno04932/362897%09yellow/60664%09yellow/303393%09yellow/681418%09yellow/94194%09yellow/29478%09yellow/300047%09yellow/681024%09yellow/362344%09yellow/288088%09yellow/293652%09yellow/289218%09yellow/25747%09yellow/691001%09yellow/688869%09yellow/687508%09yellow/690848%09yellow/25282%09yellow/295923%09yellow/25278%09yellow/291103%09yellow/29507%09yellow/3613…	51	882	162	7808	2.8966	362897;60664;303393;681418;94194;29478;300047;681024;362344;288088;293652;289218;25747;691001;688869;687508;690848;25282;295923;25278;291103;29507;361385;301011;315167;685322;25250;293130;289217;293655;301123;293453;293448;499529;362588;301458;25467;64539;25488;54322;81728;29467;299739;293991;301427;362837;25309;29445;78975;362440;299954	Uqcrb;Pik3r3;Cox7b;Ndufb10;Cox5b;Ndufs6;Cyc1;Ndufa4;Ndufb2;Ndufb4;Ndufs8;Ndufs2;Ppara;Ndufa3;LOC688869;LOC687508;Uqcr11;Cox6a1;Ndufs3;Cox6a2;Uqcrfs1;Cox7a2;Ndufb7;Uqcrc1;Ndufa6;Uqcr10;Cox8b;Ndufc2;Sdhc;Ndufv1;Ndufa11;Ndufab1;Uqcrc2;Ndufs4;Ndufs5;Ndufs1;Irs1;Ndufv3;Ndufa5;Cox6c;Ndufv2;Ddit3;Ndufa12;Ndufb8;Ndufb3;Ndufs7;Cycs;Cox4i1;Prkaa2;Ndufa9;Ndufb9	2.92e-09	8.53392	1.34e-07
path:rno01100	Metabolic pathways	http://www.kegg.jp/kegg-bin/show_pathway?rno01100/29582%09yellow/299907%09yellow/289950%09yellow/362897%09yellow/25630%09yellow/29680%09yellow/364975%09yellow/361755%09yellow/65152%09yellow/25526%09yellow/303729%09yellow/25059%09yellow/311833%09yellow/311341%09yellow/114633%09yellow/303393%09yellow/688283%09yellow/301384%09yellow/29359%09yellow/81654%09yellow/685232%09yellow/681418%09yellow/36159…	213	882	1294	7808	1.60275	29582;299907;289950;362897;25630;29680;364975;361755;65152;25526;303729;25059;311833;311341;114633;303393;688283;301384;29359;81654;685232;681418;361596;192241;94194;296259;64304;64040;25288;24654;25290;24264;306582;29478;24609;300047;681024;690441;58962;362344;25374;24380;680308;295458;641316;170587;303565;288088;25031;114024;308909;24401;59294;293652;170670;24849;304542;89841;140910;266686;6918…	Mgat3;Ext1;Pdhb;Uqcrb;Pkm;Cyp11a1;Gcdh;Aldh18a1;Pfkm;Ptgds;Enpp7;Hk2;Ak8;Pla2g4b;Plce1;Cox7b;Afmid;Hibch;Pla2g10;Dlat;Atp6v1a;Ndufb10;Idh2;Atp5o;Cox5b;Acss1;Acads;Aldh9a1;Acsl1;Plcb1;Alox5;Ckb;Agpat5;Ndufs6;Odc1;Cyc1;Ndufa4;Atp5j2;Hpgds;Ndufb2;Alad;Gad2;Mthfd2;Bdh2;Aldh4a1;Cs;G6pc3;Ndufb4;Plcb4;Acsl3;Smpd1;Got1;Pold1;Ndufs8;Hadha;Tpi1;Coq5;Pcyt2;Msmo1;Dhrs4;LOC691813;Ndufs2;Cox17;Adh5;Trak2;Pycr1…	3.74e-08	7.42693	1.47e-06
path:rno05414	Dilated cardiomyopathy	http://www.kegg.jp/kegg-bin/show_pathway?rno05414/689560%09yellow/295929%09yellow/24239%09yellow/140727%09yellow/363925%09yellow/24851%09yellow/116600%09yellow/364786%09yellow/170921%09yellow/24837%09yellow/24585%09yellow/257645%09yellow/25437%09yellow/497892%09yellow/315744%09yellow/25717%09yellow/64672%09yellow/114517%09yellow/29693%09yellow/64508%09yellow/29275%09yellow/81809%09yellow/29248%09…	33	882	90	7808	3.33325	689560;295929;24239;140727;363925;24851;116600;364786;170921;24837;24585;257645;25437;497892;315744;25717;64672;114517;29693;64508;29275;81809;29248;64532;25636;81008;300992;84420;29557;25399;303468;290561;29556	Ryr2;Mybpc3;Cacna1c;Cacng6;Myl2;Tpm1;Cacnb2;Itga8;Itga2;Tnnt2;Myl3;Itgb5;Emd;Sgcd;Itga11;Tgfb3;Pln;Itga6;Atp2a2;Adcy3;Actc1;Tgfb2;Tnni3;Adcy5;Prkaca;Itga7;Cacna2d2;Adcy7;Myh7;Cacna2d1;Sgca;Tnnc1;Myh6	1.1e-07	6.96002	3.77e-06
path:rno05410	Hypertrophic cardiomyopathy (HCM)	http://www.kegg.jp/kegg-bin/show_pathway?rno05410/689560%09yellow/295929%09yellow/24239%09yellow/140727%09yellow/363925%09yellow/24851%09yellow/116600%09yellow/364786%09yellow/170921%09yellow/24837%09yellow/24585%09yellow/257645%09yellow/25437%09yellow/497892%09yellow/315744%09yellow/25717%09yellow/114517%09yellow/29693%09yellow/29275%09yellow/81809%09yellow/29248%09yellow/81008%09yellow/300992%0…	29	882	85	7808	3.08899	689560;295929;24239;140727;363925;24851;116600;364786;170921;24837;24585;257645;25437;497892;315744;25717;114517;29693;29275;81809;29248;81008;300992;29557;78975;25399;303468;290561;29556	Ryr2;Mybpc3;Cacna1c;Cacng6;Myl2;Tpm1;Cacnb2;Itga8;Itga2;Tnnt2;Myl3;Itgb5;Emd;Sgcd;Itga11;Tgfb3;Itga6;Atp2a2;Actc1;Tgfb2;Tnni3;Itga7;Cacna2d2;Myh7;Prkaa2;Cacna2d1;Sgca;Tnnc1;Myh6	2.12e-06	5.67351	6.48e-05
path:rno04612	Antigen processing and presentation	http://www.kegg.jp/kegg-bin/show_pathway?rno04612/24973%09yellow/24737%09yellow/29683%09yellow/414270%09yellow/294228%09yellow/414819%09yellow/361787%09yellow/365542%09yellow/24223%09yellow/24984%09yellow/64202%09yellow/688090%09yellow/414789%09yellow/414779%09yellow/406194%09yellow/25617%09yellow/266759%09yellow/60460%09yellow/414793%09yellow/309607%09yellow/100188935%09yellow/294269%09yellow/24…	31	882	98	7808	2.8659	24973;24737;29683;414270;294228;414819;361787;365542;24223;24984;64202;688090;414789;414779;406194;25617;266759;60460;414793;309607;100188935;294269;24811;25599;294270;309622;24930;500338;414791;368153;299331	RT1-A1;RT1-EC2;Klrc1;RT1-CE14;RT1-S3;RT1-CE16;RT1-T24-1;RT1-DOb;B2m;RT1-DOa;Calr;LOC688090;RT1-CE15;RT1-CE2;RT1-T18;Hspa5;Hspa4;Hspa2;RT1-CE3;RT1-CE5;Rt1.aa;RT1-Da;Tap1;Cd74;RT1-Db1;RT1-Bb;Cd8a;Klrc3;RT1-CE11;RT1-CE7;Hsp90aa1	3.5e-06	5.4554	9.64e-05
path:rno04514	Cell adhesion molecules (CAMs)	http://www.kegg.jp/kegg-bin/show_pathway?rno04514/24973%09yellow/192183%09yellow/24737%09yellow/305081%09yellow/414270%09yellow/294228%09yellow/414819%09yellow/497761%09yellow/361787%09yellow/360406%09yellow/308571%09yellow/499415%09yellow/365542%09yellow/364786%09yellow/25356%09yellow/24984%09yellow/116690%09yellow/688090%09yellow/414789%09yellow/363058%09yellow/414779%09yellow/83497%09yellow/24…	44	882	172	7808	2.33102	24973;192183;24737;305081;414270;294228;414819;497761;361787;360406;308571;499415;365542;364786;25356;24984;116690;688090;414789;363058;414779;83497;24586;406194;81735;287098;497815;50687;114517;25615;414793;309607;100188935;116673;294269;290485;116508;294270;309622;24930;414791;368153;116595;25752	RT1-A1;Pvrl1;RT1-EC2;Cd34;RT1-CE14;RT1-S3;RT1-CE16;Cd2;RT1-T24-1;Ptprf;Lrrc4b;Icoslg;RT1-DOb;Itga8;Cntn2;RT1-DOa;Nfasc;LOC688090;RT1-CE15;Cadm1;RT1-CE2;Ocln;Ncam1;RT1-T18;Neo1;Cldn6;Nrcam;L1cam;Itga6;Sdc2;RT1-CE3;RT1-CE5;Rt1.aa;Sdc3;RT1-Da;Cldn10;Nrxn3;RT1-Db1;RT1-Bb;Cd8a;RT1-CE11;RT1-CE7;Nrxn2;Cd6	4.35e-06	5.36113	0.000102433
path:rno04261	Adrenergic signaling in cardiomyocytes	http://www.kegg.jp/kegg-bin/show_pathway?rno04261/24680%09yellow/60664%09yellow/689560%09yellow/24239%09yellow/24224%09yellow/140727%09yellow/29412%09yellow/24654%09yellow/25620%09yellow/363925%09yellow/24851%09yellow/116600%09yellow/24173%09yellow/29639%09yellow/25031%09yellow/362339%09yellow/29686%09yellow/24837%09yellow/24585%09yellow/59326%09yellow/25650%09yellow/64672%09yellow/29693%09yellow…	40	882	149	7808	2.44193	24680;60664;689560;24239;24224;140727;29412;24654;25620;363925;24851;116600;24173;29639;25031;362339;29686;24837;24585;59326;25650;64672;29693;64508;25471;688228;29275;64155;29248;315611;64532;25636;300992;363122;84420;29557;24212;25399;290561;29556	Prkca;Pik3r3;Ryr2;Cacna1c;Bcl2;Cacng6;Adra1a;Plcb1;Crem;Myl2;Tpm1;Cacnb2;Adra1b;Fxyd2;Plcb4;Creb3l2;Scn1b;Tnnt2;Myl3;Rapgef3;Atp1b1;Pln;Atp2a2;Adcy3;Kcne1;Myl4;Actc1;Scn7a;Tnni3;Scn4b;Adcy5;Prkaca;Cacna2d2;Ppp2r3a;Adcy7;Myh7;Atp1a2;Cacna2d1;Tnnc1;Myh6	4.47e-06	5.34971	0.000102433
path:rno01200	Carbon metabolism	http://www.kegg.jp/kegg-bin/show_pathway?rno01200/289950%09yellow/25630%09yellow/65152%09yellow/25059%09yellow/301384%09yellow/81654%09yellow/361596%09yellow/296259%09yellow/64304%09yellow/170587%09yellow/24401%09yellow/170670%09yellow/24849%09yellow/100145871%09yellow/24191%09yellow/114597%09yellow/25438%09yellow/24368%09yellow/360975%09yellow/81829%09yellow/289217%09yellow/24551%09yellow/79250%…	33	882	121	7808	2.46932	289950;25630;65152;25059;301384;81654;361596;296259;64304;170587;24401;170670;24849;100145871;24191;114597;25438;24368;360975;81829;289217;24551;79250;117098;25058;24158;25014;24959;299201;361602;25179;114096;687008	Pdhb;Pkm;Pfkm;Hk2;Hibch;Dlat;Idh2;Acss1;Acads;Cs;Got1;Hadha;Tpi1;Adh5;Aldoc;Suclg1;Eno3;Fh;Ogdh;Mdh2;Sdhc;Mdh1;Aco2;Pdha2;Hk1;Acadm;Acat1;Pgam2;Dlst;Me3;Idh3g;Idh3a;Pcca	2.32e-05	4.63445	0.000490835
path:rno05412	Arrhythmogenic right ventricular cardiomyopathy (ARVC)	http://www.kegg.jp/kegg-bin/show_pathway?rno05412/291245%09yellow/689560%09yellow/24239%09yellow/140727%09yellow/287925%09yellow/116600%09yellow/364786%09yellow/170921%09yellow/361839%09yellow/679869%09yellow/257645%09yellow/25437%09yellow/497892%09yellow/315744%09yellow/114517%09yellow/29693%09yellow/161452%09yellow/63836%09yellow/81008%09yellow/363595%09yellow/306871%09yellow/300992%09yellow/25…	24	882	74	7808	2.92345	291245;689560;24239;140727;287925;116600;364786;170921;361839;679869;257645;25437;497892;315744;114517;29693;161452;63836;81008;363595;306871;300992;25399;303468	Actn2;Ryr2;Cacna1c;Cacng6;Pkp2;Cacnb2;Itga8;Itga2;Ctnna3;Tcf7l2;Itgb5;Emd;Sgcd;Itga11;Itga6;Atp2a2;Lef1;Actn4;Itga7;Tcf7;Dsp;Cacna2d2;Cacna2d1;Sgca	3.13e-05	4.50412	0.000615298
path:rno00020	Citrate cycle (TCA cycle)	http://www.kegg.jp/kegg-bin/show_pathway?rno00020/289950%09yellow/81654%09yellow/361596%09yellow/170587%09yellow/114597%09yellow/24368%09yellow/360975%09yellow/81829%09yellow/289217%09yellow/24551%09yellow/79250%09yellow/117098%09yellow/299201%09yellow/25179%09yellow/114096%09yellow	15	882	32	7808	4.20415	289950;81654;361596;170587;114597;24368;360975;81829;289217;24551;79250;117098;299201;25179;114096	Pdhb;Dlat;Idh2;Cs;Suclg1;Fh;Ogdh;Mdh2;Sdhc;Mdh1;Aco2;Pdha2;Dlst;Idh3g;Idh3a	3.69e-05	4.43349	0.000675698
path:rno04940	Type I diabetes mellitus	http://www.kegg.jp/kegg-bin/show_pathway?rno04940/24973%09yellow/24737%09yellow/171528%09yellow/25669%09yellow/414270%09yellow/294228%09yellow/414819%09yellow/361787%09yellow/24380%09yellow/365542%09yellow/24984%09yellow/688090%09yellow/414789%09yellow/414779%09yellow/406194%09yellow/414793%09yellow/309607%09yellow/100188935%09yellow/294269%09yellow/294270%09yellow/309622%09yellow/29714%09yellow/…	24	882	77	7808	2.80846	24973;24737;171528;25669;414270;294228;414819;361787;24380;365542;24984;688090;414789;414779;406194;414793;309607;100188935;294269;294270;309622;29714;414791;368153	RT1-A1;RT1-EC2;Gzmb;Cpe;RT1-CE14;RT1-S3;RT1-CE16;RT1-T24-1;Gad2;RT1-DOb;RT1-DOa;LOC688090;RT1-CE15;RT1-CE2;RT1-T18;RT1-CE3;RT1-CE5;Rt1.aa;RT1-Da;RT1-Db1;RT1-Bb;Ptprn2;RT1-CE11;RT1-CE7	5.3e-05	4.27538	0.000911664
path:rno05332	Graft-versus-host disease	http://www.kegg.jp/kegg-bin/show_pathway?rno05332/24973%09yellow/24737%09yellow/171528%09yellow/29683%09yellow/414270%09yellow/294228%09yellow/414819%09yellow/361787%09yellow/365542%09yellow/24984%09yellow/688090%09yellow/414789%09yellow/414779%09yellow/406194%09yellow/414793%09yellow/309607%09yellow/100188935%09yellow/294269%09yellow/294270%09yellow/309622%09yellow/414791%09yellow/368153%09yellow	22	882	68	7808	2.91176	24973;24737;171528;29683;414270;294228;414819;361787;365542;24984;688090;414789;414779;406194;414793;309607;100188935;294269;294270;309622;414791;368153	RT1-A1;RT1-EC2;Gzmb;Klrc1;RT1-CE14;RT1-S3;RT1-CE16;RT1-T24-1;RT1-DOb;RT1-DOa;LOC688090;RT1-CE15;RT1-CE2;RT1-T18;RT1-CE3;RT1-CE5;Rt1.aa;RT1-Da;RT1-Db1;RT1-Bb;RT1-CE11;RT1-CE7	6.83e-05	4.16533	0.00110548
path:rno04270	Vascular smooth muscle contraction	http://www.kegg.jp/kegg-bin/show_pathway?rno04270/24680%09yellow/25687%09yellow/24582%09yellow/25023%09yellow/311341%09yellow/24239%09yellow/29359%09yellow/56820%09yellow/29412%09yellow/24654%09yellow/83731%09yellow/24173%09yellow/66012%09yellow/25031%09yellow/691813%09yellow/296313%09yellow/29747%09yellow/291926%09yellow/64508%09yellow/117558%09yellow/58965%09yellow/288057%09yellow/29340%09yello…	32	882	124	7808	2.3329	24680;25687;24582;25023;311341;24239;29359;56820;29412;24654;83731;24173;66012;25031;691813;296313;29747;291926;64508;117558;58965;288057;29340;297173;308899;64532;25636;29526;84420;304813;29354;114004	Prkca;Cald1;Myh11;Prkcb;Pla2g4b;Cacna1c;Pla2g10;Ramp3;Adra1a;Plcb1;Kcnma1;Adra1b;Gucy1a2;Plcb4;LOC691813;Myl9;Kcnmb1;Mylk3;Adcy3;Mylk2;Ramp1;Mylk;Prkce;RSA-14-44;Mrvi1;Adcy5;Prkaca;Pla2g1b;Adcy7;Ppp1r12b;Pla2g5;Ppp1r14a	7.56e-05	4.12176	0.00115425
path:rno05416	Viral myocarditis	http://www.kegg.jp/kegg-bin/show_pathway?rno05416/24973%09yellow/24737%09yellow/414270%09yellow/294228%09yellow/414819%09yellow/361787%09yellow/365542%09yellow/24984%09yellow/688090%09yellow/414789%09yellow/414779%09yellow/497892%09yellow/406194%09yellow/414793%09yellow/309607%09yellow/100188935%09yellow/58919%09yellow/294269%09yellow/294270%09yellow/309622%09yellow/414791%09yellow/368153%09yello…	26	882	91	7808	2.57577	24973;24737;414270;294228;414819;361787;365542;24984;688090;414789;414779;497892;406194;414793;309607;100188935;58919;294269;294270;309622;414791;368153;29557;25309;303468;29556	RT1-A1;RT1-EC2;RT1-CE14;RT1-S3;RT1-CE16;RT1-T24-1;RT1-DOb;RT1-DOa;LOC688090;RT1-CE15;RT1-CE2;Sgcd;RT1-T18;RT1-CE3;RT1-CE5;Rt1.aa;Ccnd1;RT1-Da;RT1-Db1;RT1-Bb;RT1-CE11;RT1-CE7;Myh7;Cycs;Sgca;Myh6	8.86e-05	4.05265	0.00128213
path:rno01130	Biosynthesis of antibiotics	http://www.kegg.jp/kegg-bin/show_pathway?rno01130/289950%09yellow/25630%09yellow/364975%09yellow/65152%09yellow/25059%09yellow/311833%09yellow/81654%09yellow/361596%09yellow/296259%09yellow/64040%09yellow/24609%09yellow/170587%09yellow/24401%09yellow/170670%09yellow/24849%09yellow/140910%09yellow/100145871%09yellow/287877%09yellow/24191%09yellow/24534%09yellow/114597%09yellow/25438%09yellow/24368…	46	882	221	7808	1.88899	289950;25630;364975;65152;25059;311833;81654;361596;296259;64040;24609;170587;24401;170670;24849;140910;100145871;287877;24191;24534;114597;25438;24368;360975;81829;363109;289217;24551;79250;117098;310201;25058;24184;64203;117544;24645;24158;25014;24959;315150;299201;24183;25179;114096;29637;687008	Pdhb;Pkm;Gcdh;Pfkm;Hk2;Ak8;Dlat;Idh2;Acss1;Aldh9a1;Odc1;Cs;Got1;Hadha;Tpi1;Msmo1;Adh5;Pycr1;Aldoc;Ldhb;Suclg1;Eno3;Fh;Ogdh;Mdh2;Pgm3;Sdhc;Mdh1;Aco2;Pdha2;Cmbl;Hk1;Ak2;Bcat2;Ppat;Pgm1;Acadm;Acat1;Pgam2;Adsl;Dlst;Ak1;Idh3g;Idh3a;Hmgcs1;Pcca	0.000213908	3.66977	0.00294123
path:rno05330	Allograft rejection	http://www.kegg.jp/kegg-bin/show_pathway?rno05330/24973%09yellow/24737%09yellow/171528%09yellow/414270%09yellow/294228%09yellow/414819%09yellow/361787%09yellow/365542%09yellow/24984%09yellow/688090%09yellow/414789%09yellow/414779%09yellow/406194%09yellow/414793%09yellow/309607%09yellow/100188935%09yellow/294269%09yellow/294270%09yellow/309622%09yellow/414791%09yellow/368153%09yellow	21	882	70	7808	2.69617	24973;24737;171528;414270;294228;414819;361787;365542;24984;688090;414789;414779;406194;414793;309607;100188935;294269;294270;309622;414791;368153	RT1-A1;RT1-EC2;Gzmb;RT1-CE14;RT1-S3;RT1-CE16;RT1-T24-1;RT1-DOb;RT1-DOa;LOC688090;RT1-CE15;RT1-CE2;RT1-T18;RT1-CE3;RT1-CE5;Rt1.aa;RT1-Da;RT1-Db1;RT1-Bb;RT1-CE11;RT1-CE7	0.000237439	3.62445	0.00310932
path:rno00620	Pyruvate metabolism	http://www.kegg.jp/kegg-bin/show_pathway?rno00620/289950%09yellow/25630%09yellow/81654%09yellow/116719%09yellow/296259%09yellow/64040%09yellow/364224%09yellow/24534%09yellow/24368%09yellow/307858%09yellow/81829%09yellow/24551%09yellow/117098%09yellow/25014%09yellow/361602%09yellow	15	882	40	7808	3.35986	289950;25630;81654;116719;296259;64040;364224;24534;24368;307858;81829;24551;117098;25014;361602	Pdhb;Pkm;Dlat;Acacb;Acss1;Aldh9a1;Acyp2;Ldhb;Fh;Ldhd;Mdh2;Mdh1;Pdha2;Acat1;Me3	0.000268673	3.57078	0.00335841
path:rno04921	Oxytocin signaling pathway	http://www.kegg.jp/kegg-bin/show_pathway?rno04921/24680%09yellow/50599%09yellow/60664%09yellow/25023%09yellow/689560%09yellow/311341%09yellow/24239%09yellow/140727%09yellow/24654%09yellow/171358%09yellow/116600%09yellow/117052%09yellow/66012%09yellow/25031%09yellow/691813%09yellow/266766%09yellow/114207%09yellow/311658%09yellow/50664%09yellow/296313%09yellow/291926%09yellow/58919%09yellow/64508%0…	36	882	161	7808	2.02114	24680;50599;60664;25023;689560;311341;24239;140727;24654;171358;116600;117052;66012;25031;691813;266766;114207;311658;50664;296313;291926;58919;64508;117558;288057;25050;116649;297173;64532;25636;499497;300992;84420;304813;78975;25399	Prkca;Kcnj3;Pik3r3;Prkcb;Ryr2;Pla2g4b;Cacna1c;Cacng6;Plcb1;Camk1g;Cacnb2;Kcnj12;Gucy1a2;Plcb4;LOC691813;Rcan1;Ryr1;Nfatc2;Gnao1;Myl9;Mylk3;Ccnd1;Adcy3;Mylk2;Mylk;Camk4;Kcnj4;RSA-14-44;Adcy5;Prkaca;Mef2c;Cacna2d2;Adcy7;Ppp1r12b;Prkaa2;Cacna2d1	0.000322896	3.49094	0.00386071
path:rno04510	Focal adhesion	http://www.kegg.jp/kegg-bin/show_pathway?rno04510/24680%09yellow/25473%09yellow/291245%09yellow/60664%09yellow/29169%09yellow/25023%09yellow/681309%09yellow/24224%09yellow/363457%09yellow/499723%09yellow/363925%09yellow/305078%09yellow/25567%09yellow/83785%09yellow/29393%09yellow/364786%09yellow/170921%09yellow/292406%09yellow/25304%09yellow/25654%09yellow/257645%09yellow/363265%09yellow/315744%0…	43	882	211	7808	1.8453	24680;25473;291245;60664;29169;25023;681309;24224;363457;499723;363925;305078;25567;83785;29393;364786;170921;292406;25304;25654;257645;363265;315744;117036;306204;296313;114517;29161;305679;291926;58919;57341;117558;288057;63836;64033;297173;363458;81008;85250;29220;24629;304813	Prkca;Lamb2;Actn2;Pik3r3;Vtn;Prkcb;Thbs3;Bcl2;Col4a5;Col24a1;Myl2;Lamb3;Tnr;Vegfa;Col1a1;Itga8;Itga2;Thbs2;Comp;Col11a1;Itgb5;Col4a3;Itga11;Lamc1;Flnb;Myl9;Itga6;Cav3;Vcl;Mylk3;Ccnd1;Parva;Mylk2;Mylk;Actn4;Ccnd2;RSA-14-44;Col4a6;Itga7;Col5a2;Thbs4;Pdgfrb;Ppp1r12b	0.000500152	3.3009	0.00573091
path:rno05320	Autoimmune thyroid disease	http://www.kegg.jp/kegg-bin/show_pathway?rno05320/24973%09yellow/24737%09yellow/171528%09yellow/414270%09yellow/294228%09yellow/414819%09yellow/361787%09yellow/365542%09yellow/24984%09yellow/688090%09yellow/414789%09yellow/414779%09yellow/406194%09yellow/414793%09yellow/309607%09yellow/100188935%09yellow/294269%09yellow/294270%09yellow/309622%09yellow/414791%09yellow/368153%09yellow	21	882	77	7808	2.44884	24973;24737;171528;414270;294228;414819;361787;365542;24984;688090;414789;414779;406194;414793;309607;100188935;294269;294270;309622;414791;368153	RT1-A1;RT1-EC2;Gzmb;RT1-CE14;RT1-S3;RT1-CE16;RT1-T24-1;RT1-DOb;RT1-DOa;LOC688090;RT1-CE15;RT1-CE2;RT1-T18;RT1-CE3;RT1-CE5;Rt1.aa;RT1-Da;RT1-Db1;RT1-Bb;RT1-CE11;RT1-CE7	0.000687534	3.16271	0.00756287
path:rno04512	ECM-receptor interaction	http://www.kegg.jp/kegg-bin/show_pathway?rno04512/25473%09yellow/29169%09yellow/681309%09yellow/363457%09yellow/499723%09yellow/305078%09yellow/25567%09yellow/29393%09yellow/364786%09yellow/170921%09yellow/292406%09yellow/25304%09yellow/25654%09yellow/257645%09yellow/363265%09yellow/315744%09yellow/25592%09yellow/117036%09yellow/114517%09yellow/363458%09yellow/81008%09yellow/85250%09yellow/29220%…	23	882	89	7808	2.32223	25473;29169;681309;363457;499723;305078;25567;29393;364786;170921;292406;25304;25654;257645;363265;315744;25592;117036;114517;363458;81008;85250;29220	Lamb2;Vtn;Thbs3;Col4a5;Col24a1;Lamb3;Tnr;Col1a1;Itga8;Itga2;Thbs2;Comp;Col11a1;Itgb5;Col4a3;Itga11;Agrn;Lamc1;Itga6;Col4a6;Itga7;Col5a2;Thbs4	0.00073471	3.13388	0.00777098
path:rno04911	Insulin secretion	http://www.kegg.jp/kegg-bin/show_pathway?rno04911/24680%09yellow/25023%09yellow/689560%09yellow/24239%09yellow/24803%09yellow/25559%09yellow/24654%09yellow/83731%09yellow/29639%09yellow/25031%09yellow/362339%09yellow/25531%09yellow/25650%09yellow/83535%09yellow/29747%09yellow/25012%09yellow/64508%09yellow/25040%09yellow/64532%09yellow/25636%09yellow/84420%09yellow/24212%09yellow	22	882	87	7808	2.27028	24680;25023;689560;24239;24803;25559;24654;83731;29639;25031;362339;25531;25650;83535;29747;25012;64508;25040;64532;25636;84420;24212	Prkca;Prkcb;Ryr2;Cacna1c;Vamp2;Abcc8;Plcb1;Kcnma1;Fxyd2;Plcb4;Creb3l2;Rab3a;Atp1b1;Kcnj11;Kcnmb1;Snap25;Adcy3;Gip;Adcy5;Prkaca;Adcy7;Atp1a2	0.00120764	2.91806	0.0120878
path:rno04310	Wnt signaling pathway	http://www.kegg.jp/kegg-bin/show_pathway?rno04310/24680%09yellow/293649%09yellow/282582%09yellow/25023%09yellow/24654%09yellow/25031%09yellow/64558%09yellow/679869%09yellow/408216%09yellow/116466%09yellow/311658%09yellow/25445%09yellow/89803%09yellow/312781%09yellow/24881%09yellow/161452%09yellow/83824%09yellow/58919%09yellow/289229%09yellow/308068%09yellow/64033%09yellow/297173%09yellow/80722%09…	31	882	143	7808	1.95258	24680;293649;282582;25023;24654;25031;64558;679869;408216;116466;311658;25445;89803;312781;24881;161452;83824;58919;289229;308068;64033;297173;80722;308692;25636;363595;317674;310552;299611;315259;317322	Prkca;Lrp5;Wnt5b;Prkcb;Plcb1;Plcb4;Fzd4;Tcf7l2;Senp17;Wnt2b;Nfatc2;Fosl1;Sfrp4;Lrp6;Wnt1;Lef1;Cxxc4;Ccnd1;Vangl2;Nkd2;Ccnd2;RSA-14-44;Sost;Peg12;Prkaca;Tcf7;Fzd5;Sfrp2;Apc2;Prickle1;Gpc4	0.00126403	2.89824	0.0120878
path:rno00010	Glycolysis / Gluconeogenesis	http://www.kegg.jp/kegg-bin/show_pathway?rno00010/289950%09yellow/25630%09yellow/65152%09yellow/25059%09yellow/81654%09yellow/296259%09yellow/64040%09yellow/303565%09yellow/24849%09yellow/100145871%09yellow/24191%09yellow/24534%09yellow/25438%09yellow/266603%09yellow/117098%09yellow/25058%09yellow/24645%09yellow/24959%09yellow/29646%09yellow	19	882	70	7808	2.43374	289950;25630;65152;25059;81654;296259;64040;303565;24849;100145871;24191;24534;25438;266603;117098;25058;24645;24959;29646	Pdhb;Pkm;Pfkm;Hk2;Dlat;Acss1;Aldh9a1;G6pc3;Tpi1;Adh5;Aldoc;Ldhb;Eno3;Aldh1a3;Pdha2;Hk1;Pgm1;Pgam2;Adh4	0.00127471	2.89459	0.0120878
path:rno04022	cGMP-PKG signaling pathway	http://www.kegg.jp/kegg-bin/show_pathway?rno04022/60664%09yellow/50678%09yellow/24239%09yellow/29412%09yellow/24654%09yellow/83731%09yellow/282819%09yellow/24173%09yellow/66012%09yellow/29639%09yellow/25031%09yellow/362339%09yellow/140447%09yellow/311658%09yellow/25650%09yellow/64672%09yellow/296313%09yellow/54254%09yellow/29747%09yellow/29693%09yellow/291926%09yellow/64508%09yellow/83686%09yello…	35	882	171	7808	1.84549	60664;50678;24239;29412;24654;83731;282819;24173;66012;29639;25031;362339;140447;311658;25650;64672;296313;54254;29747;29693;291926;64508;83686;117558;288057;29340;297173;25467;308899;64532;140448;499497;84420;29557;24212	Pik3r3;Pde3a;Cacna1c;Adra1a;Plcb1;Kcnma1;Ppif;Adra1b;Gucy1a2;Fxyd2;Plcb4;Creb3l2;Slc8a2;Nfatc2;Atp1b1;Pln;Myl9;Gata4;Kcnmb1;Atp2a2;Mylk3;Adcy3;Cngb1;Mylk2;Mylk;Prkce;RSA-14-44;Irs1;Mrvi1;Adcy5;Slc8a3;Mef2c;Adcy7;Myh7;Atp1a2	0.00151336	2.82006	0.0138724
path:rno04974	Protein digestion and absorption	http://www.kegg.jp/kegg-bin/show_pathway?rno04974/25681%09yellow/363457%09yellow/314981%09yellow/499723%09yellow/29639%09yellow/29393%09yellow/24332%09yellow/140447%09yellow/25654%09yellow/363265%09yellow/298069%09yellow/25043%09yellow/117522%09yellow/25650%09yellow/302668%09yellow/116726%09yellow/363458%09yellow/140448%09yellow/85250%09yellow/286911%09yellow/60372%09yellow/24212%09yellow	22	882	92	7808	2.1455	25681;363457;314981;499723;29639;29393;24332;140447;25654;363265;298069;25043;117522;25650;302668;116726;363458;140448;85250;286911;60372;24212	Col10a1;Col4a5;Col14a1;Col24a1;Fxyd2;Col1a1;Cela2a;Slc8a2;Col11a1;Col4a3;Col15a1;Eln;Xpnpep2;Atp1b1;Ace2;Slc7a9;Col4a6;Slc8a3;Col5a2;Prss3;Pga5;Atp1a2	0.00220991	2.65563	0.019604
path:rno00071	Fatty acid degradation	http://www.kegg.jp/kegg-bin/show_pathway?rno00071/364975%09yellow/64304%09yellow/64040%09yellow/25288%09yellow/25756%09yellow/114024%09yellow/170670%09yellow/100145871%09yellow/24158%09yellow/25014%09yellow/29646%09yellow/25363%09yellow/25413%09yellow/25287%09yellow	14	882	47	7808	2.66335	364975;64304;64040;25288;25756;114024;170670;100145871;24158;25014;29646;25363;25413;25287	Gcdh;Acads;Aldh9a1;Acsl1;Cpt1b;Acsl3;Hadha;Adh5;Acadm;Acat1;Adh4;Acadvl;Cpt2;Acadl	0.00264833	2.57703	0.0227591
path:rno04020	Calcium signaling pathway	http://www.kegg.jp/kegg-bin/show_pathway?rno04020/24680%09yellow/25023%09yellow/689560%09yellow/24239%09yellow/114633%09yellow/114098%09yellow/29412%09yellow/24654%09yellow/282819%09yellow/25007%09yellow/24173%09yellow/81529%09yellow/25031%09yellow/366274%09yellow/140447%09yellow/114207%09yellow/25461%09yellow/64672%09yellow/296369%09yellow/29693%09yellow/59323%09yellow/291926%09yellow/64508%09ye…	36	882	186	7808	1.74377	24680;25023;689560;24239;114633;114098;29412;24654;282819;25007;24173;81529;25031;366274;140447;114207;25461;64672;296369;29693;59323;291926;64508;29717;117558;288057;25050;54260;140448;25636;24929;29496;84420;24629;29665;290561	Prkca;Prkcb;Ryr2;Cacna1c;Plce1;Ltb4r2;Adra1a;Plcb1;Ppif;Tacr2;Adra1b;Pde1a;Plcb4;Ntsr1;Slc8a2;Ryr1;Hrh2;Pln;Tnnc2;Atp2a2;Erbb4;Mylk3;Adcy3;Cacna1g;Mylk2;Mylk;Camk4;Itpkb;Slc8a3;Prkaca;Ptger3;Erbb3;Adcy7;Pdgfrb;P2rx7;Tnnc1	0.00298282	2.52537	0.0248569
path:rno00640	Propanoate metabolism	http://www.kegg.jp/kegg-bin/show_pathway?rno00640/301384%09yellow/116719%09yellow/296259%09yellow/170670%09yellow/24534%09yellow/114597%09yellow/85239%09yellow/24158%09yellow/25014%09yellow/687008%09yellow	10	882	28	7808	3.18644	301384;116719;296259;170670;24534;114597;85239;24158;25014;687008	Hibch;Acacb;Acss1;Hadha;Ldhb;Suclg1;Mlycd;Acadm;Acat1;Pcca	0.00370262	2.43149	0.0297238
path:rno04145	Phagosome	http://www.kegg.jp/kegg-bin/show_pathway?rno04145/24973%09yellow/24737%09yellow/681309%09yellow/414270%09yellow/685232%09yellow/294228%09yellow/414819%09yellow/361787%09yellow/365542%09yellow/170921%09yellow/24984%09yellow/292406%09yellow/25304%09yellow/64202%09yellow/688090%09yellow/414789%09yellow/414779%09yellow/257645%09yellow/316531%09yellow/406194%09yellow/64678%09yellow/414793%09yellow/309…	37	882	196	7808	1.70054	24973;24737;681309;414270;685232;294228;414819;361787;365542;170921;24984;292406;25304;64202;688090;414789;414779;257645;316531;406194;64678;414793;309607;368044;100188935;294269;24811;81655;294270;309622;500377;498011;414791;368153;24773;29213;29220	RT1-A1;RT1-EC2;Thbs3;RT1-CE14;Atp6v1a;RT1-S3;RT1-CE16;RT1-T24-1;RT1-DOb;Itga2;RT1-DOa;Thbs2;Comp;Calr;LOC688090;RT1-CE15;RT1-CE2;Itgb5;Tuba4a;RT1-T18;Tfrc;RT1-CE3;RT1-CE5;Atp6v1g2;Rt1.aa;RT1-Da;Tap1;Dync1li2;RT1-Db1;RT1-Bb;Tuba8;Mrc2;RT1-CE11;RT1-CE7;Sftpa1;Tubb4a;Thbs4	0.00378303	2.42216	0.0297238
path:rno00410	beta-Alanine metabolism	http://www.kegg.jp/kegg-bin/show_pathway?rno00410/301384%09yellow/64040%09yellow/24380%09yellow/170670%09yellow/85239%09yellow/309150%09yellow/84596%09yellow/266603%09yellow/363469%09yellow/24158%09yellow/81656%09yellow	11	882	34	7808	2.88762	301384;64040;24380;170670;85239;309150;84596;266603;363469;24158;81656	Hibch;Aldh9a1;Gad2;Hadha;Mlycd;Carns1;Srm;Aldh1a3;Sms;Acadm;Dpyd	0.00442348	2.35424	0.0337905
path:rno04024	cAMP signaling pathway	http://www.kegg.jp/kegg-bin/show_pathway?rno04024/500418%09yellow/60664%09yellow/50678%09yellow/689560%09yellow/24239%09yellow/114633%09yellow/114244%09yellow/170796%09yellow/29628%09yellow/353250%09yellow/29639%09yellow/58971%09yellow/362339%09yellow/191573%09yellow/25330%09yellow/25747%09yellow/140589%09yellow/59326%09yellow/140588%09yellow/25650%09yellow/64672%09yellow/296313%09yellow/29693%09…	36	882	197	7808	1.64402	500418;60664;50678;689560;24239;114633;114244;170796;29628;353250;29639;58971;362339;191573;25330;25747;140589;59326;140588;25650;64672;296313;29693;64508;83686;689936;25050;25354;297173;29248;64532;25636;25447;24929;84420;24212	Cngb3;Pik3r3;Pde3a;Ryr2;Cacna1c;Plce1;Hcn2;Grin3b;Gria3;Niacr1;Fxyd2;Fxyd1;Creb3l2;Grin3a;Lipe;Ppara;Gli1;Rapgef3;Gli3;Atp1b1;Pln;Myl9;Atp2a2;Adcy3;Cngb1;Gpr81;Camk4;Sstr5;RSA-14-44;Tnni3;Adcy5;Prkaca;Fshb;Ptger3;Adcy7;Atp1a2	0.00664406	2.17757	0.0493815
path:rno04972	Pancreatic secretion	http://www.kegg.jp/kegg-bin/show_pathway?rno04972/24680%09yellow/25023%09yellow/689560%09yellow/29359%09yellow/24654%09yellow/83731%09yellow/29639%09yellow/25031%09yellow/24332%09yellow/25650%09yellow/24780%09yellow/81779%09yellow/29693%09yellow/64508%09yellow/297173%09yellow/64532%09yellow/29526%09yellow/286911%09yellow/84420%09yellow/29354%09yellow/24212%09yellow	21	882	97	7808	1.9389	24680;25023;689560;29359;24654;83731;29639;25031;24332;25650;24780;81779;29693;64508;297173;64532;29526;286911;84420;29354;24212	Prkca;Prkcb;Ryr2;Pla2g10;Plcb1;Kcnma1;Fxyd2;Plcb4;Cela2a;Atp1b1;Slc4a2;Sctr;Atp2a2;Adcy3;RSA-14-44;Adcy5;Pla2g1b;Prss3;Adcy7;Pla2g5;Atp1a2	0.00732909	2.13495	0.0530395
path:rno05166	HTLV-I infection	http://www.kegg.jp/kegg-bin/show_pathway?rno05166/24973%09yellow/300678%09yellow/24737%09yellow/297783%09yellow/282582%09yellow/60664%09yellow/414270%09yellow/294228%09yellow/25620%09yellow/414819%09yellow/361787%09yellow/365542%09yellow/59294%09yellow/64558%09yellow/24984%09yellow/64202%09yellow/688090%09yellow/414789%09yellow/414779%09yellow/315609%09yellow/25704%09yellow/116466%09yellow/311658…	49	882	294	7808	1.5034	24973;300678;24737;297783;282582;60664;414270;294228;25620;414819;361787;365542;59294;64558;24984;64202;688090;414789;414779;315609;25704;116466;311658;313163;25445;360739;500910;406194;25717;24881;414793;309607;100188935;58919;64508;294269;294270;309622;64033;81809;288671;64532;25636;414791;368153;84420;24629;317674;299611	RT1-A1;Cd3g;RT1-EC2;Mybl1;Wnt5b;Pik3r3;RT1-CE14;RT1-S3;Crem;RT1-CE16;RT1-T24-1;RT1-DOb;Pold1;Fzd4;RT1-DOa;Calr;LOC688090;RT1-CE15;RT1-CE2;Cd3e;Il2ra;Wnt2b;Nfatc2;RGD1306195;Fosl1;Ranbp1;Tnfrsf13c;RT1-T18;Tgfb3;Wnt1;RT1-CE3;RT1-CE5;Rt1.aa;Ccnd1;Adcy3;RT1-Da;RT1-Db1;RT1-Bb;Ccnd2;Tgfb2;Anapc5;Adcy5;Prkaca;RT1-CE11;RT1-CE7;Adcy7;Pdgfrb;Fzd5;Apc2	0.0082372	2.08422	0.0580828
path:rno00650	Butanoate metabolism	http://www.kegg.jp/kegg-bin/show_pathway?rno00650/64304%09yellow/24380%09yellow/295458%09yellow/170670%09yellow/690163%09yellow/291133%09yellow/25014%09yellow/361638%09yellow/29637%09yellow	9	882	28	7808	2.86451	64304;24380;295458;170670;690163;291133;25014;361638;29637	Acads;Gad2;Bdh2;Hadha;Oxct1;Aldh5a1;Acat1;Acsm1;Hmgcs1	0.0100085	1.99963	0.0688082
path:rno00330	Arginine and proline metabolism	http://www.kegg.jp/kegg-bin/show_pathway?rno00330/361755%09yellow/64040%09yellow/24264%09yellow/24609%09yellow/641316%09yellow/24401%09yellow/287877%09yellow/314214%09yellow/24265%09yellow/309150%09yellow/84596%09yellow/363469%09yellow/688698%09yellow	13	882	51	7808	2.27534	361755;64040;24264;24609;641316;24401;287877;314214;24265;309150;84596;363469;688698	Aldh18a1;Aldh9a1;Ckb;Odc1;Aldh4a1;Got1;Pycr1;L3hypdh;Ckm;Carns1;Srm;Sms;Ckmt2	0.0108829	1.96326	0.0729949
path:rno04530	Tight junction	http://www.kegg.jp/kegg-bin/show_pathway?rno04530/24680%09yellow/291245%09yellow/24582%09yellow/25023%09yellow/29365%09yellow/81918%09yellow/363925%09yellow/29605%09yellow/361839%09yellow/83497%09yellow/311570%09yellow/307237%09yellow/360661%09yellow/79433%09yellow/287098%09yellow/81755%09yellow/296313%09yellow/290485%09yellow/63836%09yellow/29340%09yellow/297173%09yellow/360543%09yellow/59317%09…	27	882	143	7808	1.69268	24680;291245;24582;25023;29365;81918;363925;29605;361839;83497;311570;307237;360661;79433;287098;81755;296313;290485;63836;29340;297173;360543;59317;252942;29557;287285;29556	Prkca;Actn2;Myh11;Prkcb;Mpdz;Pard3;Myl2;Myh13;Ctnna3;Ocln;Myh7b;Pard6g;Llgl2;Myh10;Cldn6;Rab3b;Myl9;Cldn10;Actn4;Prkce;RSA-14-44;Myh4;Epb41l1;Myh8;Myh7;Shroom1;Myh6	0.0122104	1.91327	0.0764263
path:rno04930	Type II diabetes mellitus	http://www.kegg.jp/kegg-bin/show_pathway?rno04930/25630%09yellow/60664%09yellow/25059%09yellow/24239%09yellow/25559%09yellow/84607%09yellow/252971%09yellow/83535%09yellow/29717%09yellow/25058%09yellow/25139%09yellow/29340%09yellow/25467%09yellow	13	882	52	7808	2.2313	25630;60664;25059;24239;25559;84607;252971;83535;29717;25058;25139;29340;25467	Pkm;Pik3r3;Hk2;Cacna1c;Abcc8;Socs2;Socs1;Kcnj11;Cacna1g;Hk1;Slc2a4;Prkce;Irs1	0.0123791	1.90731	0.0764263
path:rno05145	Toxoplasmosis	http://www.kegg.jp/kegg-bin/show_pathway?rno05145/25124%09yellow/25473%09yellow/60664%09yellow/24224%09yellow/300438%09yellow/25290%09yellow/282819%09yellow/305078%09yellow/365542%09yellow/24984%09yellow/688090%09yellow/117036%09yellow/50664%09yellow/25717%09yellow/114495%09yellow/114517%09yellow/252971%09yellow/303163%09yellow/60460%09yellow/294269%09yellow/294270%09yellow/309622%09yellow/81809%…	24	882	123	7808	1.74768	25124;25473;60664;24224;300438;25290;282819;305078;365542;24984;688090;117036;50664;25717;114495;114517;252971;303163;60460;294269;294270;309622;81809;25309	Stat1;Lamb2;Pik3r3;Bcl2;Ldlr;Alox5;Ppif;Lamb3;RT1-DOb;RT1-DOa;LOC688090;Lamc1;Gnao1;Tgfb3;Map2k6;Itga6;Socs1;Igtp;Hspa2;RT1-Da;RT1-Db1;RT1-Bb;Tgfb2;Cycs	0.0126856	1.89669	0.0764263
path:rno01210	2-Oxocarboxylic acid metabolism	http://www.kegg.jp/kegg-bin/show_pathway?rno01210/361596%09yellow/170587%09yellow/24401%09yellow/79250%09yellow/64203%09yellow/25179%09yellow/114096%09yellow	7	882	19	7808	3.27958	361596;170587;24401;79250;64203;25179;114096	Idh2;Cs;Got1;Aco2;Bcat2;Idh3g;Idh3a	0.0126955	1.89635	0.0764263
path:rno04970	Salivary secretion	http://www.kegg.jp/kegg-bin/show_pathway?rno04970/24680%09yellow/25023%09yellow/24803%09yellow/29412%09yellow/24654%09yellow/83731%09yellow/24173%09yellow/66012%09yellow/29639%09yellow/25031%09yellow/25650%09yellow/24780%09yellow/64508%09yellow/64532%09yellow/25636%09yellow/84420%09yellow/24212%09yellow	17	882	77	7808	1.97323	24680;25023;24803;29412;24654;83731;24173;66012;29639;25031;25650;24780;64508;64532;25636;84420;24212	Prkca;Prkcb;Vamp2;Adra1a;Plcb1;Kcnma1;Adra1b;Gucy1a2;Fxyd2;Plcb4;Atp1b1;Slc4a2;Adcy3;Adcy5;Prkaca;Adcy7;Atp1a2	0.012784	1.89333	0.0764263
path:rno04713	Circadian entrainment	http://www.kegg.jp/kegg-bin/show_pathway?rno04713/24680%09yellow/50599%09yellow/25023%09yellow/689560%09yellow/24239%09yellow/29628%09yellow/24654%09yellow/66012%09yellow/25031%09yellow/114207%09yellow/60449%09yellow/50664%09yellow/64508%09yellow/29717%09yellow/64199%09yellow/192646%09yellow/64532%09yellow/25636%09yellow/114211%09yellow/84420%09yellow	20	882	98	7808	1.82537	24680;50599;25023;689560;24239;29628;24654;66012;25031;114207;60449;50664;64508;29717;64199;192646;64532;25636;114211;84420	Prkca;Kcnj3;Prkcb;Ryr2;Cacna1c;Gria3;Plcb1;Gucy1a2;Plcb4;Ryr1;Gnb3;Gnao1;Adcy3;Cacna1g;Gng11;Mtnr1b;Adcy5;Prkaca;Mtnr1a;Adcy7	0.0147581	1.83097	0.0863509
path:rno01212	Fatty acid metabolism	http://www.kegg.jp/kegg-bin/show_pathway?rno01212/171402%09yellow/64304%09yellow/25288%09yellow/25756%09yellow/680115%09yellow/114024%09yellow/170670%09yellow/191576%09yellow/24158%09yellow/25014%09yellow/25363%09yellow/25413%09yellow/25287%09yellow	13	882	54	7808	2.14811	171402;64304;25288;25756;680115;114024;170670;191576;24158;25014;25363;25413;25287	Elovl6;Acads;Acsl1;Cpt1b;Hacd1;Acsl3;Hadha;Tecr;Acadm;Acat1;Acadvl;Cpt2;Acadl	0.0158429	1.80016	0.0907668
path:rno04971	Gastric acid secretion	http://www.kegg.jp/kegg-bin/show_pathway?rno04971/24680%09yellow/25023%09yellow/24654%09yellow/25031%09yellow/25461%09yellow/25650%09yellow/24780%09yellow/291926%09yellow/64508%09yellow/117558%09yellow/288057%09yellow/64532%09yellow/25636%09yellow/84420%09yellow/24212%09yellow/24216%09yellow	16	882	75	7808	1.90497	24680;25023;24654;25031;25461;25650;24780;291926;64508;117558;288057;64532;25636;84420;24212;24216	Prkca;Prkcb;Plcb1;Plcb4;Hrh2;Atp1b1;Slc4a2;Mylk3;Adcy3;Mylk2;Mylk;Adcy5;Prkaca;Adcy7;Atp1a2;Atp4a	0.0198707	1.70179	0.111519
path:rno04724	Glutamatergic synapse	http://www.kegg.jp/kegg-bin/show_pathway?rno04724/24680%09yellow/50599%09yellow/25023%09yellow/311341%09yellow/24239%09yellow/170796%09yellow/29628%09yellow/24654%09yellow/252919%09yellow/170567%09yellow/25031%09yellow/191573%09yellow/691813%09yellow/60449%09yellow/50664%09yellow/366432%09yellow/64508%09yellow/64199%09yellow/64532%09yellow/29546%09yellow/25636%09yellow/84420%09yellow	22	882	116	7808	1.69631	24680;50599;25023;311341;24239;170796;29628;24654;252919;170567;25031;191573;691813;60449;50664;366432;64508;64199;64532;29546;25636;84420	Prkca;Kcnj3;Prkcb;Pla2g4b;Cacna1c;Grin3b;Gria3;Plcb1;Slc38a3;Slc38a1;Plcb4;Grin3a;LOC691813;Gnb3;Gnao1;Slc1a7;Adcy3;Gng11;Adcy5;Homer1;Prkaca;Adcy7	0.021341	1.67079	0.117375
path:rno04964	Proximal tubule bicarbonate reclamation	http://www.kegg.jp/kegg-bin/show_pathway?rno04964/29242%09yellow/252919%09yellow/29639%09yellow/25650%09yellow/24551%09yellow/25240%09yellow/24212%09yellow	7	882	22	7808	2.83127	29242;252919;29639;25650;24551;25240;24212	Car4;Slc38a3;Fxyd2;Atp1b1;Mdh1;Aqp1;Atp1a2	0.0230634	1.63708	0.124362
path:rno05322	Systemic lupus erythematosus	http://www.kegg.jp/kegg-bin/show_pathway?rno05322/498753%09yellow/291245%09yellow/684444%09yellow/500987%09yellow/365542%09yellow/690795%09yellow/24984%09yellow/688090%09yellow/306970%09yellow/310678%09yellow/680615%09yellow/294269%09yellow/64647%09yellow/680097%09yellow/502129%09yellow/299606%09yellow/680312%09yellow/63836%09yellow/294270%09yellow/309622%09yellow/306945%09yellow/291159%09yellow/…	24	882	132	7808	1.62662	498753;291245;684444;500987;365542;690795;24984;688090;306970;310678;680615;294269;64647;680097;502129;299606;680312;63836;294270;309622;306945;291159;81783;691488	Hist1h2af;Actn2;LOC684444;H2afx;RT1-DOb;H2afj;RT1-DOa;LOC688090;Hist1h2an;Hist2h3c2;Hist1h2ak;RT1-Da;Hist1h2bl;LOC680097;Hist1h2ai;Elane;Hist1h2bk;Actn4;RT1-Db1;RT1-Bb;Hist1h2bh;Hist1h2ail1;Ssb;Hist3h2bb	0.024854	1.6046	0.129315
path:rno04913	Ovarian steroidogenesis	http://www.kegg.jp/kegg-bin/show_pathway?rno04913/29680%09yellow/311341%09yellow/300438%09yellow/25290%09yellow/691813%09yellow/59302%09yellow/192272%09yellow/64508%09yellow/64532%09yellow/25636%09yellow/25447%09yellow/84420%09yellow/313375%09yellow	13	882	58	7808	1.99893	29680;311341;300438;25290;691813;59302;192272;64508;64532;25636;25447;84420;313375	Cyp11a1;Pla2g4b;Ldlr;Alox5;LOC691813;Bmp15;Acot2;Adcy3;Adcy5;Prkaca;Fshb;Adcy7;Cyp2j3	0.0249226	1.60341	0.129315
path:rno04725	Cholinergic synapse	http://www.kegg.jp/kegg-bin/show_pathway?rno04725/24680%09yellow/50599%09yellow/60664%09yellow/25023%09yellow/24239%09yellow/24224%09yellow/24654%09yellow/25103%09yellow/117052%09yellow/29682%09yellow/25031%09yellow/362339%09yellow/60449%09yellow/50664%09yellow/64508%09yellow/25050%09yellow/116649%09yellow/64199%09yellow/64532%09yellow/25636%09yellow/84420%09yellow	21	882	113	7808	1.66091	24680;50599;60664;25023;24239;24224;24654;25103;117052;29682;25031;362339;60449;50664;64508;25050;116649;64199;64532;25636;84420	Prkca;Kcnj3;Pik3r3;Prkcb;Cacna1c;Bcl2;Plcb1;Chrnb4;Kcnj12;Kcnq3;Plcb4;Creb3l2;Gnb3;Gnao1;Adcy3;Camk4;Kcnj4;Gng11;Adcy5;Prkaca;Adcy7	0.0286093	1.54349	0.142602
path:rno04919	Thyroid hormone signaling pathway	http://www.kegg.jp/kegg-bin/show_pathway?rno04919/25124%09yellow/24680%09yellow/60664%09yellow/25023%09yellow/619436%09yellow/114633%09yellow/24654%09yellow/29639%09yellow/25031%09yellow/266766%09yellow/83574%09yellow/140666%09yellow/65162%09yellow/25650%09yellow/64672%09yellow/54254%09yellow/29693%09yellow/58919%09yellow/24640%09yellow/25636%09yellow/24212%09yellow/29556%09yellow	22	882	120	7808	1.63891	25124;24680;60664;25023;619436;114633;24654;29639;25031;266766;83574;140666;65162;25650;64672;54254;29693;58919;24640;25636;24212;29556	Stat1;Prkca;Pik3r3;Prkcb;Med24;Plce1;Plcb1;Fxyd2;Plcb4;Rcan1;Rxrg;Rcan2;Dio2;Atp1b1;Pln;Gata4;Atp2a2;Ccnd1;Pfkfb2;Prkaca;Atp1a2;Myh6	0.0286599	1.54273	0.142602
path:rno05031	Amphetamine addiction	http://www.kegg.jp/kegg-bin/show_pathway?rno05031/24680%09yellow/25023%09yellow/24239%09yellow/170796%09yellow/29628%09yellow/362339%09yellow/191573%09yellow/25693%09yellow/24311%09yellow/100360880%09yellow/25050%09yellow/54323%09yellow/64532%09yellow/25636%09yellow	14	882	66	7808	1.89198	24680;25023;24239;170796;29628;362339;191573;25693;24311;100360880;25050;54323;64532;25636	Prkca;Prkcb;Cacna1c;Grin3b;Gria3;Creb3l2;Grin3a;Slc18a1;Ddc;Fosb;Camk4;Arc;Adcy5;Prkaca	0.0292672	1.53362	0.142602
path:rno04390	Hippo signaling pathway	http://www.kegg.jp/kegg-bin/show_pathway?rno04390/282582%09yellow/25261%09yellow/81918%09yellow/252834%09yellow/25587%09yellow/64558%09yellow/361839%09yellow/679869%09yellow/307237%09yellow/116466%09yellow/360661%09yellow/25744%09yellow/25717%09yellow/24881%09yellow/161452%09yellow/81507%09yellow/58919%09yellow/64032%09yellow/366031%09yellow/64053%09yellow/64462%09yellow/64033%09yellow/81809%09ye…	27	882	156	7808	1.54899	282582;25261;81918;252834;25587;64558;361839;679869;307237;116466;360661;25744;25717;24881;161452;81507;58919;64032;366031;64053;64462;64033;81809;363595;317674;299611;25554	Wnt5b;Id1;Pard3;Gdf6;Id2;Fzd4;Ctnna3;Tcf7l2;Pard6g;Wnt2b;Llgl2;Nf2;Tgfb3;Wnt1;Lef1;Bmpr1a;Ccnd1;Ctgf;Crb2;Dlg2;Csnk1d;Ccnd2;Tgfb2;Tcf7;Fzd5;Apc2;Snai2	0.0295575	1.52933	0.142602
path:rno04916	Melanogenesis	http://www.kegg.jp/kegg-bin/show_pathway?rno04916/24680%09yellow/282582%09yellow/25023%09yellow/24654%09yellow/25031%09yellow/64558%09yellow/362339%09yellow/679869%09yellow/116466%09yellow/50664%09yellow/24881%09yellow/161452%09yellow/64508%09yellow/60427%09yellow/64532%09yellow/25636%09yellow/363595%09yellow/84420%09yellow/317674%09yellow	19	882	100	7808	1.69701	24680;282582;25023;24654;25031;64558;362339;679869;116466;50664;24881;161452;64508;60427;64532;25636;363595;84420;317674	Prkca;Wnt5b;Prkcb;Plcb1;Plcb4;Fzd4;Creb3l2;Tcf7l2;Wnt2b;Gnao1;Wnt1;Lef1;Adcy3;Kitlg;Adcy5;Prkaca;Tcf7;Adcy7;Fzd5	0.0304575	1.51631	0.143424
path:rno05146	Amoebiasis	http://www.kegg.jp/kegg-bin/show_pathway?rno05146/24680%09yellow/25473%09yellow/291245%09yellow/60664%09yellow/25023%09yellow/363457%09yellow/499723%09yellow/24654%09yellow/305078%09yellow/25031%09yellow/29393%09yellow/25654%09yellow/363265%09yellow/117036%09yellow/25717%09yellow/305679%09yellow/63836%09yellow/81809%09yellow/363458%09yellow/25636%09yellow/85250%09yellow	21	882	114	7808	1.64613	24680;25473;291245;60664;25023;363457;499723;24654;305078;25031;29393;25654;363265;117036;25717;305679;63836;81809;363458;25636;85250	Prkca;Lamb2;Actn2;Pik3r3;Prkcb;Col4a5;Col24a1;Plcb1;Lamb3;Plcb4;Col1a1;Col11a1;Col4a3;Lamc1;Tgfb3;Vcl;Actn4;Tgfb2;Col4a6;Prkaca;Col5a2	0.0307711	1.51186	0.143424
path:rno04520	Adherens junction	http://www.kegg.jp/kegg-bin/show_pathway?rno04520/79114%09yellow/192183%09yellow/291245%09yellow/81918%09yellow/360406%09yellow/361839%09yellow/679869%09yellow/361084%09yellow/161452%09yellow/305679%09yellow/63836%09yellow/297173%09yellow/682507%09yellow/363595%09yellow/25554%09yellow	15	882	74	7808	1.80819	79114;192183;291245;81918;360406;361839;679869;361084;161452;305679;63836;297173;682507;363595;25554	Fgfr1;Pvrl1;Actn2;Pard3;Ptprf;Ctnna3;Tcf7l2;Lmo7;Lef1;Vcl;Actn4;RSA-14-44;Wasl;Tcf7;Snai2	0.0333725	1.47661	0.152957
path:rno04151	PI3K-Akt signaling pathway	http://www.kegg.jp/kegg-bin/show_pathway?rno04151/79114%09yellow/24680%09yellow/54250%09yellow/25473%09yellow/60664%09yellow/29169%09yellow/681309%09yellow/24224%09yellow/497672%09yellow/363457%09yellow/59265%09yellow/499723%09yellow/305078%09yellow/25567%09yellow/83785%09yellow/303565%09yellow/29393%09yellow/364786%09yellow/170921%09yellow/362339%09yellow/292406%09yellow/29369%09yellow/25304%09y…	51	882	340	7808	1.34801	79114;24680;54250;25473;60664;29169;681309;24224;497672;363457;59265;499723;305078;25567;83785;303565;29393;364786;170921;362339;292406;29369;25304;25654;257645;25704;363265;60449;315744;117036;25022;114517;24596;58919;170582;60427;361992;64199;64033;25467;363458;60464;81008;690987;25444;85250;363122;29220;24629;78975;299331	Fgfr1;Prkca;Fgf2;Lamb2;Pik3r3;Vtn;Thbs3;Bcl2;Brca1;Col4a5;Phlpp1;Col24a1;Lamb3;Tnr;Vegfa;G6pc3;Col1a1;Itga8;Itga2;Creb3l2;Thbs2;Fgf18;Comp;Col11a1;Itgb5;Il2ra;Col4a3;Gnb3;Itga11;Lamc1;Fgfr2;Itga6;Ngfr;Ccnd1;Fgf19;Kitlg;Them4;Gng11;Ccnd2;Irs1;Col4a6;Fgf16;Itga7;Gys1;Fgf9;Col5a2;Ppp2r3a;Thbs4;Pdgfrb;Prkaa2;Hsp90aa1	0.0352108	1.45332	0.158737
path:rno04922	Glucagon signaling pathway	http://www.kegg.jp/kegg-bin/show_pathway?rno04922/289950%09yellow/25630%09yellow/116719%09yellow/25756%09yellow/24654%09yellow/303565%09yellow/25031%09yellow/362339%09yellow/25747%09yellow/59329%09yellow/24534%09yellow/117098%09yellow/24638%09yellow/24959%09yellow/83516%09yellow/24701%09yellow/25636%09yellow/690987%09yellow/78975%09yellow	19	882	103	7808	1.64694	289950;25630;116719;25756;24654;303565;25031;362339;25747;59329;24534;117098;24638;24959;83516;24701;25636;690987;78975	Pdhb;Pkm;Acacb;Cpt1b;Plcb1;G6pc3;Plcb4;Creb3l2;Ppara;Sik1;Ldhb;Pdha2;Pfkfb1;Pgam2;Ppargc1a;Pygm;Prkaca;Gys1;Prkaa2	0.0381669	1.41831	0.169288
path:rno00051	Fructose and mannose metabolism	http://www.kegg.jp/kegg-bin/show_pathway?rno00051/65152%09yellow/25059%09yellow/24849%09yellow/24191%09yellow/25058%09yellow/24638%09yellow/24640%09yellow/296972%09yellow/501167%09yellow	9	882	37	7808	2.16523	65152;25059;24849;24191;25058;24638;24640;296972;501167	Pfkm;Hk2;Tpi1;Aldoc;Hk1;Pfkfb1;Pfkfb2;Akr1b10;Gmppa	0.0390394	1.4085	0.17041
path:rno04961	Endocrine and other factor-regulated calcium reabsorption	http://www.kegg.jp/kegg-bin/show_pathway?rno04961/24680%09yellow/25023%09yellow/24654%09yellow/29639%09yellow/25031%09yellow/24873%09yellow/24523%09yellow/25650%09yellow/24841%09yellow/25636%09yellow/24212%09yellow	11	882	50	7808	1.95954	24680;25023;24654;29639;25031;24873;24523;25650;24841;25636;24212	Prkca;Prkcb;Plcb1;Fxyd2;Plcb4;Vdr;Klk1c7;Atp1b1;Klk1c2;Prkaca;Atp1a2	0.0411898	1.38521	0.176987
path:rno04973	Carbohydrate digestion and absorption	http://www.kegg.jp/kegg-bin/show_pathway?rno04973/60664%09yellow/25023%09yellow/25059%09yellow/303565%09yellow/29639%09yellow/24203%09yellow/25650%09yellow/497039%09yellow/25058%09yellow/24212%09yellow	10	882	44	7808	2.02356	60664;25023;25059;303565;29639;24203;25650;497039;25058;24212	Pik3r3;Prkcb;Hk2;G6pc3;Fxyd2;Amy1a;Atp1b1;Amy2a3;Hk1;Atp1a2	0.0428405	1.36815	0.181248
path:rno05230	Central carbon metabolism in cancer	http://www.kegg.jp/kegg-bin/show_pathway?rno05230/79114%09yellow/289950%09yellow/25630%09yellow/60664%09yellow/65152%09yellow/25059%09yellow/24716%09yellow/25022%09yellow/117098%09yellow/29613%09yellow/25058%09yellow/24959%09yellow/24629%09yellow	13	882	65	7808	1.78205	79114;289950;25630;60664;65152;25059;24716;25022;117098;29613;25058;24959;24629	Fgfr1;Pdhb;Pkm;Pik3r3;Pfkm;Hk2;Ret;Fgfr2;Pdha2;Ntrk3;Hk1;Pgam2;Pdgfrb	0.0492132	1.30792	0.205055
path:rno00380	Tryptophan metabolism	http://www.kegg.jp/kegg-bin/show_pathway?rno00380/364975%09yellow/688283%09yellow/64040%09yellow/170670%09yellow/360975%09yellow/24311%09yellow/541589%09yellow/66029%09yellow/64206%09yellow/25014%09yellow	10	882	46	7808	1.93508	364975;688283;64040;170670;360975;24311;541589;66029;64206;25014	Gcdh;Afmid;Aldh9a1;Hadha;Ogdh;Ddc;Ccbl2;Ido1;Tdo2;Acat1	0.0531347	1.27462	0.21809
path:rno04976	Bile secretion	http://www.kegg.jp/kegg-bin/show_pathway?rno04976/300438%09yellow/29639%09yellow/24904%09yellow/25650%09yellow/24780%09yellow/81779%09yellow/114628%09yellow/64508%09yellow/25240%09yellow/64532%09yellow/89776%09yellow/25636%09yellow/84420%09yellow/24212%09yellow	14	882	73	7808	1.70901	300438;29639;24904;25650;24780;81779;114628;64508;25240;64532;89776;25636;84420;24212	Ldlr;Fxyd2;Slc22a1;Atp1b1;Slc4a2;Sctr;Abcg5;Adcy3;Aqp1;Adcy5;Slc22a7;Prkaca;Adcy7;Atp1a2	0.0544856	1.26372	0.220346
path:rno00072	Synthesis and degradation of ketone bodies	http://www.kegg.jp/kegg-bin/show_pathway?rno00072/295458%09yellow/690163%09yellow/25014%09yellow/29637%09yellow	4	882	11	7808	3.22924	295458;690163;25014;29637	Bdh2;Oxct1;Acat1;Hmgcs1	0.057993	1.23662	0.226857
path:rno04810	Regulation of actin cytoskeleton	http://www.kegg.jp/kegg-bin/show_pathway?rno04810/79114%09yellow/54250%09yellow/81531%09yellow/291245%09yellow/60664%09yellow/296710%09yellow/363925%09yellow/364786%09yellow/170921%09yellow/29369%09yellow/257645%09yellow/315744%09yellow/60663%09yellow/360891%09yellow/79433%09yellow/25022%09yellow/296313%09yellow/114517%09yellow/685936%09yellow/305679%09yellow/291926%09yellow/170582%09yellow/11755…	34	882	221	7808	1.37645	79114;54250;81531;291245;60664;296710;363925;364786;170921;29369;257645;315744;60663;360891;79433;25022;296313;114517;685936;305679;291926;170582;117558;288057;63836;297173;682507;60464;286928;81008;25444;24629;304813;299611	Fgfr1;Fgf2;Pfn2;Actn2;Pik3r3;Arpc5l;Myl2;Itga8;Itga2;Fgf18;Itgb5;Itga11;Insrr;Enah;Myh10;Fgfr2;Myl9;Itga6;Pfn3;Vcl;Mylk3;Fgf19;Mylk2;Mylk;Actn4;RSA-14-44;Wasl;Fgf16;Abi2;Itga7;Fgf9;Pdgfrb;Ppp1r12b;Apc2	0.0584114	1.2335	0.226857
path:rno00630	Glyoxylate and dicarboxylate metabolism	http://www.kegg.jp/kegg-bin/show_pathway?rno00630/688283%09yellow/170587%09yellow/81829%09yellow/24551%09yellow/79250%09yellow/25014%09yellow/687008%09yellow	7	882	28	7808	2.22286	688283;170587;81829;24551;79250;25014;687008	Afmid;Cs;Mdh2;Mdh1;Aco2;Acat1;Pcca	0.0585705	1.23232	0.226857
path:rno04960	Aldosterone-regulated sodium reabsorption	http://www.kegg.jp/kegg-bin/show_pathway?rno04960/24680%09yellow/60664%09yellow/25023%09yellow/116501%09yellow/29639%09yellow/25650%09yellow/25672%09yellow/25467%09yellow/24212%09yellow	9	882	41	7808	1.95298	24680;60664;25023;116501;29639;25650;25672;25467;24212	Prkca;Pik3r3;Prkcb;Slc9a3r2;Fxyd2;Atp1b1;Nr3c2;Irs1;Atp1a2	0.0619201	1.20817	0.2365
path:rno04723	Retrograde endocannabinoid signaling	http://www.kegg.jp/kegg-bin/show_pathway?rno04723/24680%09yellow/50599%09yellow/25023%09yellow/24239%09yellow/29628%09yellow/24654%09yellow/25031%09yellow/60449%09yellow/50664%09yellow/84556%09yellow/64508%09yellow/296757%09yellow/81658%09yellow/64199%09yellow/64532%09yellow/25636%09yellow/29254%09yellow/84420%09yellow	18	882	104	7808	1.54327	24680;50599;25023;24239;29628;24654;25031;60449;50664;84556;64508;296757;81658;64199;64532;25636;29254;84420	Prkca;Kcnj3;Prkcb;Cacna1c;Gria3;Plcb1;Plcb4;Gnb3;Gnao1;Rims1;Adcy3;Napepld;Gabrp;Gng11;Adcy5;Prkaca;Mgll;Adcy7	0.0665523	1.17684	0.245397
path:rno00062	Fatty acid elongation	http://www.kegg.jp/kegg-bin/show_pathway?rno00062/171402%09yellow/680115%09yellow/170670%09yellow/191576%09yellow/192272%09yellow/681337%09yellow/361895%09yellow	7	882	29	7808	2.14593	171402;680115;170670;191576;192272;681337;361895	Elovl6;Hacd1;Hadha;Tecr;Acot2;Acot4;Elovl7	0.0666268	1.17635	0.245397
path:rno05217	Basal cell carcinoma	http://www.kegg.jp/kegg-bin/show_pathway?rno05217/282582%09yellow/64558%09yellow/679869%09yellow/140589%09yellow/116466%09yellow/140588%09yellow/24881%09yellow/161452%09yellow/363595%09yellow/317674%09yellow/299611%09yellow	11	882	55	7808	1.78025	282582;64558;679869;140589;116466;140588;24881;161452;363595;317674;299611	Wnt5b;Fzd4;Tcf7l2;Gli1;Wnt2b;Gli3;Wnt1;Lef1;Tcf7;Fzd5;Apc2	0.0669264	1.1744	0.245397
path:rno01230	Biosynthesis of amino acids	http://www.kegg.jp/kegg-bin/show_pathway?rno01230/25630%09yellow/361755%09yellow/65152%09yellow/361596%09yellow/170587%09yellow/24401%09yellow/24849%09yellow/287877%09yellow/24191%09yellow/25438%09yellow/79250%09yellow/64203%09yellow/24959%09yellow/25179%09yellow/114096%09yellow	15	882	83	7808	1.61025	25630;361755;65152;361596;170587;24401;24849;287877;24191;25438;79250;64203;24959;25179;114096	Pkm;Aldh18a1;Pfkm;Idh2;Cs;Got1;Tpi1;Pycr1;Aldoc;Eno3;Aco2;Bcat2;Pgam2;Idh3g;Idh3a	0.0686357	1.16345	0.248353
path:rno00130	Ubiquinone and other terpenoid-quinone biosynthesis	http://www.kegg.jp/kegg-bin/show_pathway?rno00130/304542%09yellow/29309%09yellow/81716%09yellow/25249%09yellow	4	882	12	7808	2.95976	304542;29309;81716;25249	Coq5;Coq3;Ggcx;Coq7	0.071341	1.14666	0.254789
path:rno04727	GABAergic synapse	http://www.kegg.jp/kegg-bin/show_pathway?rno04727/24680%09yellow/25023%09yellow/24239%09yellow/252919%09yellow/24380%09yellow/170567%09yellow/171086%09yellow/60449%09yellow/50664%09yellow/64508%09yellow/81658%09yellow/64199%09yellow/64532%09yellow/25636%09yellow/171163%09yellow/84420%09yellow	16	882	91	7808	1.56678	24680;25023;24239;252919;24380;170567;171086;60449;50664;64508;81658;64199;64532;25636;171163;84420	Prkca;Prkcb;Cacna1c;Slc38a3;Gad2;Slc38a1;Trak2;Gnb3;Gnao1;Adcy3;Gabrp;Gng11;Adcy5;Prkaca;Slc6a13;Adcy7	0.0729467	1.13699	0.257184
path:rno04918	Thyroid hormone synthesis	http://www.kegg.jp/kegg-bin/show_pathway?rno04918/24680%09yellow/25023%09yellow/24654%09yellow/29639%09yellow/25031%09yellow/362339%09yellow/25650%09yellow/25617%09yellow/64508%09yellow/64532%09yellow/25636%09yellow/84420%09yellow/24212%09yellow	13	882	70	7808	1.65369	24680;25023;24654;29639;25031;362339;25650;25617;64508;64532;25636;84420;24212	Prkca;Prkcb;Plcb1;Fxyd2;Plcb4;Creb3l2;Atp1b1;Hspa5;Adcy3;Adcy5;Prkaca;Adcy7;Atp1a2	0.0742873	1.12909	0.258595
path:rno05203	Viral carcinogenesis	http://www.kegg.jp/kegg-bin/show_pathway?rno05203/24973%09yellow/25630%09yellow/24737%09yellow/291245%09yellow/60664%09yellow/360481%09yellow/414270%09yellow/684444%09yellow/294228%09yellow/414819%09yellow/361787%09yellow/293624%09yellow/362339%09yellow/414789%09yellow/414779%09yellow/360739%09yellow/406194%09yellow/414793%09yellow/309607%09yellow/100188935%09yellow/58919%09yellow/64647%09yellow/…	35	882	236	7808	1.32582	24973;25630;24737;291245;60664;360481;414270;684444;294228;414819;361787;293624;362339;414789;414779;360739;406194;414793;309607;100188935;58919;64647;680097;680312;63836;362268;64033;297173;301066;294230;25636;414791;368153;306945;691488	RT1-A1;Pkm;RT1-EC2;Actn2;Pik3r3;Dnaja3;RT1-CE14;LOC684444;RT1-S3;RT1-CE16;RT1-T24-1;Irf7;Creb3l2;RT1-CE15;RT1-CE2;Ranbp1;RT1-T18;RT1-CE3;RT1-CE5;Rt1.aa;Ccnd1;Hist1h2bl;LOC680097;Hist1h2bk;Actn4;Rbpjl;Ccnd2;RSA-14-44;Ccr8;Mrps18b;Prkaca;RT1-CE11;RT1-CE7;Hist1h2bh;Hist3h2bb	0.0797491	1.09827	0.274137
path:rno05032	Morphine addiction	http://www.kegg.jp/kegg-bin/show_pathway?rno05032/24680%09yellow/50599%09yellow/50678%09yellow/25023%09yellow/81744%09yellow/81529%09yellow/60449%09yellow/50664%09yellow/64508%09yellow/140929%09yellow/81658%09yellow/64199%09yellow/63885%09yellow/64532%09yellow/25636%09yellow/84420%09yellow	16	882	93	7808	1.53269	24680;50599;50678;25023;81744;81529;60449;50664;64508;140929;81658;64199;63885;64532;25636;84420	Prkca;Kcnj3;Pde3a;Prkcb;Pde7a;Pde1a;Gnb3;Gnao1;Adcy3;Pde7b;Gabrp;Gng11;Pde10a;Adcy5;Prkaca;Adcy7	0.0832201	1.07977	0.282538
path:rno05310	Asthma	http://www.kegg.jp/kegg-bin/show_pathway?rno05310/365542%09yellow/24984%09yellow/688090%09yellow/303414%09yellow/294269%09yellow/294270%09yellow/309622%09yellow	7	882	31	7808	2.00697	365542;24984;688090;303414;294269;294270;309622	RT1-DOb;RT1-DOa;LOC688090;Epx;RT1-Da;RT1-Db1;RT1-Bb	0.0846401	1.07242	0.283854
path:rno00592	alpha-Linolenic acid metabolism	http://www.kegg.jp/kegg-bin/show_pathway?rno00592/311341%09yellow/29359%09yellow/691813%09yellow/24913%09yellow/29526%09yellow/29354%09yellow	6	882	25	7808	2.13233	311341;29359;691813;24913;29526;29354	Pla2g4b;Pla2g10;LOC691813;Pla2g16;Pla2g1b;Pla2g5	0.0878744	1.05614	0.29115
path:rno04144	Endocytosis	http://www.kegg.jp/kegg-bin/show_pathway?rno04144/24973%09yellow/24737%09yellow/306380%09yellow/414270%09yellow/24716%09yellow/300438%09yellow/117550%09yellow/81918%09yellow/296710%09yellow/294228%09yellow/414819%09yellow/361787%09yellow/362719%09yellow/171565%09yellow/414789%09yellow/414779%09yellow/25704%09yellow/307237%09yellow/690037%09yellow/81760%09yellow/406194%09yellow/25022%09yellow/2571…	41	882	287	7808	1.27756	24973;24737;306380;414270;24716;300438;117550;81918;296710;294228;414819;361787;362719;171565;414789;414779;25704;307237;690037;81760;406194;25022;25717;64678;29161;60460;414793;59323;309607;100188935;81809;297173;682507;307500;414791;368153;361916;687208;29496;305367;171381	RT1-A1;RT1-EC2;Psd3;RT1-CE14;Ret;Ldlr;Kif5b;Pard3;Arpc5l;RT1-S3;RT1-CE16;RT1-T24-1;Asap2;Stambp;RT1-CE15;RT1-CE2;Il2ra;Pard6g;Izumo1r;Grk1;RT1-T18;Fgfr2;Tgfb3;Tfrc;Cav3;Hspa2;RT1-CE3;Erbb4;RT1-CE5;Rt1.aa;Tgfb2;RSA-14-44;Wasl;Psd2;RT1-CE11;RT1-CE7;Chmp4c;Vps37d;Erbb3;Arap2;Psd	0.0921085	1.0357	0.297708
path:rno00564	Glycerophospholipid metabolism	http://www.kegg.jp/kegg-bin/show_pathway?rno00564/311341%09yellow/29359%09yellow/25062%09yellow/306582%09yellow/89841%09yellow/691813%09yellow/24913%09yellow/25666%09yellow/362702%09yellow/313977%09yellow/367745%09yellow/24530%09yellow/406165%09yellow/29526%09yellow/287644%09yellow/29354%09yellow	16	882	95	7808	1.50004	311341;29359;25062;306582;89841;691813;24913;25666;362702;313977;367745;24530;406165;29526;287644;29354	Pla2g4b;Pla2g10;Gpd2;Agpat5;Pcyt2;LOC691813;Pla2g16;Dgkg;Lclat1;Lpin1;Dgkk;Lcat;Agpat1;Pla2g1b;Phospho1;Pla2g5	0.0943862	1.02509	0.297708
path:rno05200	Pathways in cancer	http://www.kegg.jp/kegg-bin/show_pathway?rno05200/79114%09yellow/25124%09yellow/24680%09yellow/54250%09yellow/25473%09yellow/282582%09yellow/60664%09yellow/25023%09yellow/24716%09yellow/24224%09yellow/363457%09yellow/24654%09yellow/305078%09yellow/310999%09yellow/83785%09yellow/25031%09yellow/170921%09yellow/64558%09yellow/29369%09yellow/361839%09yellow/679869%09yellow/140589%09yellow/363265%09ye…	55	882	400	7808	1.23168	79114;25124;24680;54250;25473;282582;60664;25023;24716;24224;363457;24654;305078;310999;83785;25031;170921;64558;29369;361839;679869;140589;363265;116466;60449;24368;117036;83574;140588;25022;25717;114517;24881;161452;58919;64508;361258;170582;60427;64199;81809;297173;363458;64532;60464;25636;24929;363595;25444;84420;24629;317674;299611;25309;299331	Fgfr1;Stat1;Prkca;Fgf2;Lamb2;Wnt5b;Pik3r3;Prkcb;Ret;Bcl2;Col4a5;Plcb1;Lamb3;Plekhg5;Vegfa;Plcb4;Itga2;Fzd4;Fgf18;Ctnna3;Tcf7l2;Gli1;Col4a3;Wnt2b;Gnb3;Fh;Lamc1;Rxrg;Gli3;Fgfr2;Tgfb3;Itga6;Wnt1;Lef1;Ccnd1;Adcy3;Cul2;Fgf19;Kitlg;Gng11;Tgfb2;RSA-14-44;Col4a6;Adcy5;Fgf16;Prkaca;Ptger3;Tcf7;Fgf9;Adcy7;Pdgfrb;Fzd5;Apc2;Cycs;Hsp90aa1	0.0944213	1.02493	0.297708
path:rno05034	Alcoholism	http://www.kegg.jp/kegg-bin/show_pathway?rno05034/498753%09yellow/684444%09yellow/170796%09yellow/500987%09yellow/690795%09yellow/362339%09yellow/191573%09yellow/60449%09yellow/306970%09yellow/25693%09yellow/50664%09yellow/24311%09yellow/310678%09yellow/63997%09yellow/680615%09yellow/64647%09yellow/680097%09yellow/502129%09yellow/100360880%09yellow/680312%09yellow/25050%09yellow/64199%09yellow/64…	27	882	178	7808	1.35364	498753;684444;170796;500987;690795;362339;191573;60449;306970;25693;50664;24311;310678;63997;680615;64647;680097;502129;100360880;680312;25050;64199;64532;25636;306945;291159;691488	Hist1h2af;LOC684444;Grin3b;H2afx;H2afj;Creb3l2;Grin3a;Gnb3;Hist1h2an;Slc18a1;Gnao1;Ddc;Hist2h3c2;Slc29a1;Hist1h2ak;Hist1h2bl;LOC680097;Hist1h2ai;Fosb;Hist1h2bk;Camk4;Gng11;Adcy5;Prkaca;Hist1h2bh;Hist1h2ail1;Hist3h2bb	0.0944946	1.02459	0.297708
path:rno05168	Herpes simplex infection	http://www.kegg.jp/kegg-bin/show_pathway?rno05168/24973%09yellow/25124%09yellow/192183%09yellow/24737%09yellow/414270%09yellow/360704%09yellow/689890%09yellow/294228%09yellow/414819%09yellow/361787%09yellow/365542%09yellow/293624%09yellow/24984%09yellow/688090%09yellow/414789%09yellow/414779%09yellow/499801%09yellow/288568%09yellow/406194%09yellow/414793%09yellow/309607%09yellow/100188935%09yello…	32	882	217	7808	1.31695	24973;25124;192183;24737;414270;360704;689890;294228;414819;361787;365542;293624;24984;688090;414789;414779;499801;288568;406194;414793;309607;100188935;294269;24811;56824;25599;294270;309622;414791;368153;25309;363938	RT1-A1;Stat1;Pvrl1;RT1-EC2;RT1-CE14;Hmgn1;Srsf1;RT1-S3;RT1-CE16;RT1-T24-1;RT1-DOb;Irf7;RT1-DOa;LOC688090;RT1-CE15;RT1-CE2;Ifih1;Pilra;RT1-T18;RT1-CE3;RT1-CE5;Rt1.aa;RT1-Da;Tap1;Ifit1;Cd74;RT1-Db1;RT1-Bb;RT1-CE11;RT1-CE7;Cycs;Oas2	0.0952666	1.02106	0.297708
path:rno00500	Starch and sucrose metabolism	http://www.kegg.jp/kegg-bin/show_pathway?rno00500/25059%09yellow/303565%09yellow/24203%09yellow/29623%09yellow/497039%09yellow/25058%09yellow/24645%09yellow/24701%09yellow/690987%09yellow/85496%09yellow	10	882	53	7808	1.67799	25059;303565;24203;29623;497039;25058;24645;24701;690987;85496	Hk2;G6pc3;Amy1a;Ugt2b37;Amy2a3;Hk1;Pgm1;Pygm;Gys1;Enpp1	0.101349	0.994183	0.313156
path:rno05206	MicroRNAs in cancer	http://www.kegg.jp/kegg-bin/show_pathway?rno05206/24680%09yellow/25705%09yellow/25023%09yellow/29332%09yellow/24224%09yellow/497672%09yellow/25567%09yellow/24851%09yellow/313488%09yellow/83785%09yellow/25648%09yellow/252971%09yellow/58919%09yellow/29340%09yellow/64033%09yellow/81809%09yellow/297173%09yellow/25467%09yellow/29496%09yellow/314930%09yellow/24629%09yellow/299611%09yellow	22	882	143	7808	1.3712	24680;25705;25023;29332;24224;497672;25567;24851;313488;83785;25648;252971;58919;29340;64033;81809;297173;25467;29496;314930;24629;299611	Prkca;Zeb1;Prkcb;Stmn1;Bcl2;Brca1;Tnr;Tpm1;Reck;Vegfa;Slc7a1;Socs1;Ccnd1;Prkce;Ccnd2;Tgfb2;RSA-14-44;Irs1;Erbb3;Zfpm2;Pdgfrb;Apc2	0.110612	0.956198	0.335857
path:rno04640	Hematopoietic cell lineage	http://www.kegg.jp/kegg-bin/show_pathway?rno04640/300678%09yellow/305081%09yellow/245983%09yellow/497761%09yellow/170921%09yellow/315609%09yellow/25704%09yellow/114517%09yellow/171040%09yellow/64678%09yellow/294269%09yellow/60427%09yellow/294270%09yellow/24930%09yellow	14	882	83	7808	1.50117	300678;305081;245983;497761;170921;315609;25704;114517;171040;64678;294269;60427;294270;24930	Cd3g;Cd34;Il11ra1;Cd2;Itga2;Cd3e;Il2ra;Itga6;Il11;Tfrc;RT1-Da;Kitlg;RT1-Db1;Cd8a	0.111431	0.952994	0.335857
path:rno00230	Purine metabolism	http://www.kegg.jp/kegg-bin/show_pathway?rno00230/25630%09yellow/117533%09yellow/50678%09yellow/311833%09yellow/81744%09yellow/66012%09yellow/81529%09yellow/59294%09yellow/502374%09yellow/681193%09yellow/306012%09yellow/64467%09yellow/64508%09yellow/140929%09yellow/24184%09yellow/314312%09yellow/117544%09yellow/24645%09yellow/85242%09yellow/315150%09yellow/63885%09yellow/64532%09yellow/24183%09ye…	27	882	182	7808	1.32319	25630;117533;50678;311833;81744;66012;81529;59294;502374;681193;306012;64467;64508;140929;24184;314312;117544;24645;85242;315150;63885;64532;24183;85496;84420;361102;85260	Pkm;Gmpr;Pde3a;Ak8;Pde7a;Gucy1a2;Pde1a;Pold1;Polr2l;LOC681193;Polr3d;Entpd2;Adcy3;Pde7b;Ak2;Entpd5;Ppat;Pgm1;Pola2;Adsl;Pde10a;Adcy5;Ak1;Enpp1;Adcy7;Polr3a;Entpd6	0.112359	0.949391	0.335857
path:rno00280	Valine, leucine and isoleucine degradation	http://www.kegg.jp/kegg-bin/show_pathway?rno00280/301384%09yellow/64304%09yellow/64040%09yellow/170670%09yellow/690163%09yellow/64203%09yellow/24158%09yellow/25014%09yellow/29637%09yellow/687008%09yellow	10	882	55	7808	1.61656	301384;64304;64040;170670;690163;64203;24158;25014;29637;687008	Hibch;Acads;Aldh9a1;Hadha;Oxct1;Bcat2;Acadm;Acat1;Hmgcs1;Pcca	0.118671	0.925655	0.348584
path:rno04340	Hedgehog signaling pathway	http://www.kegg.jp/kegg-bin/show_pathway?rno04340/282582%09yellow/140589%09yellow/116466%09yellow/140588%09yellow/683470%09yellow/24881%09yellow/84380%09yellow/64462%09yellow/25636%09yellow	9	882	48	7808	1.66667	282582;140589;116466;140588;683470;24881;84380;64462;25636	Wnt5b;Gli1;Wnt2b;Gli3;Gas1;Wnt1;Dhh;Csnk1d;Prkaca	0.119152	0.923897	0.348584
path:rno04015	Rap1 signaling pathway	http://www.kegg.jp/kegg-bin/show_pathway?rno04015/79114%09yellow/24680%09yellow/54250%09yellow/81531%09yellow/60664%09yellow/25023%09yellow/25261%09yellow/114633%09yellow/81918%09yellow/24654%09yellow/83785%09yellow/25031%09yellow/313644%09yellow/29369%09yellow/307237%09yellow/59326%09yellow/50664%09yellow/25022%09yellow/114495%09yellow/685936%09yellow/24596%09yellow/64508%09yellow/170582%09yello…	31	882	216	7808	1.28037	79114;24680;54250;81531;60664;25023;25261;114633;81918;24654;83785;25031;313644;29369;307237;59326;50664;25022;114495;685936;24596;64508;170582;60427;297173;64532;60464;246212;25444;84420;24629	Fgfr1;Prkca;Fgf2;Pfn2;Pik3r3;Prkcb;Id1;Plce1;Pard3;Plcb1;Vegfa;Plcb4;Rap1gap;Fgf18;Pard6g;Rapgef3;Gnao1;Fgfr2;Map2k6;Pfn3;Ngfr;Adcy3;Fgf19;Kitlg;RSA-14-44;Adcy5;Fgf16;Sipa1l1;Fgf9;Adcy7;Pdgfrb	0.124353	0.905344	0.359969
path:rno00250	Alanine, aspartate and glutamate metabolism	http://www.kegg.jp/kegg-bin/show_pathway?rno00250/24380%09yellow/641316%09yellow/24401%09yellow/685325%09yellow/291133%09yellow/117544%09yellow/315150%09yellow	7	882	35	7808	1.77669	24380;641316;24401;685325;291133;117544;315150	Gad2;Aldh4a1;Got1;Ddo;Aldh5a1;Ppat;Adsl	0.128113	0.892408	0.366989
path:rno05210	Colorectal cancer	http://www.kegg.jp/kegg-bin/show_pathway?rno05210/60664%09yellow/24224%09yellow/679869%09yellow/25717%09yellow/161452%09yellow/58919%09yellow/81809%09yellow/297173%09yellow/363595%09yellow/299611%09yellow/25309%09yellow	11	882	64	7808	1.52813	60664;24224;679869;25717;161452;58919;81809;297173;363595;299611;25309	Pik3r3;Bcl2;Tcf7l2;Tgfb3;Lef1;Ccnd1;Tgfb2;RSA-14-44;Tcf7;Apc2;Cycs	0.135034	0.869557	0.382828
path:rno01040	Biosynthesis of unsaturated fatty acids	http://www.kegg.jp/kegg-bin/show_pathway?rno01040/171402%09yellow/680115%09yellow/170670%09yellow/191576%09yellow/192272%09yellow/681337%09yellow	6	882	29	7808	1.83727	171402;680115;170670;191576;192272;681337	Elovl6;Hacd1;Hadha;Tecr;Acot2;Acot4	0.138168	0.859593	0.3838
path:rno05216	Thyroid cancer	http://www.kegg.jp/kegg-bin/show_pathway?rno05216/24716%09yellow/679869%09yellow/83574%09yellow/161452%09yellow/58919%09yellow/363595%09yellow	6	882	29	7808	1.83727	24716;679869;83574;161452;58919;363595	Ret;Tcf7l2;Rxrg;Lef1;Ccnd1;Tcf7	0.138168	0.859593	0.3838
path:rno04726	Serotonergic synapse	http://www.kegg.jp/kegg-bin/show_pathway?rno04726/24680%09yellow/50599%09yellow/25023%09yellow/311341%09yellow/24239%09yellow/24654%09yellow/25290%09yellow/65180%09yellow/25031%09yellow/691813%09yellow/60449%09yellow/59326%09yellow/25693%09yellow/50664%09yellow/24311%09yellow/64199%09yellow/64532%09yellow/25636%09yellow/313375%09yellow	19	882	126	7808	1.34229	24680;50599;25023;311341;24239;24654;25290;65180;25031;691813;60449;59326;25693;50664;24311;64199;64532;25636;313375	Prkca;Kcnj3;Prkcb;Pla2g4b;Cacna1c;Plcb1;Alox5;Kcnd2;Plcb4;LOC691813;Gnb3;Rapgef3;Slc18a1;Gnao1;Ddc;Gng11;Adcy5;Prkaca;Cyp2j3	0.14736	0.83162	0.40524
path:rno00524	Butirosin and neomycin biosynthesis	http://www.kegg.jp/kegg-bin/show_pathway?rno00524/25059%09yellow/25058%09yellow	2	882	5	7808	3.54682	25059;25058	Hk2;Hk1	0.15336	0.814286	0.416176
path:rno00590	Arachidonic acid metabolism	http://www.kegg.jp/kegg-bin/show_pathway?rno00590/25526%09yellow/311341%09yellow/29359%09yellow/25290%09yellow/58962%09yellow/691813%09yellow/24913%09yellow/65030%09yellow/56266%09yellow/311865%09yellow/29526%09yellow/313375%09yellow/29354%09yellow	13	882	81	7808	1.42708	25526;311341;29359;25290;58962;691813;24913;65030;56266;311865;29526;313375;29354	Ptgds;Pla2g4b;Pla2g10;Alox5;Hpgds;LOC691813;Pla2g16;Ephx2;Cyp4f1;Ptges2;Pla2g1b;Cyp2j3;Pla2g5	0.154363	0.811456	0.416176
path:rno04540	Gap junction	http://www.kegg.jp/kegg-bin/show_pathway?rno04540/24680%09yellow/25023%09yellow/24654%09yellow/66012%09yellow/25031%09yellow/316531%09yellow/64508%09yellow/64462%09yellow/500377%09yellow/64532%09yellow/25636%09yellow/29213%09yellow/84420%09yellow/24629%09yellow	14	882	89	7808	1.39888	24680;25023;24654;66012;25031;316531;64508;64462;500377;64532;25636;29213;84420;24629	Prkca;Prkcb;Plcb1;Gucy1a2;Plcb4;Tuba4a;Adcy3;Csnk1d;Tuba8;Adcy5;Prkaca;Tubb4a;Adcy7;Pdgfrb	0.158069	0.801152	0.42203
path:rno00561	Glycerolipid metabolism	http://www.kegg.jp/kegg-bin/show_pathway?rno00561/64040%09yellow/306582%09yellow/25666%09yellow/362702%09yellow/313977%09yellow/367745%09yellow/24538%09yellow/406165%09yellow/296972%09yellow/29254%09yellow	10	882	60	7808	1.48089	64040;306582;25666;362702;313977;367745;24538;406165;296972;29254	Aldh9a1;Agpat5;Dgkg;Lclat1;Lpin1;Dgkk;Lipc;Agpat1;Akr1b10;Mgll	0.168554	0.77326	0.43747
path:rno04923	Regulation of lipolysis in adipocytes	http://www.kegg.jp/kegg-bin/show_pathway?rno04923/60664%09yellow/25330%09yellow/24913%09yellow/64508%09yellow/25467%09yellow/64532%09yellow/25636%09yellow/24929%09yellow/29254%09yellow/84420%09yellow	10	882	60	7808	1.48089	60664;25330;24913;64508;25467;64532;25636;24929;29254;84420	Pik3r3;Lipe;Pla2g16;Adcy3;Irs1;Adcy5;Prkaca;Ptger3;Mgll;Adcy7	0.168554	0.77326	0.43747
path:rno04152	AMPK signaling pathway	http://www.kegg.jp/kegg-bin/show_pathway?rno04152/60664%09yellow/65152%09yellow/116719%09yellow/25756%09yellow/29412%09yellow/303565%09yellow/362339%09yellow/25330%09yellow/360827%09yellow/85239%09yellow/58919%09yellow/25139%09yellow/24638%09yellow/24640%09yellow/25467%09yellow/83516%09yellow/690987%09yellow/363122%09yellow/78975%09yellow	19	882	129	7808	1.31056	60664;65152;116719;25756;29412;303565;362339;25330;360827;85239;58919;25139;24638;24640;25467;83516;690987;363122;78975	Pik3r3;Pfkm;Acacb;Cpt1b;Adra1a;G6pc3;Creb3l2;Lipe;Ulk1;Mlycd;Ccnd1;Slc2a4;Pfkfb1;Pfkfb2;Irs1;Ppargc1a;Gys1;Ppp2r3a;Prkaa2	0.168625	0.773078	0.43747
path:rno00910	Nitrogen metabolism	http://www.kegg.jp/kegg-bin/show_pathway?rno00910/288360%09yellow/29242%09yellow/298657%09yellow/54232%09yellow	4	882	18	7808	1.97165	288360;29242;298657;54232	Car15;Car4;Car6;Car3	0.178323	0.748792	0.458307
path:rno00052	Galactose metabolism	http://www.kegg.jp/kegg-bin/show_pathway?rno00052/65152%09yellow/25059%09yellow/303565%09yellow/25058%09yellow/24645%09yellow/296972%09yellow	6	882	32	7808	1.66438	65152;25059;303565;25058;24645;296972	Pfkm;Hk2;G6pc3;Hk1;Pgm1;Akr1b10	0.18293	0.737716	0.465793
path:rno05205	Proteoglycans in cancer	http://www.kegg.jp/kegg-bin/show_pathway?rno05205/79114%09yellow/24680%09yellow/54250%09yellow/24483%09yellow/282582%09yellow/60664%09yellow/29169%09yellow/25023%09yellow/114633%09yellow/362036%09yellow/83785%09yellow/170921%09yellow/64558%09yellow/257645%09yellow/58920%09yellow/116466%09yellow/306204%09yellow/25615%09yellow/29161%09yellow/24881%09yellow/59323%09yellow/58919%09yellow/81809%09yell…	28	882	204	7808	1.22212	79114;24680;54250;24483;282582;60664;29169;25023;114633;362036;83785;170921;64558;257645;58920;116466;306204;25615;29161;24881;59323;58919;81809;297173;25636;29496;304813;317674	Fgfr1;Prkca;Fgf2;Igf2;Wnt5b;Pik3r3;Vtn;Prkcb;Plce1;Ank2;Vegfa;Itga2;Fzd4;Itgb5;Gpc1;Wnt2b;Flnb;Sdc2;Cav3;Wnt1;Erbb4;Ccnd1;Tgfb2;RSA-14-44;Prkaca;Erbb3;Ppp1r12b;Fzd5	0.189875	0.721532	0.468821
path:rno05030	Cocaine addiction	http://www.kegg.jp/kegg-bin/show_pathway?rno05030/170796%09yellow/362339%09yellow/191573%09yellow/25693%09yellow/24311%09yellow/100360880%09yellow/64532%09yellow/25636%09yellow	8	882	47	7808	1.51147	170796;362339;191573;25693;24311;100360880;64532;25636	Grin3b;Creb3l2;Grin3a;Slc18a1;Ddc;Fosb;Adcy5;Prkaca	0.190257	0.720659	0.468821
path:rno04672	Intestinal immune network for IgA production	http://www.kegg.jp/kegg-bin/show_pathway?rno04672/499415%09yellow/365542%09yellow/24984%09yellow/688090%09yellow/500910%09yellow/294269%09yellow/294270%09yellow/309622%09yellow	8	882	47	7808	1.51147	499415;365542;24984;688090;500910;294269;294270;309622	Icoslg;RT1-DOb;RT1-DOa;LOC688090;Tnfrsf13c;RT1-Da;RT1-Db1;RT1-Bb	0.190257	0.720659	0.468821
path:rno04730	Long-term depression	http://www.kegg.jp/kegg-bin/show_pathway?rno04730/24680%09yellow/25023%09yellow/311341%09yellow/29628%09yellow/24654%09yellow/66012%09yellow/25031%09yellow/691813%09yellow/114207%09yellow/50664%09yellow	10	882	62	7808	1.43275	24680;25023;311341;29628;24654;66012;25031;691813;114207;50664	Prkca;Prkcb;Pla2g4b;Gria3;Plcb1;Gucy1a2;Plcb4;LOC691813;Ryr1;Gnao1	0.190938	0.719108	0.468821
path:rno00770	Pantothenate and CoA biosynthesis	http://www.kegg.jp/kegg-bin/show_pathway?rno00770/64203%09yellow/294088%09yellow/85496%09yellow/81656%09yellow	4	882	19	7808	1.86764	64203;294088;85496;81656	Bcat2;Pank1;Enpp1;Dpyd	0.199721	0.699576	0.486047
path:rno00591	Linoleic acid metabolism	http://www.kegg.jp/kegg-bin/show_pathway?rno00591/311341%09yellow/29359%09yellow/691813%09yellow/24913%09yellow/29526%09yellow/313375%09yellow/29354%09yellow	7	882	41	7808	1.51551	311341;29359;691813;24913;29526;313375;29354	Pla2g4b;Pla2g10;LOC691813;Pla2g16;Pla2g1b;Cyp2j3;Pla2g5	0.209882	0.678026	0.506293
path:rno05222	Small cell lung cancer	http://www.kegg.jp/kegg-bin/show_pathway?rno05222/25473%09yellow/60664%09yellow/24224%09yellow/363457%09yellow/305078%09yellow/170921%09yellow/363265%09yellow/117036%09yellow/83574%09yellow/114517%09yellow/58919%09yellow/363458%09yellow/25309%09yellow	13	882	88	7808	1.31238	25473;60664;24224;363457;305078;170921;363265;117036;83574;114517;58919;363458;25309	Lamb2;Pik3r3;Bcl2;Col4a5;Lamb3;Itga2;Col4a3;Lamc1;Rxrg;Itga6;Ccnd1;Col4a6;Cycs	0.222121	0.65341	0.531106
path:rno04611	Platelet activation	http://www.kegg.jp/kegg-bin/show_pathway?rno04611/60664%09yellow/311341%09yellow/499723%09yellow/24654%09yellow/66012%09yellow/25031%09yellow/29393%09yellow/170921%09yellow/691813%09yellow/25654%09yellow/291926%09yellow/64508%09yellow/117558%09yellow/288057%09yellow/297173%09yellow/64532%09yellow/25636%09yellow/85250%09yellow/84420%09yellow	19	882	136	7808	1.24197	60664;311341;499723;24654;66012;25031;29393;170921;691813;25654;291926;64508;117558;288057;297173;64532;25636;85250;84420	Pik3r3;Pla2g4b;Col24a1;Plcb1;Gucy1a2;Plcb4;Col1a1;Itga2;LOC691813;Col11a1;Mylk3;Adcy3;Mylk2;Mylk;RSA-14-44;Adcy5;Prkaca;Col5a2;Adcy7	0.22403	0.649693	0.531106
path:rno05020	Prion diseases	http://www.kegg.jp/kegg-bin/show_pathway?rno05020/156117%09yellow/24586%09yellow/117036%09yellow/25617%09yellow/24686%09yellow/25636%09yellow	6	882	35	7808	1.52114	156117;24586;117036;25617;24686;25636	Casp12;Ncam1;Lamc1;Hspa5;Prnp;Prkaca	0.232556	0.633473	0.546605
path:rno00532	Glycosaminoglycan biosynthesis - chondroitin sulfate / dermatan sulfate	http://www.kegg.jp/kegg-bin/show_pathway?rno00532/84468%09yellow/64133%09yellow/296733%09yellow/316533%09yellow	4	882	21	7808	1.68934	84468;64133;296733;316533	Chst3;Xylt1;Chpf2;Chpf	0.24455	0.611633	0.566419
path:rno00061	Fatty acid biosynthesis	http://www.kegg.jp/kegg-bin/show_pathway?rno00061/116719%09yellow/25288%09yellow/114024%09yellow	3	882	14	7808	1.90005	116719;25288;114024	Acacb;Acsl1;Acsl3	0.245105	0.610648	0.566419
path:rno05144	Malaria	http://www.kegg.jp/kegg-bin/show_pathway?rno05144/24934%09yellow/681309%09yellow/292406%09yellow/25304%09yellow/25717%09yellow/25615%09yellow/683758%09yellow/81809%09yellow/29220%09yellow	9	882	59	7808	1.35401	24934;681309;292406;25304;25717;25615;683758;81809;29220	Klrk1;Thbs3;Thbs2;Comp;Tgfb3;Sdc2;Klrb1c;Tgfb2;Thbs4	0.24969	0.6026	0.572205
path:rno04920	Adipocytokine signaling pathway	http://www.kegg.jp/kegg-bin/show_pathway?rno04920/116719%09yellow/25288%09yellow/25756%09yellow/303565%09yellow/114024%09yellow/25747%09yellow/83574%09yellow/25139%09yellow/25467%09yellow/83516%09yellow/78975%09yellow	11	882	75	7808	1.30215	116719;25288;25756;303565;114024;25747;83574;25139;25467;83516;78975	Acacb;Acsl1;Cpt1b;G6pc3;Acsl3;Ppara;Rxrg;Slc2a4;Irs1;Ppargc1a;Prkaa2	0.253454	0.596101	0.576031
path:rno04962	Vasopressin-regulated water reabsorption	http://www.kegg.jp/kegg-bin/show_pathway?rno04962/24803%09yellow/24221%09yellow/362339%09yellow/64508%09yellow/290798%09yellow/81655%09yellow/25636%09yellow	7	882	44	7808	1.41164	24803;24221;362339;64508;290798;81655;25636	Vamp2;Avp;Creb3l2;Adcy3;Dctn6;Dync1li2;Prkaca	0.256609	0.590728	0.578422
path:rno00310	Lysine degradation	http://www.kegg.jp/kegg-bin/show_pathway?rno00310/364975%09yellow/64040%09yellow/170670%09yellow/360975%09yellow/289081%09yellow/25014%09yellow/299201%09yellow/302553%09yellow	8	882	52	7808	1.36525	364975;64040;170670;360975;289081;25014;299201;302553	Gcdh;Aldh9a1;Hadha;Ogdh;Colgalt2;Acat1;Dlst;Suv39h1	0.260834	0.583635	0.582979
path:rno04750	Inflammatory mediator regulation of TRP channels	http://www.kegg.jp/kegg-bin/show_pathway?rno04750/24680%09yellow/60664%09yellow/25023%09yellow/25364%09yellow/311341%09yellow/24654%09yellow/25031%09yellow/691813%09yellow/114495%09yellow/64508%09yellow/29340%09yellow/116677%09yellow/64532%09yellow/25636%09yellow/84420%09yellow/313375%09yellow	16	882	116	7808	1.22513	24680;60664;25023;25364;311341;24654;25031;691813;114495;64508;29340;116677;64532;25636;84420;313375	Prkca;Pik3r3;Prkcb;Asic2;Pla2g4b;Plcb1;Plcb4;LOC691813;Map2k6;Adcy3;Prkce;F2rl1;Adcy5;Prkaca;Adcy7;Cyp2j3	0.263011	0.580027	0.582979
path:rno04924	Renin secretion	http://www.kegg.jp/kegg-bin/show_pathway?rno04924/50678%09yellow/24239%09yellow/24654%09yellow/83731%09yellow/66012%09yellow/81529%09yellow/25031%09yellow/25240%09yellow/64532%09yellow/25636%09yellow	10	882	68	7808	1.30532	50678;24239;24654;83731;66012;81529;25031;25240;64532;25636	Pde3a;Cacna1c;Plcb1;Kcnma1;Gucy1a2;Pde1a;Plcb4;Aqp1;Adcy5;Prkaca	0.26499	0.57677	0.582979
path:rno04912	GnRH signaling pathway	http://www.kegg.jp/kegg-bin/show_pathway?rno04912/24680%09yellow/25023%09yellow/311341%09yellow/24239%09yellow/24654%09yellow/25031%09yellow/691813%09yellow/114495%09yellow/64508%09yellow/64532%09yellow/25636%09yellow/25447%09yellow/84420%09yellow	13	882	93	7808	1.24101	24680;25023;311341;24239;24654;25031;691813;114495;64508;64532;25636;25447;84420	Prkca;Prkcb;Pla2g4b;Cacna1c;Plcb1;Plcb4;LOC691813;Map2k6;Adcy3;Adcy5;Prkaca;Fshb;Adcy7	0.276903	0.557673	0.604351
path:rno05143	African trypanosomiasis	http://www.kegg.jp/kegg-bin/show_pathway?rno05143/24680%09yellow/25023%09yellow/24654%09yellow/25031%09yellow/66029%09yellow/116677%09yellow	6	882	38	7808	1.4005	24680;25023;24654;25031;66029;116677	Prkca;Prkcb;Plcb1;Plcb4;Ido1;F2rl1	0.28578	0.543969	0.617773
path:rno04010	MAPK signaling pathway	http://www.kegg.jp/kegg-bin/show_pathway?rno04010/79114%09yellow/24680%09yellow/54250%09yellow/25023%09yellow/81737%09yellow/29332%09yellow/311341%09yellow/24239%09yellow/116457%09yellow/140727%09yellow/25112%09yellow/116600%09yellow/29369%09yellow/691813%09yellow/300447%09yellow/306204%09yellow/25022%09yellow/25717%09yellow/114495%09yellow/60587%09yellow/60460%09yellow/29477%09yellow/29717%09yel…	33	882	260	7808	1.1284	79114;24680;54250;25023;81737;29332;311341;24239;116457;140727;25112;116600;29369;691813;300447;306204;25022;25717;114495;60587;60460;29477;29717;170582;81809;60464;25636;499497;25444;300992;29467;24629;25399	Fgfr1;Prkca;Fgf2;Prkcb;Ntf3;Stmn1;Pla2g4b;Cacna1c;Mapk8ip1;Cacng6;Gadd45a;Cacnb2;Fgf18;LOC691813;Ecsit;Flnb;Fgfr2;Tgfb3;Map2k6;Dusp4;Hspa2;Mapt;Cacna1g;Fgf19;Tgfb2;Fgf16;Prkaca;Mef2c;Fgf9;Cacna2d2;Ddit3;Pdgfrb;Cacna2d1	0.287545	0.541294	0.617773
path:rno04070	Phosphatidylinositol signaling system	http://www.kegg.jp/kegg-bin/show_pathway?rno04070/24680%09yellow/60664%09yellow/25023%09yellow/114633%09yellow/24654%09yellow/25031%09yellow/25666%09yellow/365382%09yellow/367745%09yellow/361632%09yellow/54260%09yellow/171088%09yellow/116699%09yellow	13	882	96	7808	1.20176	24680;60664;25023;114633;24654;25031;25666;365382;367745;361632;54260;171088;116699	Prkca;Pik3r3;Prkcb;Plce1;Plcb1;Plcb4;Dgkg;Inpp5a;Dgkk;Pik3c2a;Itpkb;Inpp5j;Inpp4b	0.311693	0.506273	0.65906
path:rno05202	Transcriptional misregulation in cancer	http://www.kegg.jp/kegg-bin/show_pathway?rno05202/25705%09yellow/500453%09yellow/171528%09yellow/287571%09yellow/299138%09yellow/29628%09yellow/25587%09yellow/310483%09yellow/24883%09yellow/83574%09yellow/310678%09yellow/287647%09yellow/25692%09yellow/24596%09yellow/311331%09yellow/299606%09yellow/64033%09yellow/363447%09yellow/499497%09yellow/29467%09yellow/291159%09yellow/362316%09yellow	22	882	171	7808	1.14249	25705;500453;171528;287571;299138;29628;25587;310483;24883;83574;310678;287647;25692;24596;311331;299606;64033;363447;499497;29467;291159;362316	Zeb1;Pax5;Gzmb;Taf15;Six4;Gria3;Id2;Mlf1;Wt1;Rxrg;Hist2h3c2;Hoxb9;Plat;Ngfr;Spint1;Elane;Ccnd2;Tspan7;Mef2c;Ddit3;Hist1h2ail1;Cdk14	0.313967	0.503117	0.65906
path:rno00340	Histidine metabolism	http://www.kegg.jp/kegg-bin/show_pathway?rno00340/64040%09yellow/24311%09yellow/309150%09yellow/266603%09yellow	4	882	24	7808	1.4776	64040;24311;309150;266603	Aldh9a1;Ddc;Carns1;Aldh1a3	0.315131	0.501508	0.65906
path:rno04623	Cytosolic DNA-sensing pathway	http://www.kegg.jp/kegg-bin/show_pathway?rno04623/293624%09yellow/361749%09yellow/502374%09yellow/681193%09yellow/306012%09yellow/304987%09yellow/171091%09yellow/361102%09yellow	8	882	56	7808	1.26708	293624;361749;502374;681193;306012;304987;171091;361102	Irf7;Il33;Polr2l;LOC681193;Polr3d;Aim2;Zbp1;Polr3a	0.322074	0.492044	0.65906
path:rno00270	Cysteine and methionine metabolism	http://www.kegg.jp/kegg-bin/show_pathway?rno00270/24401%09yellow/24534%09yellow/81829%09yellow/24551%09yellow/84596%09yellow/363469%09yellow	6	882	40	7808	1.33014	24401;24534;81829;24551;84596;363469	Got1;Ldhb;Mdh2;Mdh1;Srm;Sms	0.322601	0.491335	0.65906
path:rno04975	Fat digestion and absorption	http://www.kegg.jp/kegg-bin/show_pathway?rno04975/29359%09yellow/24360%09yellow/114628%09yellow/406165%09yellow/29526%09yellow/29354%09yellow	6	882	40	7808	1.33014	29359;24360;114628;406165;29526;29354	Pla2g10;Fabp1;Abcg5;Agpat1;Pla2g1b;Pla2g5	0.322601	0.491335	0.65906
path:rno04915	Estrogen signaling pathway	http://www.kegg.jp/kegg-bin/show_pathway?rno04915/50599%09yellow/60664%09yellow/24654%09yellow/25031%09yellow/362339%09yellow/25149%09yellow/50664%09yellow/60460%09yellow/64508%09yellow/64532%09yellow/25636%09yellow/84420%09yellow/299331%09yellow	13	882	97	7808	1.18922	50599;60664;24654;25031;362339;25149;50664;60460;64508;64532;25636;84420;299331	Kcnj3;Pik3r3;Plcb1;Plcb4;Creb3l2;Esr2;Gnao1;Hspa2;Adcy3;Adcy5;Prkaca;Adcy7;Hsp90aa1	0.323539	0.490074	0.65906
path:rno05215	Prostate cancer	http://www.kegg.jp/kegg-bin/show_pathway?rno05215/79114%09yellow/60664%09yellow/24224%09yellow/362339%09yellow/679869%09yellow/60663%09yellow/25022%09yellow/161452%09yellow/58919%09yellow/363595%09yellow/24629%09yellow/299331%09yellow	12	882	89	7808	1.19628	79114;60664;24224;362339;679869;60663;25022;161452;58919;363595;24629;299331	Fgfr1;Pik3r3;Bcl2;Creb3l2;Tcf7l2;Insrr;Fgfr2;Lef1;Ccnd1;Tcf7;Pdgfrb;Hsp90aa1	0.326603	0.48598	0.66041
path:rno04728	Dopaminergic synapse	http://www.kegg.jp/kegg-bin/show_pathway?rno04728/24680%09yellow/50599%09yellow/25023%09yellow/24239%09yellow/117550%09yellow/29628%09yellow/24654%09yellow/25031%09yellow/362339%09yellow/60449%09yellow/25693%09yellow/50664%09yellow/24311%09yellow/64199%09yellow/64532%09yellow/25636%09yellow/363122%09yellow	17	882	131	7808	1.15174	24680;50599;25023;24239;117550;29628;24654;25031;362339;60449;25693;50664;24311;64199;64532;25636;363122	Prkca;Kcnj3;Prkcb;Cacna1c;Kif5b;Gria3;Plcb1;Plcb4;Creb3l2;Gnb3;Slc18a1;Gnao1;Ddc;Gng11;Adcy5;Prkaca;Ppp2r3a	0.331729	0.479217	0.661409
path:rno05140	Leishmaniasis	http://www.kegg.jp/kegg-bin/show_pathway?rno05140/25124%09yellow/25023%09yellow/365542%09yellow/24984%09yellow/688090%09yellow/25717%09yellow/294269%09yellow/294270%09yellow/309622%09yellow/81809%09yellow	10	882	73	7808	1.21513	25124;25023;365542;24984;688090;25717;294269;294270;309622;81809	Stat1;Prkcb;RT1-DOb;RT1-DOa;LOC688090;Tgfb3;RT1-Da;RT1-Db1;RT1-Bb;Tgfb2	0.332537	0.478159	0.661409
path:rno05321	Inflammatory bowel disease (IBD)	http://www.kegg.jp/kegg-bin/show_pathway?rno05321/25124%09yellow/365542%09yellow/24984%09yellow/688090%09yellow/25717%09yellow/294269%09yellow/294270%09yellow/309622%09yellow/81809%09yellow	9	882	65	7808	1.22807	25124;365542;24984;688090;25717;294269;294270;309622;81809	Stat1;RT1-DOb;RT1-DOa;LOC688090;Tgfb3;RT1-Da;RT1-Db1;RT1-Bb;Tgfb2	0.335302	0.474564	0.661409
path:rno00534	Glycosaminoglycan biosynthesis - heparan sulfate / heparin	http://www.kegg.jp/kegg-bin/show_pathway?rno00534/299907%09yellow/363618%09yellow/64133%09yellow/56819%09yellow	4	882	25	7808	1.41831	299907;363618;64133;56819	Ext1;Hs3st3a1;Xylt1;Extl3	0.339108	0.469662	0.661409
path:rno05323	Rheumatoid arthritis	http://www.kegg.jp/kegg-bin/show_pathway?rno05323/685232%09yellow/83785%09yellow/365542%09yellow/24984%09yellow/688090%09yellow/25717%09yellow/171040%09yellow/368044%09yellow/294269%09yellow/294270%09yellow/309622%09yellow/81809%09yellow	12	882	90	7808	1.18284	685232;83785;365542;24984;688090;25717;171040;368044;294269;294270;309622;81809	Atp6v1a;Vegfa;RT1-DOb;RT1-DOa;LOC688090;Tgfb3;Il11;Atp6v1g2;RT1-Da;RT1-Db1;RT1-Bb;Tgfb2	0.339122	0.469644	0.661409
path:rno04910	Insulin signaling pathway	http://www.kegg.jp/kegg-bin/show_pathway?rno04910/60664%09yellow/25059%09yellow/309513%09yellow/116719%09yellow/360406%09yellow/303565%09yellow/84607%09yellow/25330%09yellow/500036%09yellow/252971%09yellow/25058%09yellow/25139%09yellow/25467%09yellow/83516%09yellow/24701%09yellow/25636%09yellow/690987%09yellow/78975%09yellow	18	882	141	7808	1.13283	60664;25059;309513;116719;360406;303565;84607;25330;500036;252971;25058;25139;25467;83516;24701;25636;690987;78975	Pik3r3;Hk2;Ppp1r3c;Acacb;Ptprf;G6pc3;Socs2;Lipe;Ppp1r3a;Socs1;Hk1;Slc2a4;Irs1;Ppargc1a;Pygm;Prkaca;Gys1;Prkaa2	0.348146	0.458239	0.674226
path:rno00480	Glutathione metabolism	http://www.kegg.jp/kegg-bin/show_pathway?rno00480/361596%09yellow/24609%09yellow/289197%09yellow/81869%09yellow/84596%09yellow/363469%09yellow/24424%09yellow/408206%09yellow	8	882	58	7808	1.22307	361596;24609;289197;81869;84596;363469;24424;408206	Idh2;Odc1;Mgst3;Gstm7;Srm;Sms;Gstm2;Ggt6	0.353656	0.451418	0.680109
path:rno00430	Taurine and hypotaurine metabolism	http://www.kegg.jp/kegg-bin/show_pathway?rno00430/24380%09yellow/408206%09yellow	2	882	11	7808	1.61095	24380;408206	Gad2;Ggt6	0.386027	0.413382	0.737205
path:rno05213	Endometrial cancer	http://www.kegg.jp/kegg-bin/show_pathway?rno05213/60664%09yellow/361839%09yellow/679869%09yellow/161452%09yellow/58919%09yellow/363595%09yellow/299611%09yellow	7	882	52	7808	1.19323	60664;361839;679869;161452;58919;363595;299611	Pik3r3;Ctnna3;Tcf7l2;Lef1;Ccnd1;Tcf7;Apc2	0.391489	0.407281	0.741185
path:rno04670	Leukocyte transendothelial migration	http://www.kegg.jp/kegg-bin/show_pathway?rno04670/24680%09yellow/291245%09yellow/60664%09yellow/25023%09yellow/363925%09yellow/361839%09yellow/83497%09yellow/59326%09yellow/287098%09yellow/296313%09yellow/305679%09yellow/290485%09yellow/63836%09yellow/297173%09yellow/24832%09yellow	15	882	120	7808	1.10842	24680;291245;60664;25023;363925;361839;83497;59326;287098;296313;305679;290485;63836;297173;24832	Prkca;Actn2;Pik3r3;Prkcb;Myl2;Ctnna3;Ocln;Rapgef3;Cldn6;Myl9;Vcl;Cldn10;Actn4;RSA-14-44;Thy1	0.395822	0.4025	0.741185
path:rno00565	Ether lipid metabolism	http://www.kegg.jp/kegg-bin/show_pathway?rno00565/311341%09yellow/29359%09yellow/691813%09yellow/24913%09yellow/29526%09yellow/29354%09yellow	6	882	44	7808	1.20859	311341;29359;691813;24913;29526;29354	Pla2g4b;Pla2g10;LOC691813;Pla2g16;Pla2g1b;Pla2g5	0.397703	0.400441	0.741185
path:rno04014	Ras signaling pathway	http://www.kegg.jp/kegg-bin/show_pathway?rno04014/79114%09yellow/24680%09yellow/54250%09yellow/60664%09yellow/25023%09yellow/311341%09yellow/114633%09yellow/29359%09yellow/207119%09yellow/83785%09yellow/29369%09yellow/691813%09yellow/24913%09yellow/304893%09yellow/288691%09yellow/60449%09yellow/25022%09yellow/24596%09yellow/170582%09yellow/60427%09yellow/64199%09yellow/297173%09yellow/60464%09yel…	28	882	232	7808	1.07066	79114;24680;54250;60664;25023;311341;114633;29359;207119;83785;29369;691813;24913;304893;288691;60449;25022;24596;170582;60427;64199;297173;60464;25636;25444;29526;24629;29354	Fgfr1;Prkca;Fgf2;Pik3r3;Prkcb;Pla2g4b;Plce1;Pla2g10;Rin1;Vegfa;Fgf18;LOC691813;Pla2g16;Rasal2;Ksr2;Gnb3;Fgfr2;Ngfr;Fgf19;Kitlg;Gng11;RSA-14-44;Fgf16;Prkaca;Fgf9;Pla2g1b;Pdgfrb;Pla2g5	0.398892	0.399144	0.741185
path:rno03320	PPAR signaling pathway	http://www.kegg.jp/kegg-bin/show_pathway?rno03320/25288%09yellow/25756%09yellow/114024%09yellow/24360%09yellow/25747%09yellow/79131%09yellow/83574%09yellow/24158%09yellow/25413%09yellow/25287%09yellow	10	882	79	7808	1.12197	25288;25756;114024;24360;25747;79131;83574;24158;25413;25287	Acsl1;Cpt1b;Acsl3;Fabp1;Ppara;Fabp3;Rxrg;Acadm;Cpt2;Acadl	0.417023	0.37984	0.765607
path:rno04721	Synaptic vesicle cycle	http://www.kegg.jp/kegg-bin/show_pathway?rno04721/25558%09yellow/24803%09yellow/685232%09yellow/25531%09yellow/25693%09yellow/84556%09yellow/25012%09yellow/368044%09yellow	8	882	62	7808	1.14357	25558;24803;685232;25531;25693;84556;25012;368044	Stxbp1;Vamp2;Atp6v1a;Rab3a;Slc18a1;Rims1;Snap25;Atp6v1g2	0.417604	0.379236	0.765607
path:rno05218	Melanoma	http://www.kegg.jp/kegg-bin/show_pathway?rno05218/79114%09yellow/54250%09yellow/60664%09yellow/29369%09yellow/58919%09yellow/170582%09yellow/60464%09yellow/25444%09yellow/24629%09yellow	9	882	71	7808	1.12342	79114;54250;60664;29369;58919;170582;60464;25444;24629	Fgfr1;Fgf2;Pik3r3;Fgf18;Ccnd1;Fgf19;Fgf16;Fgf9;Pdgfrb	0.424951	0.371661	0.773917
path:rno04978	Mineral absorption	http://www.kegg.jp/kegg-bin/show_pathway?rno04978/293874%09yellow/29639%09yellow/24873%09yellow/303333%09yellow/25650%09yellow/24212%09yellow	6	882	46	7808	1.15575	293874;29639;24873;303333;25650;24212	Trpm6;Fxyd2;Vdr;Slc46a1;Atp1b1;Atp1a2	0.435258	0.361253	0.787473
path:rno05150	Staphylococcus aureus infection	http://www.kegg.jp/kegg-bin/show_pathway?rno05150/365542%09yellow/24984%09yellow/688090%09yellow/450225%09yellow/294269%09yellow/294270%09yellow/309622%09yellow	7	882	55	7808	1.12771	365542;24984;688090;450225;294269;294270;309622	RT1-DOb;RT1-DOa;LOC688090;Krt10;RT1-Da;RT1-Db1;RT1-Bb	0.443146	0.353453	0.796504
path:rno04550	Signaling pathways regulating pluripotency of stem cells	http://www.kegg.jp/kegg-bin/show_pathway?rno04550/79114%09yellow/54250%09yellow/282582%09yellow/60664%09yellow/25261%09yellow/85435%09yellow/353305%09yellow/25587%09yellow/64558%09yellow/287662%09yellow/116466%09yellow/25022%09yellow/24881%09yellow/81507%09yellow/367944%09yellow/317674%09yellow/299611%09yellow	17	882	142	7808	1.06099	79114;54250;282582;60664;25261;85435;353305;25587;64558;287662;116466;25022;24881;81507;367944;317674;299611	Fgfr1;Fgf2;Wnt5b;Pik3r3;Id1;Smad9;Tbx3;Id2;Fzd4;Pcgf2;Wnt2b;Fgfr2;Wnt1;Bmpr1a;Zic3;Fzd5;Apc2	0.448403	0.348331	0.797563
path:rno04742	Taste transduction	http://www.kegg.jp/kegg-bin/show_pathway?rno04742/25364%09yellow/81529%09yellow/60449%09yellow/690572%09yellow/29407%09yellow/25736%09yellow/25636%09yellow/500091%09yellow	8	882	64	7808	1.10755	25364;81529;60449;690572;29407;25736;25636;500091	Asic2;Pde1a;Gnb3;Tas2r109;Tas1r1;Kcnb1;Prkaca;Tas2r138	0.449536	0.347236	0.797563
path:rno02010	ABC transporters	http://www.kegg.jp/kegg-bin/show_pathway?rno02010/25559%09yellow/303637%09yellow/63886%09yellow/25560%09yellow/114628%09yellow/24811%09yellow	6	882	47	7808	1.13101	25559;303637;63886;25560;114628;24811	Abcc8;Abca8;Abcb9;Abcc9;Abcg5;Tap1	0.453891	0.343048	0.800129
path:rno04710	Circadian rhythm	http://www.kegg.jp/kegg-bin/show_pathway?rno04710/252917%09yellow/64462%09yellow/316351%09yellow/78975%09yellow	4	882	30	7808	1.18117	252917;64462;316351;78975	Nr1d1;Csnk1d;Npas2;Prkaa2	0.458076	0.339063	0.801032
path:rno05014	Amyotrophic lateral sclerosis (ALS)	http://www.kegg.jp/kegg-bin/show_pathway?rno05014/24224%09yellow/24688%09yellow/156117%09yellow/114495%09yellow/24587%09yellow/25309%09yellow/304971%09yellow	7	882	56	7808	1.10743	24224;24688;156117;114495;24587;25309;304971	Bcl2;Prph;Casp12;Map2k6;Nefh;Cycs;Tomm40l	0.460229	0.337026	0.801032
path:rno00350	Tyrosine metabolism	http://www.kegg.jp/kegg-bin/show_pathway?rno00350/24401%09yellow/100145871%09yellow/24311%09yellow/266603%09yellow/29646%09yellow	5	882	39	7808	1.13572	24401;100145871;24311;266603;29646	Got1;Adh5;Ddc;Aldh1a3;Adh4	0.466289	0.331345	0.806474
path:rno00562	Inositol phosphate metabolism	http://www.kegg.jp/kegg-bin/show_pathway?rno00562/114633%09yellow/24654%09yellow/25031%09yellow/24849%09yellow/365382%09yellow/361632%09yellow/54260%09yellow/171088%09yellow/116699%09yellow	9	882	74	7808	1.07746	114633;24654;25031;24849;365382;361632;54260;171088;116699	Plce1;Plcb1;Plcb4;Tpi1;Inpp5a;Pik3c2a;Itpkb;Inpp5j;Inpp4b	0.469762	0.328122	0.807403
path:rno00360	Phenylalanine metabolism	http://www.kegg.jp/kegg-bin/show_pathway?rno00360/24401%09yellow/24311%09yellow/266603%09yellow	3	882	22	7808	1.20788	24401;24311;266603	Got1;Ddc;Aldh1a3	0.473206	0.32495	0.808271
path:rno04720	Long-term potentiation	http://www.kegg.jp/kegg-bin/show_pathway?rno04720/24680%09yellow/25023%09yellow/24239%09yellow/24654%09yellow/25031%09yellow/59326%09yellow/25050%09yellow/25636%09yellow	8	882	66	7808	1.07371	24680;25023;24239;24654;25031;59326;25050;25636	Prkca;Prkcb;Cacna1c;Plcb1;Plcb4;Rapgef3;Camk4;Prkaca	0.481172	0.317699	0.816805
path:rno04360	Axon guidance	http://www.kegg.jp/kegg-bin/show_pathway?rno04360/363142%09yellow/312275%09yellow/246262%09yellow/114523%09yellow/361764%09yellow/296787%09yellow/299737%09yellow/316539%09yellow/60630%09yellow/311658%09yellow/313633%09yellow/50687%09yellow/297173%09yellow/29210%09yellow/360546%09yellow	15	882	128	7808	1.03806	363142;312275;246262;114523;361764;296787;299737;316539;60630;311658;313633;50687;297173;29210;360546	Sema3b;Ephb6;Sema3d;Ntn1;Sema4g;Sema3c;Ntn4;Epha4;Unc5b;Nfatc2;Ephb2;L1cam;RSA-14-44;Epha3;Efnb3	0.487113	0.31237	0.821816
path:rno00900	Terpenoid backbone biosynthesis	http://www.kegg.jp/kegg-bin/show_pathway?rno00900/25014%09yellow/365592%09yellow/29637%09yellow	3	882	23	7808	1.15522	25014;365592;29637	Acat1;Pdss2;Hmgcs1	0.500005	0.301026	0.838423
path:rno03020	RNA polymerase	http://www.kegg.jp/kegg-bin/show_pathway?rno03020/502374%09yellow/681193%09yellow/306012%09yellow/361102%09yellow	4	882	32	7808	1.10706	502374;681193;306012;361102	Polr2l;LOC681193;Polr3d;Polr3a	0.503795	0.297746	0.839179
path:rno00860	Porphyrin and chlorophyll metabolism	http://www.kegg.jp/kegg-bin/show_pathway?rno00860/499335%09yellow/25374%09yellow/29623%09yellow/65155%09yellow/317444%09yellow	5	882	41	7808	1.08004	499335;25374;29623;65155;317444	Fxn;Alad;Ugt2b37;Alas1;Hccs	0.506559	0.29537	0.839179
path:rno04370	VEGF signaling pathway	http://www.kegg.jp/kegg-bin/show_pathway?rno04370/24680%09yellow/60664%09yellow/25023%09yellow/311341%09yellow/83785%09yellow/691813%09yellow/311658%09yellow	7	882	60	7808	1.03307	24680;60664;25023;311341;83785;691813;311658	Prkca;Pik3r3;Prkcb;Pla2g4b;Vegfa;LOC691813;Nfatc2	0.527131	0.278082	0.865722
path:rno04146	Peroxisome	http://www.kegg.jp/kegg-bin/show_pathway?rno04146/114209%09yellow/361596%09yellow/500368%09yellow/25288%09yellow/114024%09yellow/266686%09yellow/685325%09yellow/65030%09yellow/85239%09yellow/29533%09yellow	10	882	87	7808	1.01774	114209;361596;500368;25288;114024;266686;685325;65030;85239;29533	Phyh;Idh2;Far2;Acsl1;Acsl3;Dhrs4;Ddo;Ephx2;Mlycd;Pxmp2	0.528877	0.276645	0.865722
path:rno04062	Chemokine signaling pathway	http://www.kegg.jp/kegg-bin/show_pathway?rno04062/25124%09yellow/60664%09yellow/29363%09yellow/25023%09yellow/81918%09yellow/24654%09yellow/25031%09yellow/305236%09yellow/60449%09yellow/246759%09yellow/81760%09yellow/171056%09yellow/64508%09yellow/64199%09yellow/297173%09yellow/301066%09yellow/682507%09yellow/64532%09yellow/25636%09yellow/84420%09yellow	20	882	179	7808	0.988866	25124;60664;29363;25023;81918;24654;25031;305236;60449;246759;81760;171056;64508;64199;297173;301066;682507;64532;25636;84420	Stat1;Pik3r3;Cxcr5;Prkcb;Pard3;Plcb1;Plcb4;Cxcl11;Gnb3;Cxcl9;Grk1;Cx3cr1;Adcy3;Gng11;RSA-14-44;Ccr8;Wasl;Adcy5;Prkaca;Adcy7	0.554086	0.256423	0.901619
path:rno00982	Drug metabolism - cytochrome P450	http://www.kegg.jp/kegg-bin/show_pathway?rno00982/289197%09yellow/100145871%09yellow/29623%09yellow/81869%09yellow/266603%09yellow/24424%09yellow/29646%09yellow/289193%09yellow	8	882	71	7808	0.997454	289197;100145871;29623;81869;266603;24424;29646;289193	Mgst3;Adh5;Ugt2b37;Gstm7;Aldh1a3;Gstm2;Adh4;Fmo13	0.557832	0.253496	0.902376
path:rno05164	Influenza A	http://www.kegg.jp/kegg-bin/show_pathway?rno05164/25124%09yellow/24680%09yellow/60664%09yellow/25023%09yellow/365542%09yellow/293624%09yellow/24984%09yellow/288064%09yellow/361749%09yellow/688090%09yellow/499801%09yellow/114495%09yellow/60460%09yellow/294269%09yellow/294270%09yellow/309622%09yellow/286911%09yellow/25309%09yellow/363938%09yellow	19	882	171	7808	0.983263	25124;24680;60664;25023;365542;293624;24984;288064;361749;688090;499801;114495;60460;294269;294270;309622;286911;25309;363938	Stat1;Prkca;Pik3r3;Prkcb;RT1-DOb;Irf7;RT1-DOa;Kpna1;Il33;LOC688090;Ifih1;Map2k6;Hspa2;RT1-Da;RT1-Db1;RT1-Bb;Prss3;Cycs;Oas2	0.56367	0.248975	0.904408
path:rno05100	Bacterial invasion of epithelial cells	http://www.kegg.jp/kegg-bin/show_pathway?rno05100/60664%09yellow/296710%09yellow/361839%09yellow/310460%09yellow/29161%09yellow/305679%09yellow/303135%09yellow/297173%09yellow/682507%09yellow	9	882	81	7808	0.983454	60664;296710;361839;310460;29161;305679;303135;297173;682507	Pik3r3;Arpc5l;Ctnna3;Arhgef26;Cav3;Vcl;Sept8;RSA-14-44;Wasl	0.570625	0.243649	0.904408
path:rno00400	Phenylalanine, tyrosine and tryptophan biosynthesis	http://www.kegg.jp/kegg-bin/show_pathway?rno00400/24401%09yellow	1	882	7	7808	1.26496	24401	Got1	0.575378	0.240046	0.904408
path:rno00460	Cyanoamino acid metabolism	http://www.kegg.jp/kegg-bin/show_pathway?rno00460/408206%09yellow	1	882	7	7808	1.26496	408206	Ggt6	0.575378	0.240046	0.904408
path:rno03060	Protein export	http://www.kegg.jp/kegg-bin/show_pathway?rno03060/691145%09yellow/25617%09yellow/293142%09yellow	3	882	26	7808	1.02153	691145;25617;293142	Immp1l;Hspa5;Spcs2	0.575903	0.23965	0.904408
path:rno04066	HIF-1 signaling pathway	http://www.kegg.jp/kegg-bin/show_pathway?rno04066/289950%09yellow/24680%09yellow/60664%09yellow/25023%09yellow/25059%09yellow/24224%09yellow/83785%09yellow/25438%09yellow/64678%09yellow/117098%09yellow/361258%09yellow/25058%09yellow	12	882	109	7808	0.974249	289950;24680;60664;25023;25059;24224;83785;25438;64678;117098;361258;25058	Pdhb;Prkca;Pik3r3;Prkcb;Hk2;Bcl2;Vegfa;Eno3;Tfrc;Pdha2;Cul2;Hk1	0.578821	0.237456	0.904408
path:rno05169	Epstein-Barr virus infection	http://www.kegg.jp/kegg-bin/show_pathway?rno05169/24973%09yellow/24737%09yellow/60664%09yellow/414270%09yellow/24224%09yellow/294228%09yellow/414819%09yellow/361787%09yellow/414789%09yellow/414779%09yellow/502374%09yellow/313163%09yellow/681193%09yellow/406194%09yellow/306012%09yellow/114495%09yellow/60460%09yellow/414793%09yellow/309607%09yellow/100188935%09yellow/362268%09yellow/25636%09yellow/…	25	882	228	7808	0.969825	24973;24737;60664;414270;24224;294228;414819;361787;414789;414779;502374;313163;681193;406194;306012;114495;60460;414793;309607;100188935;362268;25636;414791;368153;361102	RT1-A1;RT1-EC2;Pik3r3;RT1-CE14;Bcl2;RT1-S3;RT1-CE16;RT1-T24-1;RT1-CE15;RT1-CE2;Polr2l;RGD1306195;LOC681193;RT1-T18;Polr3d;Map2k6;Hspa2;RT1-CE3;RT1-CE5;Rt1.aa;Rbpjl;Prkaca;RT1-CE11;RT1-CE7;Polr3a	0.588551	0.230216	0.910521
path:rno04150	mTOR signaling pathway	http://www.kegg.jp/kegg-bin/show_pathway?rno04150/24680%09yellow/60664%09yellow/25023%09yellow/83785%09yellow/360827%09yellow/25467%09yellow/78975%09yellow	7	882	64	7808	0.968	24680;60664;25023;83785;360827;25467;78975	Prkca;Pik3r3;Prkcb;Vegfa;Ulk1;Irs1;Prkaa2	0.590618	0.228694	0.910521
path:rno05231	Choline metabolism in cancer	http://www.kegg.jp/kegg-bin/show_pathway?rno05231/24680%09yellow/60664%09yellow/25023%09yellow/311341%09yellow/691813%09yellow/25666%09yellow/294255%09yellow/24904%09yellow/367745%09yellow/682507%09yellow/24629%09yellow	11	882	101	7808	0.963693	24680;60664;25023;311341;691813;25666;294255;24904;367745;682507;24629	Prkca;Pik3r3;Prkcb;Pla2g4b;LOC691813;Dgkg;Slc44a4;Slc22a1;Dgkk;Wasl;Pdgfrb	0.592667	0.22719	0.910521
path:rno04744	Phototransduction	http://www.kegg.jp/kegg-bin/show_pathway?rno04744/81760%09yellow/83686%09yellow/363143%09yellow	3	882	27	7808	0.983567	81760;83686;363143	Grk1;Cngb1;Gnat1	0.599544	0.222179	0.910909
path:rno04966	Collecting duct acid secretion	http://www.kegg.jp/kegg-bin/show_pathway?rno04966/685232%09yellow/368044%09yellow/24216%09yellow	3	882	27	7808	0.983567	685232;368044;24216	Atp6v1a;Atp6v1g2;Atp4a	0.599544	0.222179	0.910909
path:rno05223	Non-small cell lung cancer	http://www.kegg.jp/kegg-bin/show_pathway?rno05223/24680%09yellow/60664%09yellow/25023%09yellow/83574%09yellow/58919%09yellow/266802%09yellow	6	882	56	7808	0.948141	24680;60664;25023;83574;58919;266802	Prkca;Pik3r3;Prkcb;Rxrg;Ccnd1;Alk	0.611404	0.213672	0.923825
path:rno00670	One carbon pool by folate	http://www.kegg.jp/kegg-bin/show_pathway?rno00670/680308%09yellow/64392%09yellow	2	882	18	7808	0.983586	680308;64392	Mthfd2;Aldh1l1	0.617022	0.209699	0.925043
path:rno04141	Protein processing in endoplasmic reticulum	http://www.kegg.jp/kegg-bin/show_pathway?rno04141/690038%09yellow/192235%09yellow/29153%09yellow/24224%09yellow/117030%09yellow/309433%09yellow/361013%09yellow/64202%09yellow/156117%09yellow/25617%09yellow/60460%09yellow/291673%09yellow/294513%09yellow/56816%09yellow/689593%09yellow/29467%09yellow/500972%09yellow/299331%09yellow	18	882	168	7808	0.947421	690038;192235;29153;24224;117030;309433;361013;64202;156117;25617;60460;291673;294513;56816;689593;29467;500972;299331	Bag2;Hyou1;Capn1;Bcl2;Erp29;Sec31b;Ube2e2;Calr;Casp12;Hspa5;Hspa2;Sil1;Dnajb12;Park2;Dnajb2;Ddit3;Stt3a;Hsp90aa1	0.621726	0.206401	0.925043
path:rno00512	Mucin type O-Glycan biosynthesis	http://www.kegg.jp/kegg-bin/show_pathway?rno00512/310011%09yellow/362760%09yellow/293181%09yellow	3	882	28	7808	0.948318	310011;362760;293181	Gcnt4;Galnt16;Galnt18	0.622302	0.205999	0.925043
path:rno05340	Primary immunodeficiency	http://www.kegg.jp/kegg-bin/show_pathway?rno05340/315609%09yellow/500910%09yellow/24811%09yellow/24930%09yellow	4	882	38	7808	0.931543	315609;500910;24811;24930	Cd3e;Tnfrsf13c;Tap1;Cd8a	0.629001	0.201349	0.929974
path:rno00520	Amino sugar and nucleotide sugar metabolism	http://www.kegg.jp/kegg-bin/show_pathway?rno00520/25059%09yellow/363109%09yellow/25058%09yellow/24645%09yellow/501167%09yellow	5	882	48	7808	0.921703	25059;363109;25058;24645;501167	Hk2;Pgm3;Hk1;Pgm1;Gmppa	0.635964	0.196567	0.935241
path:rno00450	Selenocompound metabolism	http://www.kegg.jp/kegg-bin/show_pathway?rno00450/541589%09yellow/361661%09yellow	2	882	19	7808	0.931699	541589;361661	Ccbl2;Pstk	0.644018	0.191102	0.937269
path:rno00030	Pentose phosphate pathway	http://www.kegg.jp/kegg-bin/show_pathway?rno00030/65152%09yellow/24191%09yellow/24645%09yellow	3	882	29	7808	0.9155	65152;24191;24645	Pfkm;Aldoc;Pgm1	0.64416	0.191006	0.937269
path:rno05033	Nicotine addiction	http://www.kegg.jp/kegg-bin/show_pathway?rno05033/170796%09yellow/29628%09yellow/191573%09yellow/81658%09yellow	4	882	40	7808	0.884738	170796;29628;191573;81658	Grin3b;Gria3;Grin3a;Gabrp	0.665943	0.176563	0.963865
path:rno00100	Steroid biosynthesis	http://www.kegg.jp/kegg-bin/show_pathway?rno00100/140910%09yellow/298298%09yellow	2	882	20	7808	0.885	140910;298298	Msmo1;Dhcr24	0.669486	0.174258	0.96392
path:rno00980	Metabolism of xenobiotics by cytochrome P450	http://www.kegg.jp/kegg-bin/show_pathway?rno00980/289197%09yellow/100145871%09yellow/29623%09yellow/81869%09yellow/266603%09yellow/24424%09yellow/29646%09yellow	7	882	70	7808	0.884343	289197;100145871;29623;81869;266603;24424;29646	Mgst3;Adh5;Ugt2b37;Gstm7;Aldh1a3;Gstm2;Adh4	0.67703	0.169392	0.969704
path:rno00750	Vitamin B6 metabolism	http://www.kegg.jp/kegg-bin/show_pathway?rno00750/727679%09yellow	1	882	10	7808	0.885131	727679	Pdxp	0.6921	0.159831	0.986153
path:rno05161	Hepatitis B	http://www.kegg.jp/kegg-bin/show_pathway?rno05161/25124%09yellow/24680%09yellow/60664%09yellow/25023%09yellow/24224%09yellow/293624%09yellow/362339%09yellow/156117%09yellow/499801%09yellow/311658%09yellow/25717%09yellow/58919%09yellow/81809%09yellow/25309%09yellow	14	882	139	7808	0.889882	25124;24680;60664;25023;24224;293624;362339;156117;499801;311658;25717;58919;81809;25309	Stat1;Prkca;Pik3r3;Prkcb;Bcl2;Irf7;Creb3l2;Casp12;Ifih1;Nfatc2;Tgfb3;Ccnd1;Tgfb2;Cycs	0.699525	0.155197	0.991595
path:rno04614	Renin-angiotensin system	http://www.kegg.jp/kegg-bin/show_pathway?rno04614/24523%09yellow/302668%09yellow/24841%09yellow	3	882	32	7808	0.829352	24523;302668;24841	Klk1c7;Ace2;Klk1c2	0.704269	0.152261	0.9932
path:rno04080	Neuroactive ligand-receptor interaction	http://www.kegg.jp/kegg-bin/show_pathway?rno04080/25102%09yellow/114098%09yellow/170796%09yellow/81918%09yellow/29628%09yellow/29412%09yellow/25103%09yellow/294123%09yellow/25007%09yellow/24173%09yellow/191573%09yellow/366274%09yellow/25461%09yellow/57305%09yellow/294121%09yellow/81779%09yellow/65276%09yellow/24397%09yellow/81658%09yellow/116677%09yellow/25354%09yellow/192646%09yellow/25447%09yel…	30	882	291	7808	0.909564	25102;114098;170796;81918;29628;29412;25103;294123;25007;24173;191573;366274;25461;57305;294121;81779;65276;24397;81658;116677;25354;192646;25447;114211;64107;24929;286911;295144;29665;78976	Chrna5;Ltb4r2;Grin3b;Pard3;Gria3;Adra1a;Chrnb4;Taar5;Tacr2;Adra1b;Grin3a;Ntsr1;Hrh2;Uts2r;Taar2;Sctr;Nmur1;Glra2;Gabrp;F2rl1;Sstr5;Mtnr1b;Fshb;Mtnr1a;Npffr1;Ptger3;Prss3;Rxfp1;P2rx7;Kiss1r	0.713782	0.146434	0.996713
path:rno04210	Apoptosis	http://www.kegg.jp/kegg-bin/show_pathway?rno04210/60664%09yellow/29153%09yellow/24224%09yellow/83533%09yellow/362100%09yellow/156117%09yellow/25636%09yellow/25309%09yellow	8	882	83	7808	0.85192	60664;29153;24224;83533;362100;156117;25636;25309	Pik3r3;Capn1;Bcl2;Aifm1;Endog;Casp12;Prkaca;Cycs	0.717633	0.144097	0.996713
path:rno04350	TGF-beta signaling pathway	http://www.kegg.jp/kegg-bin/show_pathway?rno04350/25261%09yellow/85435%09yellow/252834%09yellow/25587%09yellow/25717%09yellow/81507%09yellow/81809%09yellow/297173%09yellow	8	882	83	7808	0.85192	25261;85435;252834;25587;25717;81507;81809;297173	Id1;Smad9;Gdf6;Id2;Tgfb3;Bmpr1a;Tgfb2;RSA-14-44	0.717633	0.144097	0.996713
path:rno03430	Mismatch repair	http://www.kegg.jp/kegg-bin/show_pathway?rno03430/59294%09yellow/305000%09yellow	2	882	23	7808	0.769269	59294;305000	Pold1;Exo1	0.737087	0.132481	1
path:rno04140	Regulation of autophagy	http://www.kegg.jp/kegg-bin/show_pathway?rno04140/688555%09yellow/360827%09yellow/78975%09yellow	3	882	34	7808	0.780365	688555;360827;78975	Atg10;Ulk1;Prkaa2	0.739831	0.130868	1
path:rno05212	Pancreatic cancer	http://www.kegg.jp/kegg-bin/show_pathway?rno05212/25124%09yellow/60664%09yellow/83785%09yellow/25717%09yellow/58919%09yellow/81809%09yellow	6	882	65	7808	0.815911	25124;60664;83785;25717;58919;81809	Stat1;Pik3r3;Vegfa;Tgfb3;Ccnd1;Tgfb2	0.740107	0.130706	1
path:rno04917	Prolactin signaling pathway	http://www.kegg.jp/kegg-bin/show_pathway?rno04917/25124%09yellow/60664%09yellow/84607%09yellow/25149%09yellow/252971%09yellow/58919%09yellow/64033%09yellow	7	882	76	7808	0.813895	25124;60664;84607;25149;252971;58919;64033	Stat1;Pik3r3;Socs2;Esr2;Socs1;Ccnd1;Ccnd2	0.751034	0.12434	1
path:rno00240	Pyrimidine metabolism	http://www.kegg.jp/kegg-bin/show_pathway?rno00240/59294%09yellow/502374%09yellow/681193%09yellow/306012%09yellow/314312%09yellow/85242%09yellow/81656%09yellow/361102%09yellow/85260%09yellow/497778%09yellow	10	882	107	7808	0.825367	59294;502374;681193;306012;314312;85242;81656;361102;85260;497778	Pold1;Polr2l;LOC681193;Polr3d;Entpd5;Pola2;Dpyd;Polr3a;Entpd6;Dut	0.762133	0.117969	1
path:rno05221	Acute myeloid leukemia	http://www.kegg.jp/kegg-bin/show_pathway?rno05221/60664%09yellow/679869%09yellow/161452%09yellow/58919%09yellow/363595%09yellow	5	882	57	7808	0.775271	60664;679869;161452;58919;363595	Pik3r3;Tcf7l2;Lef1;Ccnd1;Tcf7	0.767959	0.114662	1
path:rno05211	Renal cell carcinoma	http://www.kegg.jp/kegg-bin/show_pathway?rno05211/60664%09yellow/83785%09yellow/24368%09yellow/25717%09yellow/361258%09yellow/81809%09yellow	6	882	68	7808	0.779613	60664;83785;24368;25717;361258;81809	Pik3r3;Vegfa;Fh;Tgfb3;Cul2;Tgfb2	0.775468	0.110436	1
path:rno00920	Sulfur metabolism	http://www.kegg.jp/kegg-bin/show_pathway?rno00920/25309%09yellow	1	882	13	7808	0.680608	25309	Cycs	0.776763	0.109711	1
path:rno00790	Folate biosynthesis	http://www.kegg.jp/kegg-bin/show_pathway?rno00790/64621%09yellow	1	882	13	7808	0.680608	64621	Akp3	0.776763	0.109711	1
path:rno04914	Progesterone-mediated oocyte maturation	http://www.kegg.jp/kegg-bin/show_pathway?rno04914/60664%09yellow/287101%09yellow/64508%09yellow/288671%09yellow/64532%09yellow/25636%09yellow/84420%09yellow/299331%09yellow	8	882	90	7808	0.784948	60664;287101;64508;288671;64532;25636;84420;299331	Pik3r3;Pkmyt1;Adcy3;Anapc5;Adcy5;Prkaca;Adcy7;Hsp90aa1	0.790811	0.101927	1
path:rno05204	Chemical carcinogenesis	http://www.kegg.jp/kegg-bin/show_pathway?rno05204/289197%09yellow/100145871%09yellow/29623%09yellow/541589%09yellow/81869%09yellow/266603%09yellow/24424%09yellow/29646%09yellow	8	882	91	7808	0.776221	289197;100145871;29623;541589;81869;266603;24424;29646	Mgst3;Adh5;Ugt2b37;Ccbl2;Gstm7;Aldh1a3;Gstm2;Adh4	0.800011	0.0969043	1
path:rno04664	Fc epsilon RI signaling pathway	http://www.kegg.jp/kegg-bin/show_pathway?rno04664/24680%09yellow/60664%09yellow/311341%09yellow/691813%09yellow/114495%09yellow/29340%09yellow	6	882	71	7808	0.746382	24680;60664;311341;691813;114495;29340	Prkca;Pik3r3;Pla2g4b;LOC691813;Map2k6;Prkce	0.807094	0.093076	1
path:rno05152	Tuberculosis	http://www.kegg.jp/kegg-bin/show_pathway?rno05152/25124%09yellow/361680%09yellow/24224%09yellow/365542%09yellow/24984%09yellow/24873%09yellow/688090%09yellow/25717%09yellow/294269%09yellow/291671%09yellow/25599%09yellow/294270%09yellow/309622%09yellow/81809%09yellow/297173%09yellow/498011%09yellow/25309%09yellow	17	882	182	7808	0.82349	25124;361680;24224;365542;24984;24873;688090;25717;294269;291671;25599;294270;309622;81809;297173;498011;25309	Stat1;Lsp1;Bcl2;RT1-DOb;RT1-DOa;Vdr;LOC688090;Tgfb3;RT1-Da;Hspa9;Cd74;RT1-Db1;RT1-Bb;Tgfb2;RSA-14-44;Mrc2;Cycs	0.808321	0.0924164	1
path:rno00053	Ascorbate and aldarate metabolism	http://www.kegg.jp/kegg-bin/show_pathway?rno00053/64040%09yellow/29623%09yellow	2	882	27	7808	0.654966	64040;29623	Aldh9a1;Ugt2b37	0.808573	0.0922809	1
path:rno00604	Glycosphingolipid biosynthesis - ganglio series	http://www.kegg.jp/kegg-bin/show_pathway?rno00604/407765%09yellow	1	882	15	7808	0.589709	407765	St6galnac6	0.819847	0.0862673	1
path:rno05219	Bladder cancer	http://www.kegg.jp/kegg-bin/show_pathway?rno05219/83785%09yellow/58919%09yellow/315190%09yellow	3	882	40	7808	0.662799	83785;58919;315190	Vegfa;Ccnd1;Upk3a	0.826344	0.0828389	1
path:rno04330	Notch signaling pathway	http://www.kegg.jp/kegg-bin/show_pathway?rno04330/29147%09yellow/114125%09yellow/311332%09yellow/362268%09yellow	4	882	52	7808	0.679516	29147;114125;311332;362268	Jag2;Dll3;Dll4;Rbpjl	0.83386	0.0789068	1
path:rno05142	Chagas disease (American trypanosomiasis)	http://www.kegg.jp/kegg-bin/show_pathway?rno05142/300678%09yellow/60664%09yellow/24654%09yellow/25031%09yellow/64202%09yellow/315609%09yellow/50664%09yellow/25717%09yellow/81809%09yellow	9	882	107	7808	0.741979	300678;60664;24654;25031;64202;315609;50664;25717;81809	Cd3g;Pik3r3;Plcb1;Plcb4;Calr;Cd3e;Gnao1;Tgfb3;Tgfb2	0.845382	0.0729471	1
path:rno00760	Nicotinate and nicotinamide metabolism	http://www.kegg.jp/kegg-bin/show_pathway?rno00760/310378%09yellow/85496%09yellow	2	882	30	7808	0.589242	310378;85496	Nnt;Enpp1	0.850261	0.0704479	1
path:rno05214	Glioma	http://www.kegg.jp/kegg-bin/show_pathway?rno05214/24680%09yellow/60664%09yellow/25023%09yellow/58919%09yellow/24629%09yellow	5	882	65	7808	0.679151	24680;60664;25023;58919;24629	Prkca;Pik3r3;Prkcb;Ccnd1;Pdgfrb	0.851642	0.069743	1
path:rno04380	Osteoclast differentiation	http://www.kegg.jp/kegg-bin/show_pathway?rno04380/25124%09yellow/60664%09yellow/311658%09yellow/25445%09yellow/308350%09yellow/114495%09yellow/252971%09yellow/100360880%09yellow/25050%09yellow/81809%09yellow/63839%09yellow	11	882	129	7808	0.751778	25124;60664;311658;25445;308350;114495;252971;100360880;25050;81809;63839	Stat1;Pik3r3;Nfatc2;Fosl1;RGD1566307;Map2k6;Socs1;Fosb;Camk4;Tgfb2;Fhl2	0.85373	0.0686797	1
path:rno04650	Natural killer cell mediated cytotoxicity	http://www.kegg.jp/kegg-bin/show_pathway?rno04650/24934%09yellow/24680%09yellow/60664%09yellow/171528%09yellow/25023%09yellow/501869%09yellow/292450%09yellow/311658%09yellow	8	882	98	7808	0.720123	24934;24680;60664;171528;25023;501869;292450;311658	Klrk1;Prkca;Pik3r3;Gzmb;Prkcb;Sh2d1b;Raet1e;Nfatc2	0.856037	0.0675075	1
path:rno00514	Other types of O-glycan biosynthesis	http://www.kegg.jp/kegg-bin/show_pathway?rno00514/140568%09yellow/289081%09yellow	2	882	31	7808	0.570161	140568;289081	Chst10;Colgalt2	0.862206	0.064389	1
path:rno04666	Fc gamma R-mediated phagocytosis	http://www.kegg.jp/kegg-bin/show_pathway?rno04666/24680%09yellow/60664%09yellow/25023%09yellow/296710%09yellow/362719%09yellow/29340%09yellow/682507%09yellow	7	882	89	7808	0.693843	24680;60664;25023;296710;362719;29340;682507	Prkca;Pik3r3;Prkcb;Arpc5l;Asap2;Prkce;Wasl	0.86795	0.0615051	1
path:rno04630	Jak-STAT signaling pathway	http://www.kegg.jp/kegg-bin/show_pathway?rno04630/25124%09yellow/60664%09yellow/171060%09yellow/245983%09yellow/84607%09yellow/25704%09yellow/305539%09yellow/171040%09yellow/252971%09yellow/58919%09yellow/64033%09yellow/308716%09yellow	12	882	144	7808	0.7341	25124;60664;171060;245983;84607;25704;305539;171040;252971;58919;64033;308716	Stat1;Pik3r3;Il13ra2;Il11ra1;Socs2;Il2ra;Spred2;Il11;Socs1;Ccnd1;Ccnd2;Il20ra	0.87998	0.0555272	1
path:rno04130	SNARE interactions in vesicular transport	http://www.kegg.jp/kegg-bin/show_pathway?rno04130/24803%09yellow/25624%09yellow	2	882	33	7808	0.535468	24803;25624	Vamp2;Vamp1	0.883515	0.0537861	1
path:rno04071	Sphingolipid signaling pathway	http://www.kegg.jp/kegg-bin/show_pathway?rno04071/24680%09yellow/60664%09yellow/25023%09yellow/24224%09yellow/24654%09yellow/25031%09yellow/308909%09yellow/29340%09yellow/297173%09yellow/363122%09yellow	10	882	124	7808	0.710639	24680;60664;25023;24224;24654;25031;308909;29340;297173;363122	Prkca;Pik3r3;Prkcb;Bcl2;Plcb1;Plcb4;Smpd1;Prkce;RSA-14-44;Ppp2r3a	0.88527	0.0529241	1
path:rno05134	Legionellosis	http://www.kegg.jp/kegg-bin/show_pathway?rno05134/100126191%09yellow/24799%09yellow/60460%09yellow/25309%09yellow	4	882	58	7808	0.60875	100126191;24799;60460;25309	Rab1b;Eef1a2;Hspa2;Cycs	0.887103	0.0520261	1
path:rno04115	p53 signaling pathway	http://www.kegg.jp/kegg-bin/show_pathway?rno04115/315427%09yellow/25112%09yellow/58919%09yellow/64033%09yellow/25309%09yellow	5	882	70	7808	0.630233	315427;25112;58919;64033;25309	Sesn3;Gadd45a;Ccnd1;Ccnd2;Cycs	0.889956	0.0506316	1
path:rno04068	FoxO signaling pathway	http://www.kegg.jp/kegg-bin/show_pathway?rno04068/60664%09yellow/25112%09yellow/303565%09yellow/25717%09yellow/58919%09yellow/25139%09yellow/64033%09yellow/81809%09yellow/25467%09yellow/29546%09yellow/78975%09yellow	11	882	136	7808	0.712433	60664;25112;303565;25717;58919;25139;64033;81809;25467;29546;78975	Pik3r3;Gadd45a;G6pc3;Tgfb3;Ccnd1;Slc2a4;Ccnd2;Tgfb2;Irs1;Homer1;Prkaa2	0.892438	0.0494222	1
path:rno05162	Measles	http://www.kegg.jp/kegg-bin/show_pathway?rno05162/300678%09yellow/25124%09yellow/60664%09yellow/293624%09yellow/315609%09yellow/25704%09yellow/499801%09yellow/60460%09yellow/58919%09yellow/64033%09yellow/363938%09yellow	11	882	136	7808	0.712433	300678;25124;60664;293624;315609;25704;499801;60460;58919;64033;363938	Cd3g;Stat1;Pik3r3;Irf7;Cd3e;Il2ra;Ifih1;Hspa2;Ccnd1;Ccnd2;Oas2	0.892438	0.0494222	1
path:rno03018	RNA degradation	http://www.kegg.jp/kegg-bin/show_pathway?rno03018/65152%09yellow/367975%09yellow/25438%09yellow/313707%09yellow/291671%09yellow/298510%09yellow	6	882	82	7808	0.645339	65152;367975;25438;313707;291671;298510	Pfkm;LOC367975;Eno3;Exosc10;Hspa9;Pabpc4	0.894107	0.0486107	1
path:rno00220	Arginine biosynthesis	http://www.kegg.jp/kegg-bin/show_pathway?rno00220/24401%09yellow	1	882	20	7808	0.441998	24401	Got1	0.894626	0.0483584	1
path:rno05132	Salmonella infection	http://www.kegg.jp/kegg-bin/show_pathway?rno05132/81531%09yellow/296710%09yellow/306204%09yellow/685936%09yellow/81655%09yellow/682507%09yellow	6	882	83	7808	0.637481	81531;296710;306204;685936;81655;682507	Pfn2;Arpc5l;Flnb;Pfn3;Dync1li2;Wasl	0.900034	0.0457409	1
path:rno00531	Glycosaminoglycan degradation	http://www.kegg.jp/kegg-bin/show_pathway?rno00531/64468%09yellow	1	882	21	7808	0.420896	64468	Hyal2	0.905347	0.0431849	1
path:rno05160	Hepatitis C	http://www.kegg.jp/kegg-bin/show_pathway?rno05160/25124%09yellow/60664%09yellow/300438%09yellow/293624%09yellow/83497%09yellow/25747%09yellow/287098%09yellow/290485%09yellow/56824%09yellow/363938%09yellow	10	882	129	7808	0.682651	25124;60664;300438;293624;83497;25747;287098;290485;56824;363938	Stat1;Pik3r3;Ldlr;Irf7;Ocln;Ppara;Cldn6;Cldn10;Ifit1;Oas2	0.909477	0.0412081	1
path:rno00600	Sphingolipid metabolism	http://www.kegg.jp/kegg-bin/show_pathway?rno00600/303729%09yellow/308909%09yellow/360833%09yellow	3	882	49	7808	0.540433	303729;308909;360833	Enpp7;Smpd1;Kdsr	0.909561	0.041168	1
path:rno03030	DNA replication	http://www.kegg.jp/kegg-bin/show_pathway?rno03030/59294%09yellow/85242%09yellow	2	882	36	7808	0.490657	59294;85242	Pold1;Pola2	0.909819	0.0410452	1
path:rno00040	Pentose and glucuronate interconversions	http://www.kegg.jp/kegg-bin/show_pathway?rno00040/29623%09yellow/296972%09yellow	2	882	36	7808	0.490657	29623;296972	Ugt2b37;Akr1b10	0.909819	0.0410452	1
path:rno03410	Base excision repair	http://www.kegg.jp/kegg-bin/show_pathway?rno03410/59294%09yellow/303369%09yellow	2	882	37	7808	0.477334	59294;303369	Pold1;Lig3	0.917273	0.0375013	1
path:rno04060	Cytokine-cytokine receptor interaction	http://www.kegg.jp/kegg-bin/show_pathway?rno04060/29363%09yellow/245983%09yellow/302424%09yellow/83785%09yellow/305236%09yellow/25704%09yellow/246759%09yellow/500910%09yellow/25717%09yellow/171040%09yellow/24596%09yellow/171056%09yellow/81507%09yellow/60427%09yellow/81809%09yellow/301066%09yellow/308716%09yellow/24629%09yellow	18	882	219	7808	0.721937	29363;245983;302424;83785;305236;25704;246759;500910;25717;171040;24596;171056;81507;60427;81809;301066;308716;24629	Cxcr5;Il11ra1;Eda;Vegfa;Cxcl11;Il2ra;Cxcl9;Tnfrsf13c;Tgfb3;Il11;Ngfr;Cx3cr1;Bmpr1a;Kitlg;Tgfb2;Ccr8;Il20ra;Pdgfrb	0.928385	0.0322718	1
path:rno04977	Vitamin digestion and absorption	http://www.kegg.jp/kegg-bin/show_pathway?rno04977/303333%09yellow	1	882	24	7808	0.368142	303333	Slc46a1	0.931403	0.0308623	1
path:rno00260	Glycine, serine and threonine metabolism	http://www.kegg.jp/kegg-bin/show_pathway?rno00260/65155%09yellow/24959%09yellow	2	882	40	7808	0.441364	65155;24959	Alas1;Pgam2	0.936306	0.028582	1
path:rno04110	Cell cycle	http://www.kegg.jp/kegg-bin/show_pathway?rno04110/25112%09yellow/313479%09yellow/287101%09yellow/25717%09yellow/58919%09yellow/310806%09yellow/64033%09yellow/81809%09yellow/288671%09yellow	9	882	127	7808	0.623508	25112;313479;287101;25717;58919;310806;64033;81809;288671	Gadd45a;Orc1;Pkmyt1;Tgfb3;Ccnd1;Cdc14a;Ccnd2;Tgfb2;Anapc5	0.942916	0.025527	1
path:rno00970	Aminoacyl-tRNA biosynthesis	http://www.kegg.jp/kegg-bin/show_pathway?rno00970/309911%09yellow/361661%09yellow/308701%09yellow/310672%09yellow	4	882	69	7808	0.510977	309911;361661;308701;310672	Qrsl1;Pstk;Tarsl2;Tars2	0.947127	0.0235917	1
path:rno00983	Drug metabolism - other enzymes	http://www.kegg.jp/kegg-bin/show_pathway?rno00983/246252%09yellow/29623%09yellow/81656%09yellow	3	882	56	7808	0.472452	246252;29623;81656	Ces2a;Ugt2b37;Dpyd	0.94717	0.0235721	1
path:rno00563	Glycosylphosphatidylinositol(GPI)-anchor biosynthesis	http://www.kegg.jp/kegg-bin/show_pathway?rno00563/303872%09yellow	1	882	27	7808	0.327111	303872	Pigz	0.950292	0.0221427	1
path:rno04120	Ubiquitin mediated proteolysis	http://www.kegg.jp/kegg-bin/show_pathway?rno04120/497672%09yellow/361013%09yellow/317341%09yellow/54252%09yellow/252971%09yellow/361258%09yellow/679949%09yellow/288671%09yellow/56816%09yellow/301000%09yellow	10	882	141	7808	0.623577	497672;361013;317341;54252;252971;361258;679949;288671;56816;301000	Brca1;Ube2e2;Ube2q2l;Mid1;Socs1;Cul2;Ube2ql1;Anapc5;Park2;Uba7	0.950616	0.0219948	1
path:rno00830	Retinol metabolism	http://www.kegg.jp/kegg-bin/show_pathway?rno00830/266686%09yellow/100145871%09yellow/24188%09yellow/29623%09yellow/29646%09yellow	5	882	83	7808	0.530629	266686;100145871;24188;29623;29646	Dhrs4;Adh5;Aldh1a1;Ugt2b37;Adh4	0.952249	0.0212494	1
path:rno03440	Homologous recombination	http://www.kegg.jp/kegg-bin/show_pathway?rno03440/59294%09yellow	1	882	28	7808	0.315388	59294	Pold1	0.955354	0.0198357	1
path:rno04620	Toll-like receptor signaling pathway	http://www.kegg.jp/kegg-bin/show_pathway?rno04620/25124%09yellow/60664%09yellow/293624%09yellow/305236%09yellow/246759%09yellow/114495%09yellow	6	882	97	7808	0.544485	25124;60664;293624;305236;246759;114495	Stat1;Pik3r3;Irf7;Cxcl11;Cxcl9;Map2k6	0.957411	0.0189014	1
path:rno04662	B cell receptor signaling pathway	http://www.kegg.jp/kegg-bin/show_pathway?rno04662/60664%09yellow/25023%09yellow/362046%09yellow/311658%09yellow	4	882	72	7808	0.489496	60664;25023;362046;311658	Pik3r3;Prkcb;Dapp1;Nfatc2	0.957422	0.0188967	1
path:rno00601	Glycosphingolipid biosynthesis - lacto and neolacto series	http://www.kegg.jp/kegg-bin/show_pathway?rno00601/686081%09yellow	1	882	30	7808	0.294287	686081	B3galt2	0.963985	0.0159299	1
path:rno03050	Proteasome	http://www.kegg.jp/kegg-bin/show_pathway?rno03050/364814%09yellow/24967%09yellow	2	882	47	7808	0.37529	364814;24967	Psma8;Psmb9	0.965854	0.0150884	1
path:rno03010	Ribosome	http://www.kegg.jp/kegg-bin/show_pathway?rno03010/688912%09yellow/499185%09yellow/295224%09yellow/363187%09yellow/297334%09yellow/299938%09yellow/113958%09yellow/171061%09yellow/287122%09yellow/303746%09yellow/297372%09yellow/497876%09yellow	12	882	172	7808	0.61235	688912;499185;295224;363187;297334;299938;113958;171061;287122;303746;297372;497876	Mrps16;Mrps11;mrpl24;Mrps10;Mrpl35;Mrpl13;Mrps7;Mrpl17;Rpl3l;Mrpl12;Mrpl19;Mrpl28	0.968204	0.0140331	1
path:rno05220	Chronic myeloid leukemia	http://www.kegg.jp/kegg-bin/show_pathway?rno05220/60664%09yellow/25717%09yellow/58919%09yellow/81809%09yellow	4	882	76	7808	0.463494	60664;25717;58919;81809	Pik3r3;Tgfb3;Ccnd1;Tgfb2	0.968279	0.0139993	1
path:rno04722	Neurotrophin signaling pathway	http://www.kegg.jp/kegg-bin/show_pathway?rno04722/60664%09yellow/81737%09yellow/24224%09yellow/24596%09yellow/29613%09yellow/25050%09yellow/297173%09yellow/25467%09yellow	8	882	126	7808	0.558062	60664;81737;24224;24596;29613;25050;297173;25467	Pik3r3;Ntf3;Bcl2;Ngfr;Ntrk3;Camk4;RSA-14-44;Irs1	0.968658	0.0138295	1
path:rno04622	RIG-I-like receptor signaling pathway	http://www.kegg.jp/kegg-bin/show_pathway?rno04622/293624%09yellow/499801%09yellow/298693%09yellow	3	882	64	7808	0.412969	293624;499801;298693	Irf7;Ifih1;Isg15	0.972144	0.0122693	1
path:rno04012	ErbB signaling pathway	http://www.kegg.jp/kegg-bin/show_pathway?rno04012/24680%09yellow/60664%09yellow/25023%09yellow/59323%09yellow/29496%09yellow	5	882	91	7808	0.483479	24680;60664;25023;59323;29496	Prkca;Pik3r3;Prkcb;Erbb4;Erbb3	0.97243	0.0121416	1
path:rno00510	N-Glycan biosynthesis	http://www.kegg.jp/kegg-bin/show_pathway?rno00510/29582%09yellow/500972%09yellow	2	882	50	7808	0.352636	29582;500972	Mgat3;Stt3a	0.973988	0.0114462	1
path:rno00140	Steroid hormone biosynthesis	http://www.kegg.jp/kegg-bin/show_pathway?rno00140/29680%09yellow/24298%09yellow/29623%09yellow/353498%09yellow	4	882	81	7808	0.434602	29680;24298;29623;353498	Cyp11a1;Cyp21a1;Ugt2b37;Cyp11b3	0.978227	0.00956014	1
path:rno03460	Fanconi anemia pathway	http://www.kegg.jp/kegg-bin/show_pathway?rno03460/497672%09yellow/497856%09yellow	2	882	52	7808	0.338986	497672;497856	Brca1;Rmi2	0.978335	0.00951249	1
path:rno04660	T cell receptor signaling pathway	http://www.kegg.jp/kegg-bin/show_pathway?rno04660/300678%09yellow/60664%09yellow/315609%09yellow/311658%09yellow/297173%09yellow/24930%09yellow	6	882	109	7808	0.483788	300678;60664;315609;311658;297173;24930	Cd3g;Pik3r3;Cd3e;Nfatc2;RSA-14-44;Cd8a	0.980706	0.00846128	1
path:rno04114	Oocyte meiosis	http://www.kegg.jp/kegg-bin/show_pathway?rno04114/287101%09yellow/64508%09yellow/288671%09yellow/64532%09yellow/25636%09yellow/84420%09yellow	6	882	113	7808	0.46642	287101;64508;288671;64532;25636;84420	Pkmyt1;Adcy3;Anapc5;Adcy5;Prkaca;Adcy7	0.985339	0.00641455	1
path:rno04610	Complement and coagulation cascades	http://www.kegg.jp/kegg-bin/show_pathway?rno04610/83580%09yellow/25584%09yellow/25692%09yellow	3	882	73	7808	0.361634	83580;25584;25692	Thbd;F3;Plat	0.986799	0.0057715	1
path:rno03040	Spliceosome	http://www.kegg.jp/kegg-bin/show_pathway?rno03040/29578%09yellow/689890%09yellow/302855%09yellow/362152%09yellow/60460%09yellow/315903%09yellow/300361%09yellow	7	882	136	7808	0.451294	29578;689890;302855;362152;60460;315903;300361	Hnrnpa1;Srsf1;Rbmx;Hnrnpa3;Hspa2;U2surp;Cwc15	0.992631	0.0032121	1
path:rno03022	Basal transcription factors	http://www.kegg.jp/kegg-bin/show_pathway?rno03022/287571%09yellow	1	882	45	7808	0.195813	287571	Taf15	0.992821	0.00312899	1
path:rno03420	Nucleotide excision repair	http://www.kegg.jp/kegg-bin/show_pathway?rno03420/59294%09yellow	1	882	47	7808	0.187432	59294	Pold1	0.994211	0.00252123	1
path:rno03008	Ribosome biogenesis in eukaryotes	http://www.kegg.jp/kegg-bin/show_pathway?rno03008/690297%09yellow/312706%09yellow/313163%09yellow	3	882	88	7808	0.29941	690297;312706;313163	Pwp2;Emg1;RGD1306195	0.99638	0.00157489	1
path:rno05133	Pertussis	http://www.kegg.jp/kegg-bin/show_pathway?rno05133/297173%09yellow/24773%09yellow	2	882	73	7808	0.240816	297173;24773	RSA-14-44;Sftpa1	0.996991	0.00130866	1
path:rno04064	NF-kappa B signaling pathway	http://www.kegg.jp/kegg-bin/show_pathway?rno04064/25023%09yellow/24224%09yellow/500910%09yellow	3	882	93	7808	0.28313	25023;24224;500910	Prkcb;Bcl2;Tnfrsf13c	0.997675	0.00101103	1
path:rno04621	NOD-like receptor signaling pathway	http://www.kegg.jp/kegg-bin/show_pathway?rno04621/299331%09yellow	1	882	58	7808	0.151669	299331	Hsp90aa1	0.99823	0.000769388	1
path:rno04668	TNF signaling pathway	http://www.kegg.jp/kegg-bin/show_pathway?rno04668/60664%09yellow/362339%09yellow/114495%09yellow	3	882	110	7808	0.238846	60664;362339;114495	Pik3r3;Creb3l2;Map2k6	0.999501	0.000216866	1
path:rno03015	mRNA surveillance pathway	http://www.kegg.jp/kegg-bin/show_pathway?rno03015/298510%09yellow/363122%09yellow	2	882	93	7808	0.188539	298510;363122	Pabpc4;Ppp2r3a	0.99957	0.000186655	1
path:rno04142	Lysosome	http://www.kegg.jp/kegg-bin/show_pathway?rno04142/308909%09yellow/293676%09yellow/308777%09yellow/63886%09yellow	4	882	129	7808	0.271194	308909;293676;308777;63886	Smpd1;Ctsw;Ap3b2;Abcb9	0.999583	0.000181139	1
path:rno03013	RNA transport	http://www.kegg.jp/kegg-bin/show_pathway?rno03013/24799%09yellow/408216%09yellow/313163%09yellow/303831%09yellow/298510%09yellow/316108%09yellow	6	882	164	7808	0.319245	24799;408216;313163;303831;298510;316108	Eef1a2;Senp17;RGD1306195;Eif4a2;Pabpc4;Snupn	0.999689	0.000135076	1
path:rno04740	Olfactory transduction	http://www.kegg.jp/kegg-bin/show_pathway?rno04740/299582%09yellow/315452%09yellow/293808%09yellow/405074%09yellow/313546%09yellow/296678%09yellow/641659%09yellow/405331%09yellow/500926%09yellow/293201%09yellow/305711%09yellow/688657%09yellow/293369%09yellow/405339%09yellow/405910%09yellow/287343%09yellow/405957%09yellow/365336%09yellow/288199%09yellow/405974%09yellow/302045%09yellow/289251%09yell…	57	882	1240	7808	0.365959	299582;315452;293808;405074;313546;296678;641659;405331;500926;293201;305711;688657;293369;405339;405910;287343;405957;365336;288199;405974;302045;289251;300643;287088;293364;300524;295801;293353;295743;405313;405210;293214;315571;296042;405378;287247;302041;293222;64508;83686;405968;405330;298394;405993;293596;295828;300425;408030;405034;365337;25636;293271;288490;405911;293431;293238;404804	Olr1088;Olr1121;Olr375;Olr1331;Olr856;Olr416;Tpcr12;Olr806;Or10ad1;Olr62;Olr1606;LOC688657;Olr223;Olr1172;Olr96;Olr1454;Olr760;Olr192;Olr1536;Olr1225;Olr962;Olr1589;Olr1341;Olr1375;Olr217;Olr1196;Olr560;Olr206;Olr472;Olr1279;Olr830;Olr68;Olr1280;Olr789;Olr53;Olr1401;Olr956;Olr79;Adcy3;Cngb1;Olr1105;Olr810;Olr836;Olr1462;Olr297;Olr598;Olr1169;Olr1868;Olr330;Olr202;Prkaca;Olr132;Olr1572;Olr127;Olr2…	1	0	1

## Sheet: MI-VNS1 VS MI3 down_KEGG
Term_ID	Term_description	Term_url	ListHit	ListTotal	PopHit	PopTotal	FoldEnrichment	Genes	GeneSymbols	P_value	"-log10(pvalue)"	FDR_bh
path:rno04142	Lysosome	http://www.kegg.jp/kegg-bin/show_pathway?rno04142/29757%09yellow/363494%09yellow/170667%09yellow/296370%09yellow/361704%09yellow/100909505%09yellow/83800%09yellow/50654%09yellow/361063%09yellow/84431%09yellow/286898%09yellow/65161%09yellow/63865%09yellow/171575%09yellow/287435%09yellow/24591%09yellow/292073%09yellow/299825%09yellow/252929%09yellow/25423%09yellow/64529%09yellow/83534%09yellow/3619…	49	1018	129	7808	3.01014	29757;363494;170667;296370;361704;100909505;83800;50654;361063;84431;286898;65161;63865;171575;287435;24591;292073;299825;252929;25423;64529;83534;361939;684529;303631;24944;117106;29175;29663;24162;361401;306128;362409;266732;294673;25328;316519;298451;360630;25715;363513;54398;24434;25697;140667;291969;83576;314360;60575	Atp6v0a1;Gla;Atp6v0c;Ctsa;Ctsf;LOC100909505;Clta;Ctss;Entpd4;Asah1;Npc2;Litaf;Lgmn;Dnase2;Cd68;Neu1;Galns;Gns;Ctsz;Ctsc;Ctsb;Tpp1;Mfsd8;LOC684529;Arsg;Lamp2;Scarb2;Ctsk;Ap1b1;Acp2;Pla2g15;Cln5;Sumf1;Npc1;Hexb;Lamp1;Slc11a1;Atp6v0b;Naglu;Slc11a2;Ids;Ppt2;Gusb;Ctsl;Ap3m2;Atp6v0d1;Sort1;Galc;Napsa	2.9e-09	8.5376	8.09e-07
path:rno05150	Staphylococcus aureus infection	http://www.kegg.jp/kegg-bin/show_pathway?rno05150/295279%09yellow/29687%09yellow/113959%09yellow/24232%09yellow/24231%09yellow/309684%09yellow/289211%09yellow/498276%09yellow/298566%09yellow/294274%09yellow/54249%09yellow/25021%09yellow/25325%09yellow/308995%09yellow/312705%09yellow/294257%09yellow/84007%09yellow/25464%09yellow/192262%09yellow/362634%09yellow/363930%09yellow/291755%09yellow/58949…	24	1018	55	7808	3.40355	295279;29687;113959;24232;24231;309684;289211;498276;298566;294274;54249;25021;25325;308995;312705;294257;84007;25464;192262;362634;363930;291755;58949;25651	Fcgr1a;C1qb;C5ar1;C3;C2;Itgb2;Fcgr2b;LOC498276;C1qa;RT1-DMa;Cfd;Itgam;Il10;Itgal;C1r;Cfb;C3ar1;Icam1;C1s;C1qc;Selplg;Dsg1;Ptafr;Selp	5.09e-06	5.29348	0.000503114
path:rno04060	Cytokine-cytokine receptor interaction	http://www.kegg.jp/kegg-bin/show_pathway?rno04060/100124593%09yellow/60584%09yellow/361615%09yellow/308163%09yellow/353218%09yellow/156767%09yellow/60463%09yellow/252963%09yellow/304091%09yellow/117539%09yellow/25235%09yellow/29263%09yellow/24335%09yellow/500590%09yellow/171081%09yellow/60628%09yellow/29197%09yellow/25084%09yellow/29385%09yellow/287561%09yellow/24494%09yellow/288264%09yellow/2520…	57	1018	219	7808	2.05538	100124593;60584;361615;308163;353218;156767;60463;252963;304091;117539;25235;29263;24335;500590;171081;60628;29197;25084;29385;287561;24494;288264;25205;25341;117022;365395;81680;116637;25325;24553;686326;59086;287437;366518;57301;310132;294797;361795;116465;498335;24772;307403;140635;312679;497942;360918;298518;313173;114111;444986;362628;501043;308977;24770;25610;114105;25069	Cxcr6;Lif;Relt;Ccr6;Tnfsf9;Tnfrsf1b;Ccr2;Il13ra1;Il10rb;Il10ra;Ghr;Acvr2a;Epo;Tnfrsf9;Csf2rb;Cxcr4;Il18;Il4r;Cxcr2;Ccl7;Il1b;Ifnar1;Il6st;Tnfrsf11b;Il1r2;Clcf1;Lifr;Ccl4;Il10;Met;Ifnar2;Tgfb1;Tnfsf13;Tnfrsf14;Ccr1;Osmr;Il7r;Ltb;Ifngr1;Cxcl13;Cxcl12;Csf1r;Flt3;Il17ra;Cxcl16;Pf4;Csf3r;Cntfr;Vegfc;Il22ra2;Ifnlr1;Il20rb;Il21r;Ccl2;Csf3;Cxcl2;Tnfrsf8	6.7e-06	5.17374	0.000503114
path:rno05152	Tuberculosis	http://www.kegg.jp/kegg-bin/show_pathway?rno05152/291327%09yellow/295279%09yellow/502902%09yellow/24514%09yellow/29757%09yellow/116590%09yellow/170667%09yellow/295631%09yellow/83805%09yellow/307100%09yellow/50654%09yellow/266610%09yellow/304091%09yellow/117539%09yellow/246756%09yellow/64171%09yellow/305353%09yellow/499271%09yellow/81736%09yellow/29197%09yellow/78963%09yellow/24232%09yellow/450223…	50	1018	182	7808	2.16431	291327;295279;502902;24514;29757;116590;170667;295631;83805;307100;50654;266610;304091;117539;246756;64171;305353;499271;81736;29197;78963;24232;450223;25402;24494;25441;301059;309684;24253;289211;498276;60350;24944;294274;64633;306353;25021;25325;59086;680127;25328;25155;116465;298451;338457;64625;58936;291969;310553;29469	Mrc1;Fcgr1a;Clec7a;Jak2;Atp6v0a1;Mapk1;Atp6v0c;Pla2r1;Src;Calml3;Ctss;Fadd;Il10rb;Il10ra;Tradd;Card9;Tlr6;Itgax;Nfkb1;Il18;Apaf1;C3;Clec4e;Casp3;Il1b;Fcer1g;Myd88;Itgb2;Cebpb;Fcgr2b;LOC498276;Cd14;Lamp2;RT1-DMa;Rab5a;Rfxank;Itgam;Il10;Tgfb1;Tirap;Lamp1;Syk;Ifngr1;Atp6v0b;Tlr9;Bid;Plk3;Atp6v0d1;Tlr2;Lbp	7.21e-06	5.14188	0.000503114
path:rno04610	Complement and coagulation cascades	http://www.kegg.jp/kegg-bin/show_pathway?rno04610/24237%09yellow/64036%09yellow/260320%09yellow/25619%09yellow/60327%09yellow/24617%09yellow/29687%09yellow/113959%09yellow/24153%09yellow/24232%09yellow/29243%09yellow/24231%09yellow/306761%09yellow/24946%09yellow/298566%09yellow/304929%09yellow/116669%09yellow/54249%09yellow/50692%09yellow/312705%09yellow/294257%09yellow/84007%09yellow/192262%09ye…	27	1018	73	7808	2.88687	24237;64036;260320;25619;60327;24617;29687;113959;24153;24232;29243;24231;306761;24946;298566;304929;116669;54249;50692;312705;294257;84007;192262;295703;362634;296545;54243	C6;Cd55;F7;Plau;F13a1;Serpine1;C1qb;C5ar1;A2m;C3;F10;C2;F12;F9;C1qa;F5;Vwf;Cfd;Plaur;C1r;Cfb;C3ar1;C1s;Serping1;C1qc;C8g;Cr1l	1.55e-05	4.8106	0.000863037
path:rno04380	Osteoclast differentiation	http://www.kegg.jp/kegg-bin/show_pathway?rno04380/295279%09yellow/25528%09yellow/361537%09yellow/116590%09yellow/309452%09yellow/690906%09yellow/114553%09yellow/361493%09yellow/81736%09yellow/500904%09yellow/367901%09yellow/366126%09yellow/66021%09yellow/24494%09yellow/81504%09yellow/288264%09yellow/289211%09yellow/498276%09yellow/29175%09yellow/170851%09yellow/25341%09yellow/89829%09yellow/68632…	38	1018	129	7808	2.30819	295279;25528;361537;116590;309452;690906;114553;361493;81736;500904;367901;366126;66021;24494;81504;288264;289211;498276;29175;170851;25341;89829;686326;59086;25155;116465;79129;307403;691533;364018;366508;84492;24516;24517;25094;25150;29337;155918	Fcgr1a;Sirpa;Tyrobp;Mapk1;Nfkb2;Lilrc2;Ncf1;Lilrb3l;Nfkb1;Ncf4;Btk;Spi1;Cybb;Il1b;Grb2;Ifnar1;Fcgr2b;LOC498276;Ctsk;Map2k1;Tnfrsf11b;Socs3;Ifnar2;Tgfb1;Syk;Ifngr1;Cyba;Csf1r;Lilra5;Ncf2;Pik3cd;Tec;Jun;Junb;Mitf;Fyn;Plcg2;Lcp2	2.53e-05	4.59654	0.00117737
path:rno05144	Malaria	http://www.kegg.jp/kegg-bin/show_pathway?rno05144/29197%09yellow/361619%09yellow/29184%09yellow/24494%09yellow/301059%09yellow/309684%09yellow/25325%09yellow/24553%09yellow/59086%09yellow/24440%09yellow/689064%09yellow/287167%09yellow/338457%09yellow/308995%09yellow/25464%09yellow/25216%09yellow/364837%09yellow/688972%09yellow/310553%09yellow/24770%09yellow/25610%09yellow/25651%09yellow/25632%09y…	23	1018	59	7808	3.03598	29197;361619;29184;24494;301059;309684;25325;24553;59086;24440;689064;287167;338457;308995;25464;25216;364837;688972;310553;24770;25610;25651;25632	Il18;Hbb-b1;Cd36;Il1b;Myd88;Itgb2;Il10;Met;Tgfb1;Hbb;LOC689064;LOC287167;Tlr9;Itgal;Icam1;Sdc1;Gypc;Gypa;Tlr2;Ccl2;Csf3;Selp;Hba1	3.37e-05	4.47239	0.00130418
path:rno05133	Pertussis	http://www.kegg.jp/kegg-bin/show_pathway?rno05133/116590%09yellow/307100%09yellow/282817%09yellow/81736%09yellow/29687%09yellow/315346%09yellow/287362%09yellow/24232%09yellow/25402%09yellow/24231%09yellow/24494%09yellow/292060%09yellow/301059%09yellow/309684%09yellow/60350%09yellow/298566%09yellow/25021%09yellow/25325%09yellow/680127%09yellow/312705%09yellow/60665%09yellow/192262%09yellow/295703%…	26	1018	73	7808	2.77715	116590;307100;282817;81736;29687;315346;287362;24232;25402;24231;24494;292060;301059;309684;60350;298566;25021;25325;680127;312705;60665;192262;295703;362634;24516;500133	Mapk1;Calml3;Pycard;Nfkb1;C1qb;Itga5;Nlrp3;C3;Casp3;C2;Il1b;Irf8;Myd88;Itgb2;Cd14;C1qa;Itgam;Il10;Tirap;C1r;Cxcl6;C1s;Serping1;C1qc;Jun;Nod1	3.74e-05	4.42718	0.00130418
path:rno04668	TNF signaling pathway	http://www.kegg.jp/kegg-bin/show_pathway?rno04668/117279%09yellow/60584%09yellow/78971%09yellow/116590%09yellow/156767%09yellow/266610%09yellow/246756%09yellow/171551%09yellow/310616%09yellow/81736%09yellow/116596%09yellow/25402%09yellow/81503%09yellow/24494%09yellow/24253%09yellow/361715%09yellow/365057%09yellow/81687%09yellow/170851%09yellow/89829%09yellow/113970%09yellow/306886%09yellow/81707%…	33	1018	110	7808	2.34457	117279;60584;78971;116590;156767;266610;246756;171551;310616;81736;116596;25402;81503;24494;24253;361715;365057;81687;170851;89829;113970;306886;81707;25464;680611;687813;366508;24516;24517;24770;683206;114105;29527	Cflar;Lif;Birc3;Mapk1;Tnfrsf1b;Fadd;Tradd;Cxcl3;Creb3l4;Nfkb1;Map3k8;Casp3;Cxcl1;Il1b;Cebpb;Rps6ka4;Map3k5;Mmp9;Map2k1;Socs3;Magi2;Ripk1;Mmp14;Icam1;Bcl3;Traf1;Pik3cd;Jun;Junb;Ccl2;Tnfaip3;Cxcl2;Ptgs2	6.33e-05	4.1986	0.00186245
path:rno04062	Chemokine signaling pathway	http://www.kegg.jp/kegg-bin/show_pathway?rno04062/100124593%09yellow/50646%09yellow/317371%09yellow/24514%09yellow/85240%09yellow/116590%09yellow/29241%09yellow/83805%09yellow/308163%09yellow/60463%09yellow/114120%09yellow/114553%09yellow/171551%09yellow/114486%09yellow/360579%09yellow/81736%09yellow/60628%09yellow/29385%09yellow/287561%09yellow/81503%09yellow/81504%09yellow/54245%09yellow/25734%…	46	1018	179	7808	2.017	100124593;50646;317371;24514;85240;116590;29241;83805;308163;60463;114120;114553;171551;114486;360579;81736;60628;29385;287561;81503;81504;54245;25734;690825;24605;170851;366957;81515;25388;116637;313845;25372;57301;498335;24772;25238;497942;360918;314612;79113;361714;60665;366508;24770;25156;114105	Cxcr6;Ptk2b;Was;Jak2;Plcb2;Mapk1;Adcy8;Src;Ccr6;Ccr2;Gng12;Ncf1;Cxcl3;Braf;Ccl9;Nfkb1;Cxcr4;Cxcr2;Ccl7;Cxcl1;Grb2;Crk;Hck;Gngt2;Nras;Map2k1;Rac2;Lyn;Arrb2;Ccl4;Sos1;Adrbk2;Ccr1;Cxcl13;Cxcl12;Adrbk1;Cxcl16;Pf4;Shc2;Fgr;Rasgrp2;Cxcl6;Pik3cd;Ccl2;Vav1;Cxcl2	6.68e-05	4.17552	0.00186245
path:rno04650	Natural killer cell mediated cytotoxicity	http://www.kegg.jp/kegg-bin/show_pathway?rno04650/50646%09yellow/361537%09yellow/116590%09yellow/114486%09yellow/25402%09yellow/81504%09yellow/25441%09yellow/116689%09yellow/288264%09yellow/309684%09yellow/24605%09yellow/245962%09yellow/170851%09yellow/366957%09yellow/686326%09yellow/313845%09yellow/25155%09yellow/116465%09yellow/308995%09yellow/25464%09yellow/314612%09yellow/64625%09yellow/36650…	30	1018	98	7808	2.38887	50646;361537;116590;114486;25402;81504;25441;116689;288264;309684;24605;245962;170851;366957;686326;313845;25155;116465;308995;25464;314612;64625;366508;64363;474146;25156;305450;25150;29337;155918	Ptk2b;Tyrobp;Mapk1;Braf;Casp3;Grb2;Fcer1g;Ptpn6;Ifnar1;Itgb2;Nras;Cd48;Map2k1;Rac2;Ifnar2;Sos1;Syk;Ifngr1;Itgal;Icam1;Shc2;Bid;Pik3cd;Araf;Hcst;Vav1;Sh3bp2;Fyn;Plcg2;Lcp2	9.97e-05	4.00128	0.00252888
path:rno05134	Legionellosis	http://www.kegg.jp/kegg-bin/show_pathway?rno05134/171361%09yellow/309452%09yellow/282817%09yellow/171551%09yellow/81736%09yellow/29197%09yellow/78963%09yellow/24232%09yellow/25402%09yellow/81503%09yellow/24494%09yellow/301059%09yellow/309684%09yellow/60350%09yellow/25021%09yellow/301434%09yellow/84480%09yellow/294691%09yellow/310553%09yellow/114105%09yellow/289337%09yellow	21	1018	58	7808	2.81448	171361;309452;282817;171551;81736;29197;78963;24232;25402;81503;24494;301059;309684;60350;25021;301434;84480;294691;310553;114105;289337	Eef1a1;Nfkb2;Pycard;Cxcl3;Nfkb1;Il18;Apaf1;C3;Casp3;Cxcl1;Il1b;Myd88;Itgb2;Cd14;Itgam;Clk1;Bnip3;Naip5;Tlr2;Cxcl2;Tlr5	0.000169892	3.76983	0.0038403
path:rno04630	Jak-STAT signaling pathway	http://www.kegg.jp/kegg-bin/show_pathway?rno04630/308478%09yellow/60584%09yellow/24514%09yellow/24918%09yellow/171136%09yellow/252963%09yellow/304091%09yellow/117539%09yellow/25235%09yellow/24335%09yellow/171081%09yellow/25084%09yellow/24577%09yellow/81504%09yellow/116689%09yellow/288264%09yellow/498798%09yellow/25205%09yellow/365395%09yellow/81680%09yellow/89829%09yellow/500985%09yellow/25325%09…	38	1018	144	7808	2.06372	308478;60584;24514;24918;171136;252963;304091;117539;25235;24335;171081;25084;24577;81504;116689;288264;498798;25205;365395;81680;89829;500985;25325;686326;300772;313845;310132;294797;311030;116465;298518;313173;444986;366508;362628;501043;308977;25610	Spred3;Lif;Jak2;Stat5a;Cblb;Il13ra1;Il10rb;Il10ra;Ghr;Epo;Csf2rb;Il4r;Myc;Grb2;Ptpn6;Ifnar1;Stam;Il6st;Clcf1;Lifr;Socs3;Cbl;Il10;Ifnar2;Pias1;Sos1;Osmr;Il7r;Stam2;Ifngr1;Csf3r;Cntfr;Il22ra2;Pik3cd;Ifnlr1;Il20rb;Il21r;Csf3	0.000178939	3.7473	0.0038403
path:rno05202	Transcriptional misregulation in cancer	http://www.kegg.jp/kegg-bin/show_pathway?rno05202/295279%09yellow/78971%09yellow/304005%09yellow/25619%09yellow/300711%09yellow/79237%09yellow/170929%09yellow/114502%09yellow/361801%09yellow/315606%09yellow/81736%09yellow/684841%09yellow/58853%09yellow/366126%09yellow/24577%09yellow/60357%09yellow/498333%09yellow/25713%09yellow/684762%09yellow/24253%09yellow/60350%09yellow/81687%09yellow/25271%09…	42	1018	171	7808	1.92188	295279;78971;304005;25619;300711;79237;170929;114502;361801;315606;81736;684841;58853;366126;24577;60357;498333;25713;684762;24253;60350;81687;25271;100912108;117022;24790;362176;25021;24553;63840;304785;307403;116663;25410;25718;140635;687813;360635;304663;54267;309447;25671	Fcgr1a;Birc3;Nfkbiz;Plau;Atm;Hhex;Bcl2a1;Pax3;Rxrb;Kmt2a;Nfkb1;LOC684841;Nr4a3;Spi1;Myc;Prom1;Bmp2k;Itgb7;LOC684762;Cebpb;Cd14;Mmp9;Rxra;Nupr1;Il1r2;Sp1;Lmo2;Itgam;Met;Per2;Slc45a3;Csf1r;Dusp6;Cebpe;Igf1r;Flt3;Traf1;Etv4;Lyl1;Maf;Ldb1;Smad1	0.00031168	3.50629	0.00621134
path:rno04662	B cell receptor signaling pathway	http://www.kegg.jp/kegg-bin/show_pathway?rno04662/116590%09yellow/65146%09yellow/81736%09yellow/367901%09yellow/81504%09yellow/116689%09yellow/289211%09yellow/24605%09yellow/170851%09yellow/366957%09yellow/81515%09yellow/313845%09yellow/25155%09yellow/171055%09yellow/308501%09yellow/294048%09yellow/366508%09yellow/316241%09yellow/54259%09yellow/24516%09yellow/25156%09yellow/29337%09yellow/313498%…	23	1018	72	7808	2.48364	116590;65146;81736;367901;81504;116689;289211;24605;170851;366957;81515;313845;25155;171055;308501;294048;366508;316241;54259;24516;25156;29337;313498	Mapk1;Lilrb3;Nfkb1;Btk;Grb2;Ptpn6;Fcgr2b;Nras;Map2k1;Rac2;Lyn;Sos1;Syk;Cd79b;Cd22;Pik3ap1;Pik3cd;Nfkbie;Inpp5d;Jun;Vav1;Plcg2;Cd72	0.000380935	3.41915	0.00708539
path:rno04064	NF-kappa B signaling pathway	http://www.kegg.jp/kegg-bin/show_pathway?rno04064/117279%09yellow/78971%09yellow/25619%09yellow/300711%09yellow/309452%09yellow/170929%09yellow/246756%09yellow/299626%09yellow/81736%09yellow/367901%09yellow/24494%09yellow/301059%09yellow/60350%09yellow/81515%09yellow/116637%09yellow/680127%09yellow/361795%09yellow/25155%09yellow/306886%09yellow/24772%09yellow/25464%09yellow/687813%09yellow/683206…	27	1018	93	7808	2.26018	117279;78971;25619;300711;309452;170929;246756;299626;81736;367901;24494;301059;60350;81515;116637;680127;361795;25155;306886;24772;25464;687813;683206;114105;29527;29469;29337	Cflar;Birc3;Plau;Atm;Nfkb2;Bcl2a1;Tradd;Gadd45b;Nfkb1;Btk;Il1b;Myd88;Cd14;Lyn;Ccl4;Tirap;Ltb;Syk;Ripk1;Cxcl12;Icam1;Traf1;Tnfaip3;Cxcl2;Ptgs2;Lbp;Plcg2	0.000440429	3.35612	0.00767997
path:rno05140	Leishmaniasis	http://www.kegg.jp/kegg-bin/show_pathway?rno05140/295279%09yellow/24514%09yellow/116590%09yellow/114553%09yellow/81736%09yellow/500904%09yellow/24232%09yellow/24494%09yellow/116689%09yellow/301059%09yellow/309684%09yellow/498276%09yellow/294274%09yellow/25021%09yellow/25325%09yellow/59086%09yellow/116465%09yellow/79129%09yellow/364018%09yellow/24516%09yellow/310553%09yellow/29527%09yellow	22	1018	73	7808	2.34046	295279;24514;116590;114553;81736;500904;24232;24494;116689;301059;309684;498276;294274;25021;25325;59086;116465;79129;364018;24516;310553;29527	Fcgr1a;Jak2;Mapk1;Ncf1;Nfkb1;Ncf4;C3;Il1b;Ptpn6;Myd88;Itgb2;LOC498276;RT1-DMa;Itgam;Il10;Tgfb1;Ifngr1;Cyba;Ncf2;Jun;Tlr2;Ptgs2	0.000964265	3.0158	0.0158253
path:rno04620	Toll-like receptor signaling pathway	http://www.kegg.jp/kegg-bin/show_pathway?rno04620/116590%09yellow/684440%09yellow/266610%09yellow/305353%09yellow/317468%09yellow/81736%09yellow/116596%09yellow/24494%09yellow/288264%09yellow/301059%09yellow/363984%09yellow/60350%09yellow/296953%09yellow/29175%09yellow/170851%09yellow/299827%09yellow/116637%09yellow/686326%09yellow/680127%09yellow/306886%09yellow/338457%09yellow/366508%09yellow/2…	26	1018	97	7808	2.08353	116590;684440;266610;305353;317468;81736;116596;24494;288264;301059;363984;60350;296953;29175;170851;299827;116637;686326;680127;306886;338457;366508;24516;310553;29469;289337	Mapk1;Tlr8;Fadd;Tlr6;Tlr7;Nfkb1;Map3k8;Il1b;Ifnar1;Myd88;Ikbke;Cd14;Irf5;Ctsk;Map2k1;Tbk1;Ccl4;Ifnar2;Tirap;Ripk1;Tlr9;Pik3cd;Jun;Tlr2;Lbp;Tlr5	0.00148713	2.82765	0.0230506
path:rno04640	Hematopoietic cell lineage	http://www.kegg.jp/kegg-bin/show_pathway?rno04640/81641%09yellow/295279%09yellow/64036%09yellow/25668%09yellow/24335%09yellow/315346%09yellow/25084%09yellow/29184%09yellow/24494%09yellow/60350%09yellow/117022%09yellow/25021%09yellow/24932%09yellow/294797%09yellow/25406%09yellow/308501%09yellow/307403%09yellow/140635%09yellow/298518%09yellow/24590%09yellow/502858%09yellow/685269%09yellow/25610%09y…	23	1018	83	7808	2.15142	81641;295279;64036;25668;24335;315346;25084;29184;24494;60350;117022;25021;24932;294797;25406;308501;307403;140635;298518;24590;502858;685269;25610	Anpep;Fcgr1a;Cd55;Cd38;Epo;Itga5;Il4r;Cd36;Il1b;Cd14;Il1r2;Itgam;Cd4;Il7r;Cd44;Cd22;Csf1r;Flt3;Csf3r;Mme;Gp9;Itga2b;Csf3	0.00189968	2.72132	0.0278952
path:rno05231	Choline metabolism in cancer	http://www.kegg.jp/kegg-bin/show_pathway?rno05231/25097%09yellow/365962%09yellow/317371%09yellow/85426%09yellow/116590%09yellow/29622%09yellow/29560%09yellow/361076%09yellow/81504%09yellow/24605%09yellow/295417%09yellow/170851%09yellow/366957%09yellow/24790%09yellow/313845%09yellow/116636%09yellow/64037%09yellow/79429%09yellow/286936%09yellow/140544%09yellow/688705%09yellow/366508%09yellow/24516%…	26	1018	101	7808	1.99998	25097;365962;317371;85426;116590;29622;29560;361076;81504;24605;295417;170851;366957;24790;313845;116636;64037;79429;286936;140544;688705;366508;24516;25096;56718;85254	Pld2;Slc44a5;Was;Slc5a7;Mapk1;Ralgds;Hif1a;Dgkh;Grb2;Nras;Slc44a3;Map2k1;Rac2;Sp1;Sos1;Eif4ebp1;Slc22a4;Pdgfc;Pcyt1b;Pcyt1a;Dgki;Pik3cd;Jun;Pld1;Mtor;Slc44a1	0.0023962	2.62048	0.0334269
path:rno05143	African trypanosomiasis	http://www.kegg.jp/kegg-bin/show_pathway?rno05143/681319%09yellow/85240%09yellow/29197%09yellow/361619%09yellow/24494%09yellow/301059%09yellow/25325%09yellow/24440%09yellow/689064%09yellow/287167%09yellow/338457%09yellow/25464%09yellow/25632%09yellow	13	1018	38	7808	2.64493	681319;85240;29197;361619;24494;301059;25325;24440;689064;287167;338457;25464;25632	Ido2;Plcb2;Il18;Hbb-b1;Il1b;Myd88;Il10;Hbb;LOC689064;LOC287167;Tlr9;Icam1;Hba1	0.00426004	2.37059	0.0560801
path:rno05323	Rheumatoid arthritis	http://www.kegg.jp/kegg-bin/show_pathway?rno05323/29757%09yellow/170667%09yellow/29197%09yellow/685232%09yellow/24494%09yellow/309684%09yellow/294274%09yellow/29175%09yellow/117596%09yellow/59086%09yellow/287437%09yellow/361795%09yellow/298451%09yellow/24772%09yellow/308995%09yellow/299971%09yellow/25464%09yellow/60665%09yellow/25697%09yellow/291969%09yellow/24516%09yellow/310553%09yellow/24770%0…	23	1018	90	7808	1.98229	29757;170667;29197;685232;24494;309684;294274;29175;117596;59086;287437;361795;298451;24772;308995;299971;25464;60665;25697;291969;24516;310553;24770	Atp6v0a1;Atp6v0c;Il18;Atp6v1a;Il1b;Itgb2;RT1-DMa;Ctsk;Atp6v1b2;Tgfb1;Tnfsf13;Ltb;Atp6v0b;Cxcl12;Itgal;Atp6v1c1;Icam1;Cxcl6;Ctsl;Atp6v0d1;Jun;Tlr2;Ccl2	0.00447573	2.34914	0.0560801
path:rno05142	Chagas disease (American trypanosomiasis)	http://www.kegg.jp/kegg-bin/show_pathway?rno05142/117279%09yellow/85240%09yellow/116590%09yellow/266610%09yellow/24617%09yellow/315648%09yellow/305353%09yellow/81736%09yellow/29687%09yellow/24310%09yellow/24232%09yellow/24494%09yellow/301059%09yellow/298566%09yellow/24611%09yellow/89788%09yellow/25325%09yellow/59086%09yellow/117104%09yellow/116465%09yellow/338457%09yellow/366508%09yellow/362634%0…	26	1018	107	7808	1.88636	117279;85240;116590;266610;24617;315648;305353;81736;29687;24310;24232;24494;301059;298566;24611;89788;25325;59086;117104;116465;338457;366508;362634;24516;310553;24770	Cflar;Plcb2;Mapk1;Fadd;Serpine1;Ppp2r1b;Tlr6;Nfkb1;C1qb;Ace;C3;Il1b;Myd88;C1qa;Gnal;Gna15;Il10;Tgfb1;Ppp2r2a;Ifngr1;Tlr9;Pik3cd;C1qc;Jun;Tlr2;Ccl2	0.00462309	2.33507	0.0560801
path:rno00600	Sphingolipid metabolism	http://www.kegg.jp/kegg-bin/show_pathway?rno00600/310667%09yellow/363494%09yellow/313339%09yellow/84431%09yellow/286896%09yellow/24591%09yellow/310849%09yellow/289322%09yellow/366697%09yellow/65196%09yellow/314438%09yellow/303790%09yellow/81536%09yellow/83626%09yellow/314360%09yellow	15	1018	49	7808	2.3681	310667;363494;313339;84431;286896;24591;310849;289322;366697;65196;314438;303790;81536;83626;314360	Cers2;Gla;Acer2;Asah1;Sgpl1;Neu1;Sgms2;RGD1564463;Sptlc2;B4galt6;Degs2;Smpd4;Sgpp1;Ugcg;Galc	0.00525111	2.27975	0.0610442
path:rno04066	HIF-1 signaling pathway	http://www.kegg.jp/kegg-bin/show_pathway?rno04066/116590%09yellow/24778%09yellow/29560%09yellow/24874%09yellow/24335%09yellow/24617%09yellow/81736%09yellow/66021%09yellow/25060%09yellow/24825%09yellow/170851%09yellow/24334%09yellow/24337%09yellow/24602%09yellow/116636%09yellow/116465%09yellow/24451%09yellow/25718%09yellow/29304%09yellow/117276%09yellow/500526%09yellow/366508%09yellow/116510%09yel…	26	1018	109	7808	1.85127	116590;24778;29560;24874;24335;24617;81736;66021;25060;24825;170851;24334;24337;24602;116636;116465;24451;25718;29304;117276;500526;366508;116510;56718;29337;25242	Mapk1;Slc2a1;Hif1a;Vhl;Epo;Serpine1;Nfkb1;Cybb;Hk3;Tf;Map2k1;Eno2;Erbb2;Nppa;Eif4ebp1;Ifngr1;Hmox1;Igf1r;Rps6;Pfkfb3;Mknk1;Pik3cd;Timp1;Mtor;Plcg2;Arnt	0.0056726	2.24622	0.0633062
path:rno05223	Non-small cell lung cancer	http://www.kegg.jp/kegg-bin/show_pathway?rno05223/116590%09yellow/114486%09yellow/361801%09yellow/311622%09yellow/363140%09yellow/81504%09yellow/24605%09yellow/25271%09yellow/170851%09yellow/24337%09yellow/313845%09yellow/54355%09yellow/366508%09yellow/64363%09yellow/313861%09yellow/29337%09yellow	16	1018	56	7808	2.21044	116590;114486;361801;311622;363140;81504;24605;25271;170851;24337;313845;54355;366508;64363;313861;29337	Mapk1;Braf;Rxrb;Stk4;Rassf1;Grb2;Nras;Rxra;Map2k1;Erbb2;Sos1;Rassf5;Pik3cd;Araf;Eml4;Plcg2	0.00693844	2.15874	0.0744548
path:rno04145	Phagosome	http://www.kegg.jp/kegg-bin/show_pathway?rno04145/291327%09yellow/295279%09yellow/502902%09yellow/29757%09yellow/170667%09yellow/295631%09yellow/140914%09yellow/50654%09yellow/114553%09yellow/24974%09yellow/305353%09yellow/315346%09yellow/500904%09yellow/66021%09yellow/24232%09yellow/685232%09yellow/25073%09yellow/29184%09yellow/309684%09yellow/498638%09yellow/24598%09yellow/289211%09yellow/49827…	40	1018	196	7808	1.58841	291327;295279;502902;29757;170667;295631;140914;50654;114553;24974;305353;315346;500904;66021;24232;685232;25073;29184;309684;498638;24598;289211;498276;60350;24944;294274;64633;117596;25021;25328;29528;79129;298451;312705;364018;299971;25697;291969;310553;414792	Mrc1;Fcgr1a;Clec7a;Atp6v0a1;Atp6v0c;Pla2r1;Olr1;Ctss;Ncf1;RT1-A2;Tlr6;Itga5;Ncf4;Cybb;C3;Atp6v1a;Scarb1;Cd36;Itgb2;Msr1;Nos1;Fcgr2b;LOC498276;Cd14;Lamp2;RT1-DMa;Rab5a;Atp6v1b2;Itgam;Lamp1;Vamp3;Cyba;Atp6v0b;C1r;Ncf2;Atp6v1c1;Ctsl;Atp6v0d1;Tlr2;RT1-CE10	0.0076775	2.11478	0.0793342
path:rno04012	ErbB signaling pathway	http://www.kegg.jp/kegg-bin/show_pathway?rno04012/24918%09yellow/116590%09yellow/171136%09yellow/83805%09yellow/114486%09yellow/24577%09yellow/81504%09yellow/54245%09yellow/24605%09yellow/170851%09yellow/300955%09yellow/500985%09yellow/24337%09yellow/313845%09yellow/116636%09yellow/314612%09yellow/29432%09yellow/366508%09yellow/64363%09yellow/24516%09yellow/56718%09yellow/29337%09yellow	22	1018	91	7808	1.87314	24918;116590;171136;83805;114486;24577;81504;54245;24605;170851;300955;500985;24337;313845;116636;314612;29432;366508;64363;24516;56718;29337	Stat5a;Mapk1;Cblb;Src;Braf;Myc;Grb2;Crk;Nras;Map2k1;Nck1;Cbl;Erbb2;Sos1;Eif4ebp1;Shc2;Pak2;Pik3cd;Araf;Jun;Mtor;Plcg2	0.00917301	2.03749	0.0914025
path:rno05200	Pathways in cancer	http://www.kegg.jp/kegg-bin/show_pathway?rno05200/81686%09yellow/85240%09yellow/78971%09yellow/24918%09yellow/116590%09yellow/29241%09yellow/24778%09yellow/29622%09yellow/171136%09yellow/29560%09yellow/24874%09yellow/309452%09yellow/266610%09yellow/114120%09yellow/114486%09yellow/361801%09yellow/311622%09yellow/81736%09yellow/60628%09yellow/29373%09yellow/360709%09yellow/366126%09yellow/24577%09y…	71	1018	400	7808	1.38851	81686;85240;78971;24918;116590;29241;24778;29622;171136;29560;24874;309452;266610;114120;114486;361801;311622;81736;60628;29373;360709;366126;24577;619385;363140;25402;306722;81504;25637;54245;690825;24605;50672;316526;81687;25271;170851;366957;170668;170630;362817;500985;24337;24553;59086;313845;64041;66025;81752;24772;307403;94203;25718;140635;298518;54355;687813;361714;114111;64625;360254;3665…	Mmp2;Plcb2;Birc3;Stat5a;Mapk1;Adcy8;Slc2a1;Ralgds;Cblb;Hif1a;Vhl;Nfkb2;Fadd;Gng12;Braf;Rxrb;Stk4;Nfkb1;Cxcr4;Bmp2;Tfg;Spi1;Myc;Ncoa4;Rassf1;Casp3;Dapk1;Grb2;Ptger1;Crk;Gngt2;Nras;Ednrb;Wnt6;Mmp9;Rxra;Map2k1;Rac2;Rasgrp4;Fgf12;Cdk2;Cbl;Erbb2;Met;Tgfb1;Sos1;Birc5;Lpar3;Ptger2;Cxcl12;Csf1r;Pgf;Igf1r;Flt3;Csf3r;Rassf5;Traf1;Rasgrp2;Vegfc;Bid;Brca2;Pik3cd;Araf;Jun;Itga2b;Mitf;Mtor;Ptgs2;Plcg2;Fgf5;Arnt	0.00997296	2.00118	0.0959468
path:rno05219	Bladder cancer	http://www.kegg.jp/kegg-bin/show_pathway?rno05219/81686%09yellow/116590%09yellow/83805%09yellow/114486%09yellow/24577%09yellow/363140%09yellow/306722%09yellow/24605%09yellow/81687%09yellow/170851%09yellow/24337%09yellow/64363%09yellow	12	1018	40	7808	2.3165	81686;116590;83805;114486;24577;363140;306722;24605;81687;170851;24337;64363	Mmp2;Mapk1;Src;Braf;Myc;Rassf1;Dapk1;Nras;Mmp9;Map2k1;Erbb2;Araf	0.013473	1.87054	0.125299
path:rno00531	Glycosaminoglycan degradation	http://www.kegg.jp/kegg-bin/show_pathway?rno00531/100909505%09yellow/292073%09yellow/299825%09yellow/294673%09yellow/360630%09yellow/368128%09yellow/363513%09yellow/24434%09yellow	8	1018	21	7808	2.93711	100909505;292073;299825;294673;360630;368128;363513;24434	LOC100909505;Galns;Gns;Hexb;Naglu;Hpse2;Ids;Gusb	0.0142595	1.8459	0.126494
path:rno04978	Mineral absorption	http://www.kegg.jp/kegg-bin/show_pathway?rno04978/29292%09yellow/29232%09yellow/312052%09yellow/24825%09yellow/58976%09yellow/689415%09yellow/316519%09yellow/24451%09yellow/25715%09yellow/24567%09yellow/117240%09yellow/297738%09yellow/25319%09yellow	13	1018	46	7808	2.1827	29292;29232;312052;24825;58976;689415;316519;24451;25715;24567;117240;297738;25319	Ftl1;Clcn2;Steap2;Tf;Slc30a1;Mt2A;Slc11a1;Hmox1;Slc11a2;Mt1a;Heph;Steap1;Fth1	0.0152132	1.81778	0.126494
path:rno05146	Amoebiasis	http://www.kegg.jp/kegg-bin/show_pathway?rno05146/85240%09yellow/291091%09yellow/60325%09yellow/266775%09yellow/81736%09yellow/25402%09yellow/24494%09yellow/306891%09yellow/309684%09yellow/29221%09yellow/60350%09yellow/24611%09yellow/64633%09yellow/117022%09yellow/89788%09yellow/25021%09yellow/25325%09yellow/59086%09yellow/24471%09yellow/364705%09yellow/366508%09yellow/296545%09yellow/24572%09yel…	25	1018	114	7808	1.69917	85240;291091;60325;266775;81736;25402;24494;306891;309684;29221;60350;24611;64633;117022;89788;25021;25325;59086;24471;364705;366508;296545;24572;291085;310553	Plcb2;Serpinb1a;Serpinb2;Serpinb10;Nfkb1;Casp3;Il1b;Serpinb1b;Itgb2;Arg1;Cd14;Gnal;Rab5a;Il1r2;Gna15;Itgam;Il10;Tgfb1;Hspb1;Serpinb6b;Pik3cd;C8g;Muc2;Serpinb6;Tlr2	0.0155198	1.80911	0.126494
path:rno05211	Renal cell carcinoma	http://www.kegg.jp/kegg-bin/show_pathway?rno05211/116590%09yellow/24778%09yellow/29560%09yellow/24874%09yellow/114486%09yellow/81504%09yellow/54245%09yellow/24605%09yellow/170851%09yellow/24553%09yellow/59086%09yellow/313845%09yellow/29432%09yellow/366508%09yellow/64363%09yellow/24516%09yellow/25242%09yellow	17	1018	68	7808	1.93307	116590;24778;29560;24874;114486;81504;54245;24605;170851;24553;59086;313845;29432;366508;64363;24516;25242	Mapk1;Slc2a1;Hif1a;Vhl;Braf;Grb2;Crk;Nras;Map2k1;Met;Tgfb1;Sos1;Pak2;Pik3cd;Araf;Jun;Arnt	0.015859	1.79972	0.126494
path:rno05221	Acute myeloid leukemia	http://www.kegg.jp/kegg-bin/show_pathway?rno05221/24918%09yellow/116590%09yellow/114486%09yellow/81736%09yellow/366126%09yellow/24577%09yellow/81504%09yellow/24605%09yellow/170851%09yellow/313845%09yellow/116636%09yellow/140635%09yellow/366508%09yellow/64363%09yellow/56718%09yellow	15	1018	57	7808	2.03364	24918;116590;114486;81736;366126;24577;81504;24605;170851;313845;116636;140635;366508;64363;56718	Stat5a;Mapk1;Braf;Nfkb1;Spi1;Myc;Grb2;Nras;Map2k1;Sos1;Eif4ebp1;Flt3;Pik3cd;Araf;Mtor	0.0158685	1.79947	0.126494
path:rno04621	NOD-like receptor signaling pathway	http://www.kegg.jp/kegg-bin/show_pathway?rno04621/300732%09yellow/78971%09yellow/116590%09yellow/282817%09yellow/64171%09yellow/81736%09yellow/29197%09yellow/287362%09yellow/81503%09yellow/24494%09yellow/294691%09yellow/24770%09yellow/500133%09yellow/683206%09yellow/114105%09yellow	15	1018	58	7808	1.99832	300732;78971;116590;282817;64171;81736;29197;287362;81503;24494;294691;24770;500133;683206;114105	Pstpip1;Birc3;Mapk1;Pycard;Card9;Nfkb1;Il18;Nlrp3;Cxcl1;Il1b;Naip5;Ccl2;Nod1;Tnfaip3;Cxcl2	0.0179133	1.74682	0.138828
path:rno04071	Sphingolipid signaling pathway	http://www.kegg.jp/kegg-bin/show_pathway?rno04071/25097%09yellow/85240%09yellow/310667%09yellow/116590%09yellow/313339%09yellow/84431%09yellow/246756%09yellow/286896%09yellow/315648%09yellow/81736%09yellow/25441%09yellow/24605%09yellow/365057%09yellow/170851%09yellow/366957%09yellow/310849%09yellow/289322%09yellow/366697%09yellow/117104%09yellow/314649%09yellow/314438%09yellow/81536%09yellow/6462…	26	1018	124	7808	1.62415	25097;85240;310667;116590;313339;84431;246756;286896;315648;81736;25441;24605;365057;170851;366957;310849;289322;366697;117104;314649;314438;81536;64625;366508;25096;25150	Pld2;Plcb2;Cers2;Mapk1;Acer2;Asah1;Tradd;Sgpl1;Ppp2r1b;Nfkb1;Fcer1g;Nras;Map3k5;Map2k1;Rac2;Sgms2;RGD1564463;Sptlc2;Ppp2r2a;S1pr4;Degs2;Sgpp1;Bid;Pik3cd;Pld1;Fyn	0.0214895	1.66777	0.162042
path:rno05132	Salmonella infection	http://www.kegg.jp/kegg-bin/show_pathway?rno05132/317371%09yellow/116590%09yellow/308875%09yellow/282817%09yellow/171551%09yellow/81736%09yellow/29197%09yellow/81503%09yellow/24494%09yellow/301059%09yellow/60350%09yellow/116637%09yellow/116465%09yellow/288669%09yellow/313667%09yellow/24516%09yellow/114105%09yellow/29469%09yellow/289337%09yellow	19	1018	83	7808	1.77014	317371;116590;308875;282817;171551;81736;29197;81503;24494;301059;60350;116637;116465;288669;313667;24516;114105;29469;289337	Was;Mapk1;Rhog;Pycard;Cxcl3;Nfkb1;Il18;Cxcl1;Il1b;Myd88;Cd14;Ccl4;Ifngr1;Arpc3;Plekhm2;Jun;Cxcl2;Lbp;Tlr5	0.0229679	1.63888	0.165659
path:rno00564	Glycerophospholipid metabolism	http://www.kegg.jp/kegg-bin/show_pathway?rno00564/310773%09yellow/25097%09yellow/246246%09yellow/60666%09yellow/298579%09yellow/361467%09yellow/361527%09yellow/305166%09yellow/290843%09yellow/361076%09yellow/29692%09yellow/192259%09yellow/287406%09yellow/25511%09yellow/361401%09yellow/311821%09yellow/286936%09yellow/140544%09yellow/498741%09yellow/688705%09yellow/25096%09yellow	21	1018	95	7808	1.71011	310773;25097;246246;60666;298579;361467;361527;305166;290843;361076;29692;192259;287406;25511;361401;311821;286936;140544;498741;688705;25096	Cept1;Pld2;Pnpla7;Gpd1;Pla2g2d;Lpcat1;Pld3;Agpat9;Agpat6;Dgkh;Pla2g2a;Plb1;Adprm;Pemt;Pla2g15;Agpat2;Pcyt1b;Pcyt1a;Mboat1;Dgki;Pld1	0.0234747	1.6294	0.165659
path:rno00565	Ether lipid metabolism	http://www.kegg.jp/kegg-bin/show_pathway?rno00565/310773%09yellow/25097%09yellow/298579%09yellow/361467%09yellow/361527%09yellow/29692%09yellow/192259%09yellow/301265%09yellow/84050%09yellow/690610%09yellow/25096%09yellow/313611%09yellow	12	1018	44	7808	2.10483	310773;25097;298579;361467;361527;29692;192259;301265;84050;690610;25096;313611	Cept1;Pld2;Pla2g2d;Lpcat1;Pld3;Pla2g2a;Plb1;Pla2g7;Enpp2;Tmem86b;Pld1;Pafah2	0.0237504	1.62433	0.165659
path:rno04010	MAPK signaling pathway	http://www.kegg.jp/kegg-bin/show_pathway?rno04010/362045%09yellow/311406%09yellow/116590%09yellow/309452%09yellow/301363%09yellow/114120%09yellow/299626%09yellow/171492%09yellow/114486%09yellow/116667%09yellow/311622%09yellow/303604%09yellow/81736%09yellow/246781%09yellow/116596%09yellow/24577%09yellow/25402%09yellow/24494%09yellow/81504%09yellow/54245%09yellow/682930%09yellow/60350%09yellow/3617…	47	1018	260	7808	1.4052	362045;311406;116590;309452;301363;114120;299626;171492;114486;116667;311622;303604;81736;246781;116596;24577;25402;24494;81504;54245;682930;60350;361715;24605;365057;170851;366957;170668;117022;170630;25388;29568;58942;59086;313845;116663;24471;309168;29432;361714;500526;114862;24516;81771;315994;25054;60662	Lamtor3;Dusp2;Mapk1;Nfkb2;Map4k4;Gng12;Gadd45b;Map3k2;Braf;Map3k1;Stk4;Map3k3;Nfkb1;Ptpn7;Map3k8;Myc;Casp3;Il1b;Grb2;Crk;Cacna1s;Cd14;Rps6ka4;Nras;Map3k5;Map2k1;Rac2;Rasgrp4;Il1r2;Fgf12;Arrb2;Map2k5;Cacnb4;Tgfb1;Sos1;Dusp6;Hspb1;Map3k11;Pak2;Rasgrp2;Mknk1;Cacna1h;Jun;Rps6ka1;Mapkapk3;Ntrk2;Fgf5	0.0250328	1.60149	0.170345
path:rno05216	Thyroid cancer	http://www.kegg.jp/kegg-bin/show_pathway?rno05216/116590%09yellow/114486%09yellow/361801%09yellow/360709%09yellow/24577%09yellow/619385%09yellow/24605%09yellow/25271%09yellow/170851%09yellow	9	1018	29	7808	2.39264	116590;114486;361801;360709;24577;619385;24605;25271;170851	Mapk1;Braf;Rxrb;Tfg;Myc;Ncoa4;Nras;Rxra;Map2k1	0.0258851	1.58695	0.170393
path:rno05161	Hepatitis B	http://www.kegg.jp/kegg-bin/show_pathway?rno05161/50646%09yellow/24918%09yellow/116590%09yellow/83805%09yellow/266610%09yellow/116667%09yellow/310616%09yellow/81736%09yellow/78963%09yellow/24577%09yellow/25402%09yellow/81504%09yellow/288264%09yellow/301059%09yellow/363984%09yellow/24605%09yellow/81687%09yellow/170851%09yellow/299827%09yellow/362817%09yellow/59086%09yellow/680127%09yellow/64041%09…	28	1018	139	7808	1.56044	50646;24918;116590;83805;266610;116667;310616;81736;78963;24577;25402;81504;288264;301059;363984;24605;81687;170851;299827;362817;59086;680127;64041;25148;366508;24516;310553;295357	Ptk2b;Stat5a;Mapk1;Src;Fadd;Map3k1;Creb3l4;Nfkb1;Apaf1;Myc;Casp3;Grb2;Ifnar1;Myd88;Ikbke;Nras;Mmp9;Map2k1;Tbk1;Cdk2;Tgfb1;Tirap;Birc5;Egr3;Pik3cd;Jun;Tlr2;Lamtor5	0.0262613	1.58068	0.170393
path:rno05205	Proteoglycans in cancer	http://www.kegg.jp/kegg-bin/show_pathway?rno05205/81686%09yellow/116590%09yellow/171136%09yellow/83805%09yellow/29560%09yellow/25619%09yellow/64031%09yellow/114486%09yellow/315346%09yellow/24577%09yellow/25402%09yellow/81504%09yellow/25236%09yellow/116689%09yellow/24605%09yellow/316526%09yellow/81687%09yellow/170851%09yellow/500985%09yellow/24337%09yellow/24553%09yellow/59086%09yellow/313845%09ye…	38	1018	204	7808	1.44534	81686;116590;171136;83805;29560;25619;64031;114486;315346;24577;25402;81504;25236;116689;24605;316526;81687;170851;500985;24337;24553;59086;313845;25406;29139;368128;50692;310159;25718;29304;25216;25697;366508;24771;64363;310553;56718;29337	Mmp2;Mapk1;Cblb;Src;Hif1a;Plau;Pdcd4;Braf;Itga5;Myc;Casp3;Grb2;Gpc3;Ptpn6;Nras;Wnt6;Mmp9;Map2k1;Cbl;Erbb2;Met;Tgfb1;Sos1;Cd44;Dcn;Hpse2;Plaur;Drosha;Igf1r;Rps6;Sdc1;Ctsl;Pik3cd;Sdc4;Araf;Tlr2;Mtor;Plcg2	0.0289212	1.53878	0.183111
path:rno05020	Prion diseases	http://www.kegg.jp/kegg-bin/show_pathway?rno05020/24237%09yellow/116590%09yellow/29687%09yellow/24494%09yellow/298566%09yellow/170851%09yellow/24330%09yellow/362634%09yellow/296545%09yellow/25150%09yellow	10	1018	35	7808	2.20323	24237;116590;29687;24494;298566;170851;24330;362634;296545;25150	C6;Mapk1;C1qb;Il1b;C1qa;Map2k1;Egr1;C1qc;C8g;Fyn	0.029534	1.52968	0.183111
path:rno00760	Nicotinate and nicotinamide metabolism	http://www.kegg.jp/kegg-bin/show_pathway?rno00760/499330%09yellow/81506%09yellow/25668%09yellow/54410%09yellow/58813%09yellow/100125370%09yellow/298881%09yellow/297508%09yellow/493909%09yellow	9	1018	30	7808	2.31259	499330;81506;25668;54410;58813;100125370;298881;297508;493909	Nmrk1;Bst1;Cd38;Enpp3;Nt5e;Nadk;Nt5c1b;Nampt;Aox3	0.0303248	1.5182	0.183927
path:rno04912	GnRH signaling pathway	http://www.kegg.jp/kegg-bin/show_pathway?rno04912/50646%09yellow/81686%09yellow/25097%09yellow/85240%09yellow/116590%09yellow/29241%09yellow/83805%09yellow/307100%09yellow/171492%09yellow/116667%09yellow/303604%09yellow/81504%09yellow/682930%09yellow/24605%09yellow/170851%09yellow/313845%09yellow/81707%09yellow/25194%09yellow/24516%09yellow/25096%09yellow	20	1018	93	7808	1.66246	50646;81686;25097;85240;116590;29241;83805;307100;171492;116667;303604;81504;682930;24605;170851;313845;81707;25194;24516;25096	Ptk2b;Mmp2;Pld2;Plcb2;Mapk1;Adcy8;Src;Calml3;Map3k2;Map3k1;Map3k3;Grb2;Cacna1s;Nras;Map2k1;Sos1;Mmp14;Gnrh1;Jun;Pld1	0.033046	1.48088	0.195869
path:rno00480	Glutathione metabolism	http://www.kegg.jp/kegg-bin/show_pathway?rno00480/81641%09yellow/501110%09yellow/116684%09yellow/24421%09yellow/24377%09yellow/494500%09yellow/116686%09yellow/494499%09yellow/24423%09yellow/25458%09yellow/24426%09yellow/171341%09yellow/24479%09yellow/289668%09yellow	14	1018	58	7808	1.86324	81641;501110;116684;24421;24377;494500;116686;494499;24423;25458;24426;171341;24479;289668	Anpep;LOC501110;Oplah;Gsta1;G6pd;Gsta3;Gsr;Gsta5;Gstm1;Gss;Gstp1;Mgst1;Idh1;Lap3	0.033698	1.4724	0.195869
path:rno05206	MicroRNAs in cancer	http://www.kegg.jp/kegg-bin/show_pathway?rno05206/140942%09yellow/25619%09yellow/300711%09yellow/64031%09yellow/114093%09yellow/81736%09yellow/315346%09yellow/29376%09yellow/24577%09yellow/363140%09yellow/81818%09yellow/25402%09yellow/81504%09yellow/116640%09yellow/54245%09yellow/24605%09yellow/81687%09yellow/170851%09yellow/24337%09yellow/24553%09yellow/313845%09yellow/312299%09yellow/25406%09ye…	28	1018	143	7808	1.516	140942;25619;300711;64031;114093;81736;315346;29376;24577;363140;81818;25402;81504;116640;54245;24605;81687;170851;24337;24553;313845;312299;25406;304785;56718;29527;25426;29337	Ddit4;Plau;Atm;Pdcd4;St14;Nfkb1;Itga5;Irs2;Myc;Rassf1;Vim;Casp3;Grb2;Tnc;Crk;Nras;Mmp9;Map2k1;Erbb2;Met;Sos1;Ezh2;Cd44;Slc45a3;Mtor;Ptgs2;Cyp1b1;Plcg2	0.0345799	1.46118	0.196894
path:rno04664	Fc epsilon RI signaling pathway	http://www.kegg.jp/kegg-bin/show_pathway?rno04664/116590%09yellow/367901%09yellow/81504%09yellow/25441%09yellow/24605%09yellow/170851%09yellow/366957%09yellow/81515%09yellow/313845%09yellow/25155%09yellow/366508%09yellow/54259%09yellow/25156%09yellow/25150%09yellow/29337%09yellow/155918%09yellow	16	1018	71	7808	1.74007	116590;367901;81504;25441;24605;170851;366957;81515;313845;25155;366508;54259;25156;25150;29337;155918	Mapk1;Btk;Grb2;Fcer1g;Nras;Map2k1;Rac2;Lyn;Sos1;Syk;Pik3cd;Inpp5d;Vav1;Fyn;Plcg2;Lcp2	0.0388288	1.41085	0.206511
path:rno00520	Amino sugar and nucleotide sugar metabolism	http://www.kegg.jp/kegg-bin/show_pathway?rno00520/83472%09yellow/304860%09yellow/683570%09yellow/296560%09yellow/81759%09yellow/289827%09yellow/25060%09yellow/360518%09yellow/291095%09yellow/361245%09yellow/294673%09yellow/302972%09yellow	12	1018	48	7808	1.92843	83472;304860;683570;296560;81759;289827;25060;360518;291095;361245;294673;302972	Ugdh;Npl;Gnpda1;Uap1l1;Renbp;Ugp2;Hk3;Gfpt2;Gmds;Cmah;Hexb;Amdhd2	0.0388717	1.41037	0.206511
path:rno04666	Fc gamma R-mediated phagocytosis	http://www.kegg.jp/kegg-bin/show_pathway?rno04666/295279%09yellow/25097%09yellow/317371%09yellow/116590%09yellow/114553%09yellow/54245%09yellow/25734%09yellow/289211%09yellow/498276%09yellow/170851%09yellow/366957%09yellow/81515%09yellow/25155%09yellow/288669%09yellow/366508%09yellow/54259%09yellow/25096%09yellow/25156%09yellow/29337%09yellow	19	1018	89	7808	1.64953	295279;25097;317371;116590;114553;54245;25734;289211;498276;170851;366957;81515;25155;288669;366508;54259;25096;25156;29337	Fcgr1a;Pld2;Was;Mapk1;Ncf1;Crk;Hck;Fcgr2b;LOC498276;Map2k1;Rac2;Lyn;Syk;Arpc3;Pik3cd;Inpp5d;Pld1;Vav1;Plcg2	0.0391513	1.40725	0.206511
path:rno04722	Neurotrophin signaling pathway	http://www.kegg.jp/kegg-bin/show_pathway?rno04722/116590%09yellow/307100%09yellow/114486%09yellow/116667%09yellow/303604%09yellow/81736%09yellow/308362%09yellow/81504%09yellow/54245%09yellow/24605%09yellow/365057%09yellow/170851%09yellow/29568%09yellow/313845%09yellow/314612%09yellow/366508%09yellow/316241%09yellow/81751%09yellow/24516%09yellow/81771%09yellow/314870%09yellow/29192%09yellow/29337%…	25	1018	126	7808	1.53495	116590;307100;114486;116667;303604;81736;308362;81504;54245;24605;365057;170851;29568;313845;314612;366508;316241;81751;24516;81771;314870;29192;29337;83576;25054	Mapk1;Calml3;Braf;Map3k1;Map3k3;Nfkb1;Zfp110;Grb2;Crk;Nras;Map3k5;Map2k1;Map2k5;Sos1;Shc2;Pik3cd;Nfkbie;Psen2;Jun;Rps6ka1;Irak3;Psen1;Plcg2;Sort1;Ntrk2	0.0392298	1.40638	0.206511
path:rno03320	PPAR signaling pathway	http://www.kegg.jp/kegg-bin/show_pathway?rno03320/362850%09yellow/140914%09yellow/361801%09yellow/296371%09yellow/58852%09yellow/499358%09yellow/29184%09yellow/140868%09yellow/24450%09yellow/24207%09yellow/25271%09yellow/25757%09yellow/501072%09yellow/83522%09yellow/29171%09yellow/113976%09yellow/94172%09yellow	17	1018	79	7808	1.66154	362850;140914;361801;296371;58852;499358;29184;140868;24450;24207;25271;25757;501072;83522;29171;113976;94172	Angptl4;Olr1;Rxrb;Pltp;Nr1h3;Scd4;Cd36;Fabp5;Hmgcs2;Apoc3;Rxra;Cpt1a;Acaa1b;Acox3;Aqp7;Acsl4;Slc27a1	0.0465979	1.33163	0.240756
path:rno05160	Hepatitis C	http://www.kegg.jp/kegg-bin/show_pathway?rno05160/116590%09yellow/246756%09yellow/359726%09yellow/114486%09yellow/315648%09yellow/81736%09yellow/58852%09yellow/25073%09yellow/81504%09yellow/288264%09yellow/304125%09yellow/363984%09yellow/24605%09yellow/25271%09yellow/299827%09yellow/89829%09yellow/686326%09yellow/300772%09yellow/313845%09yellow/117104%09yellow/306886%09yellow/114859%09yellow/3665…	25	1018	129	7808	1.49867	116590;246756;359726;114486;315648;81736;58852;25073;81504;288264;304125;363984;24605;25271;299827;89829;686326;300772;313845;117104;306886;114859;366508;64363;494202	Mapk1;Tradd;Rnasel;Braf;Ppp2r1b;Nfkb1;Nr1h3;Scarb1;Grb2;Ifnar1;Cldn17;Ikbke;Nras;Rxra;Tbk1;Socs3;Ifnar2;Pias1;Sos1;Ppp2r2a;Ripk1;Eif2ak4;Pik3cd;Araf;Oas3	0.0480393	1.3184	0.24369
path:rno04623	Cytosolic DNA-sensing pathway	http://www.kegg.jp/kegg-bin/show_pathway?rno04623/310685%09yellow/282817%09yellow/81736%09yellow/29197%09yellow/300088%09yellow/311487%09yellow/24494%09yellow/363984%09yellow/299827%09yellow/116637%09yellow/690966%09yellow/306886%09yellow/83503%09yellow	13	1018	56	7808	1.79062	310685;282817;81736;29197;300088;311487;24494;363984;299827;116637;690966;306886;83503	Polr3c;Pycard;Nfkb1;Il18;Polr3h;Polr3f;Il1b;Ikbke;Tbk1;Ccl4;Polr2e;Ripk1;Polr2f	0.0497266	1.30341	0.246941
path:rno04721	Synaptic vesicle cycle	http://www.kegg.jp/kegg-bin/show_pathway?rno04721/29757%09yellow/170667%09yellow/83800%09yellow/81802%09yellow/685232%09yellow/81637%09yellow/117596%09yellow/298451%09yellow/64829%09yellow/60355%09yellow/83612%09yellow/299971%09yellow/291969%09yellow/65046%09yellow	14	1018	62	7808	1.74213	29757;170667;83800;81802;685232;81637;117596;298451;64829;60355;83612;299971;291969;65046	Atp6v0a1;Atp6v0c;Clta;Stx3;Atp6v1a;Ap2a2;Atp6v1b2;Atp6v0b;Unc13a;Nsf;Slc32a1;Atp6v1c1;Atp6v0d1;Ap2s1	0.0504503	1.29714	0.246941
path:rno04920	Adipocytokine signaling pathway	http://www.kegg.jp/kegg-bin/show_pathway?rno04920/24514%09yellow/24778%09yellow/156767%09yellow/246756%09yellow/361801%09yellow/81736%09yellow/29376%09yellow/25582%09yellow/24604%09yellow/29184%09yellow/25271%09yellow/89829%09yellow/25757%09yellow/316241%09yellow/113976%09yellow/56718%09yellow	16	1018	75	7808	1.64641	24514;24778;156767;246756;361801;81736;29376;25582;24604;29184;25271;89829;25757;316241;113976;56718	Jak2;Slc2a1;Tnfrsf1b;Tradd;Rxrb;Nfkb1;Irs2;Agrp;Npy;Cd36;Rxra;Socs3;Cpt1a;Nfkbie;Acsl4;Mtor	0.055401	1.25648	0.266498
path:rno05220	Chronic myeloid leukemia	http://www.kegg.jp/kegg-bin/show_pathway?rno05220/24918%09yellow/116590%09yellow/171136%09yellow/114486%09yellow/81736%09yellow/24577%09yellow/81504%09yellow/54245%09yellow/24605%09yellow/170851%09yellow/500985%09yellow/59086%09yellow/313845%09yellow/314612%09yellow/366508%09yellow/64363%09yellow	16	1018	76	7808	1.62454	24918;116590;171136;114486;81736;24577;81504;54245;24605;170851;500985;59086;313845;314612;366508;64363	Stat5a;Mapk1;Cblb;Braf;Nfkb1;Myc;Grb2;Crk;Nras;Map2k1;Cbl;Tgfb1;Sos1;Shc2;Pik3cd;Araf	0.060209	1.22034	0.284717
path:rno04210	Apoptosis	http://www.kegg.jp/kegg-bin/show_pathway?rno04210/117279%09yellow/78971%09yellow/300711%09yellow/266610%09yellow/246756%09yellow/81736%09yellow/171081%09yellow/78963%09yellow/25402%09yellow/24494%09yellow/301059%09yellow/306886%09yellow/64625%09yellow/366508%09yellow/314870%09yellow/83584%09yellow/24679%09yellow	17	1018	83	7808	1.58065	117279;78971;300711;266610;246756;81736;171081;78963;25402;24494;301059;306886;64625;366508;314870;83584;24679	Cflar;Birc3;Atm;Fadd;Tradd;Nfkb1;Csf2rb;Apaf1;Casp3;Il1b;Myd88;Ripk1;Bid;Pik3cd;Irak3;Casp6;Prkar2b	0.0644708	1.19064	0.299789
path:rno05230	Central carbon metabolism in cancer	http://www.kegg.jp/kegg-bin/show_pathway?rno05230/80878%09yellow/116590%09yellow/24778%09yellow/29560%09yellow/24377%09yellow/24577%09yellow/25060%09yellow/24605%09yellow/170851%09yellow/24337%09yellow/24553%09yellow/140635%09yellow/366508%09yellow/56718%09yellow	14	1018	65	7808	1.66108	80878;116590;24778;29560;24377;24577;25060;24605;170851;24337;24553;140635;366508;56718	Slc16a3;Mapk1;Slc2a1;Hif1a;G6pd;Myc;Hk3;Nras;Map2k1;Erbb2;Met;Flt3;Pik3cd;Mtor	0.0662886	1.17856	0.303189
path:rno04660	T cell receptor signaling pathway	http://www.kegg.jp/kegg-bin/show_pathway?rno04660/116590%09yellow/171136%09yellow/81736%09yellow/116596%09yellow/81504%09yellow/116689%09yellow/24605%09yellow/170851%09yellow/300955%09yellow/500985%09yellow/24932%09yellow/25325%09yellow/313845%09yellow/29432%09yellow/366508%09yellow/316241%09yellow/84492%09yellow/24516%09yellow/25156%09yellow/25150%09yellow/155918%09yellow	21	1018	109	7808	1.48776	116590;171136;81736;116596;81504;116689;24605;170851;300955;500985;24932;25325;313845;29432;366508;316241;84492;24516;25156;25150;155918	Mapk1;Cblb;Nfkb1;Map3k8;Grb2;Ptpn6;Nras;Map2k1;Nck1;Cbl;Cd4;Il10;Sos1;Pak2;Pik3cd;Nfkbie;Tec;Jun;Vav1;Fyn;Lcp2	0.0686444	1.1634	0.3089
path:rno00220	Arginine biosynthesis	http://www.kegg.jp/kegg-bin/show_pathway?rno00220/24957%09yellow/25698%09yellow/24598%09yellow/29221%09yellow/307759%09yellow/24399%09yellow	6	1018	20	7808	2.3087	24957;25698;24598;29221;307759;24399	Glul;Ass1;Nos1;Arg1;Gpt2;Glud1	0.071021	1.14861	0.314522
path:rno04068	FoxO signaling pathway	http://www.kegg.jp/kegg-bin/show_pathway?rno04068/116590%09yellow/29157%09yellow/300711%09yellow/363088%09yellow/299626%09yellow/114486%09yellow/311622%09yellow/29376%09yellow/24787%09yellow/81504%09yellow/24605%09yellow/170851%09yellow/362817%09yellow/25325%09yellow/59086%09yellow/313845%09yellow/294797%09yellow/25718%09yellow/84480%09yellow/314649%09yellow/81758%09yellow/366508%09yellow/58936%0…	25	1018	136	7808	1.42024	116590;29157;300711;363088;299626;114486;311622;29376;24787;81504;24605;170851;362817;25325;59086;313845;294797;25718;84480;314649;81758;366508;58936;64363;689161	Mapk1;Ccng2;Atm;Ccnb2;Gadd45b;Braf;Stk4;Irs2;Sod2;Grb2;Nras;Map2k1;Cdk2;Il10;Tgfb1;Sos1;Il7r;Igf1r;Bnip3;S1pr4;Rbl2;Pik3cd;Plk3;Araf;Gabarapl1	0.074019	1.13066	0.31912
path:rno04015	Rap1 signaling pathway	http://www.kegg.jp/kegg-bin/show_pathway?rno04015/85240%09yellow/116590%09yellow/29241%09yellow/29622%09yellow/83805%09yellow/307100%09yellow/84358%09yellow/114486%09yellow/307171%09yellow/309684%09yellow/54245%09yellow/499537%09yellow/24605%09yellow/170851%09yellow/366957%09yellow/170630%09yellow/25021%09yellow/24553%09yellow/25369%09yellow/252857%09yellow/66025%09yellow/113970%09yellow/307403%0…	37	1018	216	7808	1.32567	85240;116590;29241;29622;83805;307100;84358;114486;307171;309684;54245;499537;24605;170851;366957;170630;25021;24553;25369;252857;66025;113970;307403;94203;308995;79429;25718;29316;54355;361714;114705;114111;366508;116683;685269;155918;60662	Plcb2;Mapk1;Adcy8;Ralgds;Src;Calml3;Efna2;Braf;Apbb1ip;Itgb2;Crk;Fyb;Nras;Map2k1;Rac2;Fgf12;Itgam;Met;Adora2a;Rapgef4;Lpar3;Magi2;Csf1r;Pgf;Itgal;Pdgfc;Igf1r;Adora2b;Rassf5;Rasgrp2;Rgs14;Vegfc;Pik3cd;Efna5;Itga2b;Lcp2;Fgf5	0.0752251	1.12364	0.31912
path:rno00232	Caffeine metabolism	http://www.kegg.jp/kegg-bin/show_pathway?rno00232/497811%09yellow/116632%09yellow/116631%09yellow	3	1018	6	7808	3.84335	497811;116632;116631	Xdh;Nat2;Nat1	0.0754908	1.12211	0.31912
path:rno04614	Renin-angiotensin system	http://www.kegg.jp/kegg-bin/show_pathway?rno04614/81641%09yellow/296370%09yellow/24310%09yellow/302526%09yellow/117041%09yellow/64017%09yellow/24590%09yellow/83471%09yellow	8	1018	32	7808	1.92475	81641;296370;24310;302526;117041;64017;24590;83471	Anpep;Ctsa;Ace;Atp6ap2;Nln;Enpep;Mme;Prep	0.0828561	1.08168	0.343951
path:rno04014	Ras signaling pathway	http://www.kegg.jp/kegg-bin/show_pathway?rno04014/25097%09yellow/116590%09yellow/298579%09yellow/29622%09yellow/307100%09yellow/114120%09yellow/84358%09yellow/311622%09yellow/81736%09yellow/29692%09yellow/363140%09yellow/288589%09yellow/81504%09yellow/289080%09yellow/690825%09yellow/24605%09yellow/64633%09yellow/170851%09yellow/366957%09yellow/170668%09yellow/299827%09yellow/170630%09yellow/24553…	39	1018	232	7808	1.30087	25097;116590;298579;29622;307100;114120;84358;311622;81736;29692;363140;288589;81504;289080;690825;24605;64633;170851;366957;170668;299827;170630;24553;313845;307403;94203;79429;25718;314612;54355;29432;361714;114111;366508;29372;116683;25096;29337;60662	Pld2;Mapk1;Pla2g2d;Ralgds;Calml3;Gng12;Efna2;Stk4;Nfkb1;Pla2g2a;Rassf1;Rasa4;Grb2;Rgl1;Gngt2;Nras;Rab5a;Map2k1;Rac2;Rasgrp4;Tbk1;Fgf12;Met;Sos1;Csf1r;Pgf;Pdgfc;Igf1r;Shc2;Rassf5;Pak2;Rasgrp2;Vegfc;Pik3cd;Rasa3;Efna5;Pld1;Plcg2;Fgf5	0.0838303	1.0766	0.343951
path:rno00120	Primary bile acid biosynthesis	http://www.kegg.jp/kegg-bin/show_pathway?rno00120/301264%09yellow/246211%09yellow/362782%09yellow/309527%09yellow/25429%09yellow	5	1018	16	7808	2.40375	301264;246211;362782;309527;25429	Cyp39a1;Hsd3b7;Cyp46a1;Ch25h;Cyp7b1	0.0858072	1.06648	0.34696
path:rno04670	Leukocyte transendothelial migration	http://www.kegg.jp/kegg-bin/show_pathway?rno04670/50646%09yellow/81686%09yellow/114553%09yellow/500904%09yellow/60628%09yellow/66021%09yellow/304125%09yellow/309684%09yellow/81687%09yellow/366957%09yellow/25021%09yellow/252857%09yellow/79129%09yellow/24772%09yellow/308995%09yellow/364018%09yellow/25464%09yellow/54355%09yellow/366508%09yellow/116479%09yellow/25156%09yellow/29337%09yellow	22	1018	120	7808	1.41513	50646;81686;114553;500904;60628;66021;304125;309684;81687;366957;25021;252857;79129;24772;308995;364018;25464;54355;366508;116479;25156;29337	Ptk2b;Mmp2;Ncf1;Ncf4;Cxcr4;Cybb;Cldn17;Itgb2;Mmp9;Rac2;Itgam;Rapgef4;Cyba;Cxcl12;Itgal;Ncf2;Icam1;Rassf5;Pik3cd;F11r;Vav1;Plcg2	0.091093	1.04052	0.36307
path:rno04130	SNARE interactions in vesicular transport	http://www.kegg.jp/kegg-bin/show_pathway?rno04130/81802%09yellow/83730%09yellow/292483%09yellow/252853%09yellow/29528%09yellow/89818%09yellow/364033%09yellow/116500%09yellow	8	1018	33	7808	1.86619	81802;83730;292483;252853;29528;89818;364033;116500	Stx3;Vamp8;Stx11;Stx17;Vamp3;Vamp5;Vamp4;Snap29	0.0930663	1.03121	0.365711
path:rno04910	Insulin signaling pathway	http://www.kegg.jp/kegg-bin/show_pathway?rno04910/116590%09yellow/29353%09yellow/171136%09yellow/307100%09yellow/114486%09yellow/29376%09yellow/25060%09yellow/81504%09yellow/54245%09yellow/24605%09yellow/170851%09yellow/89829%09yellow/500985%09yellow/313845%09yellow/116636%09yellow/83764%09yellow/29304%09yellow/314612%09yellow/192280%09yellow/500526%09yellow/366508%09yellow/64363%09yellow/56718%0…	25	1018	141	7808	1.36898	116590;29353;171136;307100;114486;29376;25060;81504;54245;24605;170851;89829;500985;313845;116636;83764;29304;314612;192280;500526;366508;64363;56718;140671;24679	Mapk1;Phkg1;Cblb;Calml3;Braf;Irs2;Hk3;Grb2;Crk;Nras;Map2k1;Socs3;Cbl;Sos1;Eif4ebp1;Flot2;Rps6;Shc2;Ppp1r3b;Mknk1;Pik3cd;Araf;Mtor;Phkg2;Prkar2b	0.0976214	1.01045	0.377807
path:rno04360	Axon guidance	http://www.kegg.jp/kegg-bin/show_pathway?rno04360/83467%09yellow/116590%09yellow/84358%09yellow/60628%09yellow/306790%09yellow/361597%09yellow/140908%09yellow/293042%09yellow/24605%09yellow/360840%09yellow/366957%09yellow/84409%09yellow/79208%09yellow/24553%09yellow/290562%09yellow/24772%09yellow/29751%09yellow/29432%09yellow/362398%09yellow/315217%09yellow/116683%09yellow/25150%09yellow/310207%0…	23	1018	128	7808	1.38693	83467;116590;84358;60628;306790;361597;140908;293042;24605;360840;366957;84409;79208;24553;290562;24772;29751;29432;362398;315217;116683;25150;310207	Slit3;Mapk1;Efna2;Cxcr4;Sema4d;Fes;Cdk5;Sema4b;Nras;Srgap2;Rac2;Robo2;Epha5;Met;Sema3g;Cxcl12;Sema3a;Pak2;Plxna1;Plxnb2;Efna5;Fyn;Sema5a	0.0988528	1.00501	0.377807
path:rno00982	Drug metabolism - cytochrome P450	http://www.kegg.jp/kegg-bin/show_pathway?rno00982/501110%09yellow/266685%09yellow/24421%09yellow/246245%09yellow/494500%09yellow/24172%09yellow/494499%09yellow/24423%09yellow/25256%09yellow/246248%09yellow/24426%09yellow/113992%09yellow/171341%09yellow/493909%09yellow	14	1018	71	7808	1.51953	501110;266685;24421;246245;494500;24172;494499;24423;25256;246248;24426;113992;171341;493909	LOC501110;Ugt2b17;Gsta1;Fmo2;Gsta3;Adh1;Gsta5;Gstm1;Fmo1;Fmo5;Gstp1;Ugt1a6;Mgst1;Aox3	0.107054	0.970396	0.396688
path:rno01100	Metabolic pathways	http://www.kegg.jp/kegg-bin/show_pathway?rno01100/81641%09yellow/499330%09yellow/310773%09yellow/85472%09yellow/25097%09yellow/681319%09yellow/24957%09yellow/497811%09yellow/114554%09yellow/303100%09yellow/619580%09yellow/59103%09yellow/361174%09yellow/81506%09yellow/85240%09yellow/310667%09yellow/29757%09yellow/286921%09yellow/170667%09yellow/266685%09yellow/308451%09yellow/298579%09yellow/29865…	185	1018	1294	7808	1.118	81641;499330;310773;85472;25097;681319;24957;497811;114554;303100;619580;59103;361174;81506;85240;310667;29757;286921;170667;266685;308451;298579;298655;100909505;290623;361467;83472;29634;24962;313339;29244;81519;25668;361527;300284;24443;24377;60670;84431;305166;310685;29470;25527;290843;313843;286896;683570;313341;54410;292073;296560;299825;58813;691221;362924;64043;300088;361076;29692;311487;…	Anpep;Nmrk1;Cept1;Polg;Pld2;Ido2;Glul;Xdh;Pi4k2a;Mgat4b;Ctps2;Ptges;Alg11;Bst1;Plcb2;Cers2;Atp6v0a1;Akr1b8;Atp6v0c;Ugt2b17;Itpkc;Pla2g2d;H6pd;LOC100909505;Cyp4f18;Lpcat1;Ugdh;Ldhc;Cth;Acer2;Gch1;Mgat1;Cd38;Pld3;Alg13;Hdc;G6pd;Fut4;Asah1;Agpat9;Polr3c;Mecr;Ptgis;Agpat6;Galm;Sgpl1;Gnpda1;Pigo;Enpp3;Galns;Uap1l1;Gns;Nt5e;Faxdc2;St3gal1;Gcnt1;Polr3h;Dgkh;Pla2g2a;Polr3f;Plb1;Hsd3b;Alox12;Ass1;Gda;Nadk…	0.107996	0.966593	0.396688
path:rno05321	Inflammatory bowel disease (IBD)	http://www.kegg.jp/kegg-bin/show_pathway?rno05321/81736%09yellow/29197%09yellow/25084%09yellow/24494%09yellow/294274%09yellow/25325%09yellow/59086%09yellow/116465%09yellow/54267%09yellow/308977%09yellow/24516%09yellow/310553%09yellow/289337%09yellow	13	1018	65	7808	1.5409	81736;29197;25084;24494;294274;25325;59086;116465;54267;308977;24516;310553;289337	Nfkb1;Il18;Il4r;Il1b;RT1-DMa;Il10;Tgfb1;Ifngr1;Maf;Il21r;Jun;Tlr2;Tlr5	0.10948	0.960665	0.396688
path:rno05214	Glioma	http://www.kegg.jp/kegg-bin/show_pathway?rno05214/116590%09yellow/307100%09yellow/114486%09yellow/81504%09yellow/24605%09yellow/170851%09yellow/313845%09yellow/25718%09yellow/314612%09yellow/366508%09yellow/64363%09yellow/56718%09yellow/29337%09yellow	13	1018	65	7808	1.5409	116590;307100;114486;81504;24605;170851;313845;25718;314612;366508;64363;56718;29337	Mapk1;Calml3;Braf;Grb2;Nras;Map2k1;Sos1;Igf1r;Shc2;Pik3cd;Araf;Mtor;Plcg2	0.10948	0.960665	0.396688
path:rno05204	Chemical carcinogenesis	http://www.kegg.jp/kegg-bin/show_pathway?rno05204/501110%09yellow/266685%09yellow/24421%09yellow/83783%09yellow/494500%09yellow/25116%09yellow/24172%09yellow/494499%09yellow/24423%09yellow/24426%09yellow/113992%09yellow/171341%09yellow/116632%09yellow/116631%09yellow/29527%09yellow/25426%09yellow/25242%09yellow	17	1018	91	7808	1.4402	501110;266685;24421;83783;494500;25116;24172;494499;24423;24426;113992;171341;116632;116631;29527;25426;25242	LOC501110;Ugt2b17;Gsta1;Sult1a1;Gsta3;Hsd11b1;Adh1;Gsta5;Gstm1;Gstp1;Ugt1a6;Mgst1;Nat2;Nat1;Ptgs2;Cyp1b1;Arnt	0.112916	0.947246	0.40389
path:rno00910	Nitrogen metabolism	http://www.kegg.jp/kegg-bin/show_pathway?rno00910/363085%09yellow/24957%09yellow/302669%09yellow/499566%09yellow/24399%09yellow	5	1018	18	7808	2.13612	363085;24957;302669;499566;24399	Car12;Glul;Car5b;Car13;Glud1	0.117437	0.930193	0.414748
path:rno04977	Vitamin digestion and absorption	http://www.kegg.jp/kegg-bin/show_pathway?rno04977/80848%09yellow/192259%09yellow/25073%09yellow/289175%09yellow/64047%09yellow/64365%09yellow	6	1018	24	7808	1.92292	80848;192259;25073;289175;64047;64365	Cubn;Plb1;Scarb1;Slc19a2;Lrat;Tcn2	0.12416	0.906017	0.433009
path:rno04144	Endocytosis	http://www.kegg.jp/kegg-bin/show_pathway?rno04144/25097%09yellow/317371%09yellow/83800%09yellow/171136%09yellow/83805%09yellow/311785%09yellow/498650%09yellow/295053%09yellow/24974%09yellow/60628%09yellow/29385%09yellow/367328%09yellow/362919%09yellow/312915%09yellow/498798%09yellow/81922%09yellow/499508%09yellow/81637%09yellow/64633%09yellow/293154%09yellow/25388%09yellow/312502%09yellow/500985%…	45	1018	287	7808	1.21197	25097;317371;83800;171136;83805;311785;498650;295053;24974;60628;29385;367328;362919;312915;498798;81922;499508;81637;64633;293154;25388;312502;500985;297930;679886;24553;309376;59086;299707;25372;311030;297530;307403;313477;84357;25718;25238;288669;500906;296121;360725;300791;25096;414792;65046	Pld2;Was;Clta;Cblb;Src;Psd4;Rab11fip1;Spg20;RT1-A2;Cxcr4;Cxcr2;Wash1;RGD1564420;Arfgef1;Stam;Sh3gl1;Zfyve16;Ap2a2;Rab5a;Folr2;Arrb2;Rab11fip5;Cbl;Wwp1;Chmp4bl1;Met;Zfyve27;Tgfb1;Ccdc53;Adrbk2;Stam2;Fam21c;Csf1r;Zfyve9;Sh3kbp1;Igf1r;Adrbk1;Arpc3;Cyth4;Usp8;Snx4;Spg21;Pld1;RT1-CE10;Ap2s1	0.139138	0.856553	0.479255
path:rno05215	Prostate cancer	http://www.kegg.jp/kegg-bin/show_pathway?rno05215/116590%09yellow/114486%09yellow/310616%09yellow/81736%09yellow/81504%09yellow/24605%09yellow/170851%09yellow/362817%09yellow/24337%09yellow/313845%09yellow/79429%09yellow/25718%09yellow/24426%09yellow/366508%09yellow/64363%09yellow/56718%09yellow	16	1018	89	7808	1.38492	116590;114486;310616;81736;81504;24605;170851;362817;24337;313845;79429;25718;24426;366508;64363;56718	Mapk1;Braf;Creb3l4;Nfkb1;Grb2;Nras;Map2k1;Cdk2;Erbb2;Sos1;Pdgfc;Igf1r;Gstp1;Pik3cd;Araf;Mtor	0.14895	0.82696	0.506793
path:rno04350	TGF-beta signaling pathway	http://www.kegg.jp/kegg-bin/show_pathway?rno04350/116590%09yellow/25196%09yellow/29263%09yellow/315648%09yellow/25644%09yellow/29373%09yellow/24577%09yellow/499508%09yellow/680111%09yellow/24790%09yellow/59086%09yellow/29139%09yellow/313477%09yellow/252833%09yellow/25671%09yellow	15	1018	83	7808	1.39191	116590;25196;29263;315648;25644;29373;24577;499508;680111;24790;59086;29139;313477;252833;25671	Mapk1;Inhbb;Acvr2a;Ppp2r1b;Bmp6;Bmp2;Myc;Zfyve16;Rbl1;Sp1;Tgfb1;Dcn;Zfyve9;Gdf7;Smad1	0.154415	0.811312	0.519056
path:rno05210	Colorectal cancer	http://www.kegg.jp/kegg-bin/show_pathway?rno05210/116590%09yellow/29622%09yellow/114486%09yellow/24577%09yellow/25402%09yellow/170851%09yellow/366957%09yellow/59086%09yellow/64041%09yellow/366508%09yellow/64363%09yellow/24516%09yellow	12	1018	64	7808	1.44334	116590;29622;114486;24577;25402;170851;366957;59086;64041;366508;64363;24516	Mapk1;Ralgds;Braf;Myc;Casp3;Map2k1;Rac2;Tgfb1;Birc5;Pik3cd;Araf;Jun	0.161055	0.793027	0.534932
path:rno00603	Glycosphingolipid biosynthesis - globo series	http://www.kegg.jp/kegg-bin/show_pathway?rno00603/363494%09yellow/362924%09yellow/294673%09yellow/310508%09yellow	4	1018	15	7808	2.04944	363494;362924;294673;310508	Gla;St3gal1;Hexb;B3galnt1	0.168478	0.773456	0.55067
path:rno05213	Endometrial cancer	http://www.kegg.jp/kegg-bin/show_pathway?rno05213/116590%09yellow/114486%09yellow/24577%09yellow/81504%09yellow/24605%09yellow/170851%09yellow/24337%09yellow/313845%09yellow/366508%09yellow/64363%09yellow	10	1018	52	7808	1.4797	116590;114486;24577;81504;24605;170851;24337;313845;366508;64363	Mapk1;Braf;Myc;Grb2;Nras;Map2k1;Erbb2;Sos1;Pik3cd;Araf	0.172059	0.764322	0.55067
path:rno05212	Pancreatic cancer	http://www.kegg.jp/kegg-bin/show_pathway?rno05212/116590%09yellow/29622%09yellow/114486%09yellow/81736%09yellow/170851%09yellow/366957%09yellow/24337%09yellow/59086%09yellow/360254%09yellow/366508%09yellow/64363%09yellow/25096%09yellow	12	1018	65	7808	1.42095	116590;29622;114486;81736;170851;366957;24337;59086;360254;366508;64363;25096	Mapk1;Ralgds;Braf;Nfkb1;Map2k1;Rac2;Erbb2;Tgfb1;Brca2;Pik3cd;Araf;Pld1	0.172078	0.764276	0.55067
path:rno04966	Collecting duct acid secretion	http://www.kegg.jp/kegg-bin/show_pathway?rno04966/29757%09yellow/170667%09yellow/685232%09yellow/117596%09yellow/299971%09yellow/291969%09yellow	6	1018	27	7808	1.70861	29757;170667;685232;117596;299971;291969	Atp6v0a1;Atp6v0c;Atp6v1a;Atp6v1b2;Atp6v1c1;Atp6v0d1	0.173688	0.76023	0.55067
path:rno04975	Fat digestion and absorption	http://www.kegg.jp/kegg-bin/show_pathway?rno04975/298579%09yellow/681211%09yellow/29692%09yellow/25073%09yellow/29184%09yellow/311821%09yellow/252900%09yellow/313210%09yellow	8	1018	40	7808	1.53822	298579;681211;29692;25073;29184;311821;252900;313210	Pla2g2d;Mogat2;Pla2g2a;Scarb1;Cd36;Agpat2;Dgat2;Abca1	0.182864	0.737873	0.573246
path:rno04151	PI3K-Akt signaling pathway	http://www.kegg.jp/kegg-bin/show_pathway?rno04151/24514%09yellow/116590%09yellow/140942%09yellow/114120%09yellow/84358%09yellow/25235%09yellow/24335%09yellow/315648%09yellow/310616%09yellow/81736%09yellow/315346%09yellow/25084%09yellow/24577%09yellow/294337%09yellow/25713%09yellow/81504%09yellow/288264%09yellow/116640%09yellow/690825%09yellow/24605%09yellow/25271%09yellow/170851%09yellow/116669%0…	51	1018	340	7808	1.15843	24514;116590;140942;114120;84358;25235;24335;315648;310616;81736;315346;25084;24577;294337;25713;81504;288264;116640;690825;24605;25271;170851;116669;170630;362817;24553;686326;313845;116636;310132;294797;66025;117104;25155;307403;94203;79429;25718;29304;298518;81758;114111;294048;366508;24718;116683;685269;310553;56718;25610;60662	Jak2;Mapk1;Ddit4;Gng12;Efna2;Ghr;Epo;Ppp2r1b;Creb3l4;Nfkb1;Itga5;Il4r;Myc;Col6a1;Itgb7;Grb2;Ifnar1;Tnc;Gngt2;Nras;Rxra;Map2k1;Vwf;Fgf12;Cdk2;Met;Ifnar2;Sos1;Eif4ebp1;Osmr;Il7r;Lpar3;Ppp2r2a;Syk;Csf1r;Pgf;Pdgfc;Igf1r;Rps6;Csf3r;Rbl2;Vegfc;Pik3ap1;Pik3cd;Reln;Efna5;Itga2b;Tlr2;Mtor;Csf3;Fgf5	0.18957	0.72223	0.584352
path:rno04370	VEGF signaling pathway	http://www.kegg.jp/kegg-bin/show_pathway?rno04370/116590%09yellow/83805%09yellow/24605%09yellow/170851%09yellow/366957%09yellow/24471%09yellow/314612%09yellow/366508%09yellow/29527%09yellow/315994%09yellow/29337%09yellow	11	1018	60	7808	1.41059	116590;83805;24605;170851;366957;24471;314612;366508;29527;315994;29337	Mapk1;Src;Nras;Map2k1;Rac2;Hspb1;Shc2;Pik3cd;Ptgs2;Mapkapk3;Plcg2	0.190595	0.719888	0.584352
path:rno00860	Porphyrin and chlorophyll metabolism	http://www.kegg.jp/kegg-bin/show_pathway?rno00860/266685%09yellow/24268%09yellow/116599%09yellow/24451%09yellow/25748%09yellow/24434%09yellow/113992%09yellow/117240%09yellow	8	1018	41	7808	1.50051	266685;24268;116599;24451;25748;24434;113992;117240	Ugt2b17;Cp;Blvra;Hmox1;Alas2;Gusb;Ugt1a6;Heph	0.198035	0.703257	0.600507
path:rno05162	Measles	http://www.kegg.jp/kegg-bin/show_pathway?rno05162/24514%09yellow/24918%09yellow/171136%09yellow/317468%09yellow/81736%09yellow/24494%09yellow/288264%09yellow/301059%09yellow/289211%09yellow/363984%09yellow/299827%09yellow/362817%09yellow/686326%09yellow/116465%09yellow/338457%09yellow/114859%09yellow/366508%09yellow/299899%09yellow/494202%09yellow/310553%09yellow/683206%09yellow/25150%09yellow	22	1018	136	7808	1.24604	24514;24918;171136;317468;81736;24494;288264;301059;289211;363984;299827;362817;686326;116465;338457;114859;366508;299899;494202;310553;683206;25150	Jak2;Stat5a;Cblb;Tlr7;Nfkb1;Il1b;Ifnar1;Myd88;Fcgr2b;Ikbke;Tbk1;Cdk2;Ifnar2;Ifngr1;Tlr9;Eif2ak4;Pik3cd;Eif3h;Oas3;Tlr2;Tnfaip3;Fyn	0.202181	0.694259	0.600507
path:rno05164	Influenza A	http://www.kegg.jp/kegg-bin/show_pathway?rno05164/24514%09yellow/116590%09yellow/65190%09yellow/282817%09yellow/359726%09yellow/81738%09yellow/317468%09yellow/81736%09yellow/29197%09yellow/287362%09yellow/24494%09yellow/288264%09yellow/301059%09yellow/363984%09yellow/294274%09yellow/170851%09yellow/299827%09yellow/89829%09yellow/686326%09yellow/116465%09yellow/363266%09yellow/25464%09yellow/11485…	27	1018	171	7808	1.21679	24514;116590;65190;282817;359726;81738;317468;81736;29197;287362;24494;288264;301059;363984;294274;170851;299827;89829;686326;116465;363266;25464;114859;366508;24516;494202;24770	Jak2;Mapk1;Rsad2;Pycard;Rnasel;Nup98;Tlr7;Nfkb1;Il18;Nlrp3;Il1b;Ifnar1;Myd88;Ikbke;RT1-DMa;Map2k1;Tbk1;Socs3;Ifnar2;Ifngr1;Agfg1;Icam1;Eif2ak4;Pik3cd;Jun;Oas3;Ccl2	0.202321	0.693959	0.600507
path:rno05169	Epstein-Barr virus infection	http://www.kegg.jp/kegg-bin/show_pathway?rno05169/25668%09yellow/309452%09yellow/304091%09yellow/310685%09yellow/117539%09yellow/246756%09yellow/24974%09yellow/81736%09yellow/300088%09yellow/366126%09yellow/24577%09yellow/311487%09yellow/81818%09yellow/81515%09yellow/299827%09yellow/362817%09yellow/25325%09yellow/690966%09yellow/25155%09yellow/25406%09yellow/306886%09yellow/308995%09yellow/83503%…	35	1018	228	7808	1.18372	25668;309452;304091;310685;117539;246756;24974;81736;300088;366126;24577;311487;81818;81515;299827;362817;25325;690966;25155;25406;306886;308995;83503;24471;25464;687813;79113;114859;366508;316241;24516;679028;683206;414792;29337	Cd38;Nfkb2;Il10rb;Polr3c;Il10ra;Tradd;RT1-A2;Nfkb1;Polr3h;Spi1;Myc;Polr3f;Vim;Lyn;Tbk1;Cdk2;Il10;Polr2e;Syk;Cd44;Ripk1;Itgal;Polr2f;Hspb1;Icam1;Traf1;Fgr;Eif2ak4;Pik3cd;Nfkbie;Jun;Rbpj;Tnfaip3;RT1-CE10;Plcg2	0.204837	0.688591	0.601575
path:rno00040	Pentose and glucuronate interconversions	http://www.kegg.jp/kegg-bin/show_pathway?rno00040/286921%09yellow/266685%09yellow/83472%09yellow/289827%09yellow/501157%09yellow/24434%09yellow/113992%09yellow	7	1018	36	7808	1.49478	286921;266685;83472;289827;501157;24434;113992	Akr1b8;Ugt2b17;Ugdh;Ugp2;Rpe;Gusb;Ugt1a6	0.221811	0.654018	0.644637
path:rno00983	Drug metabolism - other enzymes	http://www.kegg.jp/kegg-bin/show_pathway?rno00983/497811%09yellow/266685%09yellow/289801%09yellow/690050%09yellow/24434%09yellow/113902%09yellow/113992%09yellow/116632%09yellow/311864%09yellow/116631%09yellow	10	1018	56	7808	1.3733	497811;266685;289801;690050;24434;113902;113992;116632;311864;116631	Xdh;Ugt2b17;Upp1;Tpmt;Gusb;Ces1d;Ugt1a6;Nat2;Uck1;Nat1	0.225565	0.646728	0.646375
path:rno04915	Estrogen signaling pathway	http://www.kegg.jp/kegg-bin/show_pathway?rno04915/81686%09yellow/85240%09yellow/116590%09yellow/29241%09yellow/83805%09yellow/307100%09yellow/310616%09yellow/81504%09yellow/24605%09yellow/81687%09yellow/170851%09yellow/24790%09yellow/313845%09yellow/314612%09yellow/366508%09yellow/24516%09yellow	16	1018	97	7808	1.26938	81686;85240;116590;29241;83805;307100;310616;81504;24605;81687;170851;24790;313845;314612;366508;24516	Mmp2;Plcb2;Mapk1;Adcy8;Src;Calml3;Creb3l4;Grb2;Nras;Mmp9;Map2k1;Sp1;Sos1;Shc2;Pik3cd;Jun	0.227042	0.643894	0.646375
path:rno00980	Metabolism of xenobiotics by cytochrome P450	http://www.kegg.jp/kegg-bin/show_pathway?rno00980/501110%09yellow/266685%09yellow/24421%09yellow/494500%09yellow/25116%09yellow/24172%09yellow/494499%09yellow/24423%09yellow/24426%09yellow/113992%09yellow/171341%09yellow/25426%09yellow	12	1018	70	7808	1.3186	501110;266685;24421;494500;25116;24172;494499;24423;24426;113992;171341;25426	LOC501110;Ugt2b17;Gsta1;Gsta3;Hsd11b1;Adh1;Gsta5;Gstm1;Gstp1;Ugt1a6;Mgst1;Cyp1b1	0.23228	0.633989	0.648061
path:rno04115	p53 signaling pathway	http://www.kegg.jp/kegg-bin/show_pathway?rno04115/29157%09yellow/300711%09yellow/363088%09yellow/313017%09yellow/299626%09yellow/24617%09yellow/78963%09yellow/25402%09yellow/83628%09yellow/362817%09yellow/300514%09yellow/64625%09yellow	12	1018	70	7808	1.3186	29157;300711;363088;313017;299626;24617;78963;25402;83628;362817;300514;64625	Ccng2;Atm;Ccnb2;Sfn;Gadd45b;Serpine1;Apaf1;Casp3;Cd82;Cdk2;Ei24;Bid	0.23228	0.633989	0.648061
path:rno00510	N-Glycan biosynthesis	http://www.kegg.jp/kegg-bin/show_pathway?rno00510/303100%09yellow/361174%09yellow/81519%09yellow/300284%09yellow/295051%09yellow/294410%09yellow/78947%09yellow/245960%09yellow/303693%09yellow	9	1018	50	7808	1.38398	303100;361174;81519;300284;295051;294410;78947;245960;303693	Mgat4b;Alg11;Mgat1;Alg13;Alg5;Man1a1;Gcs1;Alg10;Mgat5b	0.235617	0.627794	0.650862
path:rno04150	mTOR signaling pathway	http://www.kegg.jp/kegg-bin/show_pathway?rno04150/116590%09yellow/140942%09yellow/29560%09yellow/114486%09yellow/116636%09yellow/29304%09yellow/303206%09yellow/366508%09yellow/303605%09yellow/81771%09yellow/56718%09yellow	11	1018	64	7808	1.32175	116590;140942;29560;114486;116636;29304;303206;366508;303605;81771;56718	Mapk1;Ddit4;Hif1a;Braf;Eif4ebp1;Rps6;Ulk2;Pik3cd;Strada;Rps6ka1;Mtor	0.242972	0.614444	0.664255
path:rno05218	Melanoma	http://www.kegg.jp/kegg-bin/show_pathway?rno05218/116590%09yellow/114486%09yellow/24605%09yellow/170851%09yellow/170630%09yellow/24553%09yellow/79429%09yellow/25718%09yellow/366508%09yellow/64363%09yellow/25094%09yellow/60662%09yellow	12	1018	71	7808	1.29986	116590;114486;24605;170851;170630;24553;79429;25718;366508;64363;25094;60662	Mapk1;Braf;Nras;Map2k1;Fgf12;Met;Pdgfc;Igf1r;Pik3cd;Araf;Mitf;Fgf5	0.245227	0.610432	0.664255
path:rno00330	Arginine and proline metabolism	http://www.kegg.jp/kegg-bin/show_pathway?rno00330/24598%09yellow/29221%09yellow/680409%09yellow/302642%09yellow/291394%09yellow/293949%09yellow/298607%09yellow/289668%09yellow/307212%09yellow	9	1018	51	7808	1.35667	24598;29221;680409;302642;291394;293949;298607;289668;307212	Nos1;Arg1;Prodh;Sat1;Cndp2;Hoga1;Agmat;Lap3;Cndp1	0.251109	0.600138	0.673287
path:rno04550	Signaling pathways regulating pluripotency of stem cells	http://www.kegg.jp/kegg-bin/show_pathway?rno04550/60584%09yellow/24514%09yellow/116590%09yellow/309457%09yellow/25196%09yellow/29263%09yellow/25431%09yellow/29373%09yellow/24577%09yellow/83618%09yellow/81504%09yellow/25205%09yellow/24605%09yellow/316526%09yellow/170851%09yellow/81680%09yellow/689883%09yellow/25718%09yellow/366508%09yellow/25671%09yellow/24817%09yellow/681178%09yellow	22	1018	142	7808	1.19246	60584;24514;116590;309457;25196;29263;25431;29373;24577;83618;81504;25205;24605;316526;170851;81680;689883;25718;366508;25671;24817;681178	Lif;Jak2;Mapk1;Pcgf6;Inhbb;Acvr2a;Dlx5;Bmp2;Myc;Rest;Grb2;Il6st;Nras;Wnt6;Map2k1;Lifr;Setdb1;Igf1r;Pik3cd;Smad1;Hnf1a;Pcgf5	0.25601	0.591743	0.673287
path:rno04320	Dorso-ventral axis formation	http://www.kegg.jp/kegg-bin/show_pathway?rno04320/116590%09yellow/81504%09yellow/170851%09yellow/313845%09yellow/306011%09yellow	5	1018	25	7808	1.53662	116590;81504;170851;313845;306011	Mapk1;Grb2;Map2k1;Sos1;Piwil2	0.26018	0.584726	0.673287
path:rno00592	alpha-Linolenic acid metabolism	http://www.kegg.jp/kegg-bin/show_pathway?rno00592/298579%09yellow/29692%09yellow/192259%09yellow/501072%09yellow/83522%09yellow	5	1018	25	7808	1.53662	298579;29692;192259;501072;83522	Pla2g2d;Pla2g2a;Plb1;Acaa1b;Acox3	0.26018	0.584726	0.673287
path:rno04611	Platelet activation	http://www.kegg.jp/kegg-bin/show_pathway?rno04611/85240%09yellow/116590%09yellow/29241%09yellow/83805%09yellow/367901%09yellow/83730%09yellow/307171%09yellow/25441%09yellow/498276%09yellow/309186%09yellow/81515%09yellow/116669%09yellow/25155%09yellow/24886%09yellow/361714%09yellow/366508%09yellow/502858%09yellow/685269%09yellow/25150%09yellow/29337%09yellow/155918%09yellow	21	1018	136	7808	1.18821	85240;116590;29241;83805;367901;83730;307171;25441;498276;309186;81515;116669;25155;24886;361714;366508;502858;685269;25150;29337;155918	Plcb2;Mapk1;Adcy8;Src;Btk;Vamp8;Apbb1ip;Fcer1g;LOC498276;Fermt3;Lyn;Vwf;Syk;Tbxas1;Rasgrp2;Pik3cd;Gp9;Itga2b;Fyn;Plcg2;Lcp2	0.266759	0.573881	0.673287
path:rno04330	Notch signaling pathway	http://www.kegg.jp/kegg-bin/show_pathway?rno04330/362149%09yellow/293774%09yellow/315119%09yellow/304591%09yellow/300802%09yellow/29419%09yellow/81751%09yellow/679028%09yellow/29192%09yellow	9	1018	52	7808	1.33041	362149;293774;315119;304591;300802;29419;81751;679028;29192	Cir1;Dtx4;Mfng;Dtx2;Aph1b;Numb;Psen2;Rbpj;Psen1	0.266926	0.573609	0.673287
path:rno03020	RNA polymerase	http://www.kegg.jp/kegg-bin/show_pathway?rno03020/310685%09yellow/300088%09yellow/311487%09yellow/690966%09yellow/83582%09yellow/83503%09yellow	6	1018	32	7808	1.44071	310685;300088;311487;690966;83582;83503	Polr3c;Polr3h;Polr3f;Polr2e;Polr1b;Polr2f	0.270141	0.56841	0.673287
path:rno00511	Other glycan degradation	http://www.kegg.jp/kegg-bin/show_pathway?rno00511/360955%09yellow/24591%09yellow/292485%09yellow/294673%09yellow	4	1018	19	7808	1.61715	360955;24591;292485;294673	Man2b2;Neu1;Fuca2;Hexb	0.27028	0.568186	0.673287
path:rno00450	Selenocompound metabolism	http://www.kegg.jp/kegg-bin/show_pathway?rno00450/24962%09yellow/368066%09yellow/297437%09yellow/316403%09yellow	4	1018	19	7808	1.61715	24962;368066;297437;316403	Cth;Inmt;Txnrd3;Mars2	0.27028	0.568186	0.673287
path:rno05168	Herpes simplex infection	http://www.kegg.jp/kegg-bin/show_pathway?rno05168/24514%09yellow/266610%09yellow/359726%09yellow/24974%09yellow/81736%09yellow/307927%09yellow/24232%09yellow/25402%09yellow/24494%09yellow/288264%09yellow/301059%09yellow/363984%09yellow/294274%09yellow/299827%09yellow/362817%09yellow/89829%09yellow/686326%09yellow/366518%09yellow/63840%09yellow/299314%09yellow/116465%09yellow/338457%09yellow/30919…	32	1018	217	7808	1.1353	24514;266610;359726;24974;81736;307927;24232;25402;24494;288264;301059;363984;294274;299827;362817;89829;686326;366518;63840;299314;116465;338457;309194;687813;292624;114859;294018;24516;494202;310553;24770;414792	Jak2;Fadd;Rnasel;RT1-A2;Nfkb1;Taf5l;C3;Casp3;Il1b;Ifnar1;Myd88;Ikbke;RT1-DMa;Tbk1;Cdk2;Socs3;Ifnar2;Tnfrsf14;Per2;Cfp;Ifngr1;Tlr9;Taf6l;Traf1;Gltscr2;Eif2ak4;Taf5;Jun;Oas3;Tlr2;Ccl2;RT1-CE10	0.282272	0.549332	0.692328
path:rno00561	Glycerolipid metabolism	http://www.kegg.jp/kegg-bin/show_pathway?rno00561/363494%09yellow/286921%09yellow/681211%09yellow/305166%09yellow/290843%09yellow/361076%09yellow/311821%09yellow/252900%09yellow/498741%09yellow/688705%09yellow	10	1018	60	7808	1.28108	363494;286921;681211;305166;290843;361076;311821;252900;498741;688705	Gla;Akr1b8;Mogat2;Agpat9;Agpat6;Dgkh;Agpat2;Dgat2;Mboat1;Dgki	0.284552	0.545838	0.692328
path:rno05100	Bacterial invasion of epithelial cells	http://www.kegg.jp/kegg-bin/show_pathway?rno05100/317371%09yellow/83800%09yellow/171136%09yellow/83805%09yellow/308875%09yellow/315346%09yellow/54245%09yellow/500985%09yellow/24553%09yellow/314612%09yellow/288669%09yellow/366508%09yellow/56003%09yellow	13	1018	81	7808	1.23397	317371;83800;171136;83805;308875;315346;54245;500985;24553;314612;288669;366508;56003	Was;Clta;Cblb;Src;Rhog;Itga5;Crk;Cbl;Met;Shc2;Arpc3;Pik3cd;Sept3	0.285368	0.544594	0.692328
path:rno04070	Phosphatidylinositol signaling system	http://www.kegg.jp/kegg-bin/show_pathway?rno04070/114554%09yellow/85240%09yellow/364298%09yellow/308451%09yellow/307100%09yellow/361076%09yellow/305419%09yellow/287533%09yellow/311355%09yellow/85238%09yellow/688705%09yellow/366508%09yellow/24655%09yellow/54259%09yellow/29337%09yellow	15	1018	96	7808	1.2014	114554;85240;364298;308451;307100;361076;305419;287533;311355;85238;688705;366508;24655;54259;29337	Pi4k2a;Plcb2;Tmem55b;Itpkc;Calml3;Dgkh;Pi4k2b;Inpp5k;Ppip5k1;Synj1;Dgki;Pik3cd;Plcd1;Inpp5d;Plcg2	0.296315	0.528247	0.70461
path:rno00100	Steroid biosynthesis	http://www.kegg.jp/kegg-bin/show_pathway?rno00100/81782%09yellow/691221%09yellow/81681%09yellow/29230%09yellow	4	1018	20	7808	1.53609	81782;691221;81681;29230	Soat1;Faxdc2;Lss;Sqle	0.297327	0.526765	0.70461
path:rno04672	Intestinal immune network for IgA production	http://www.kegg.jp/kegg-bin/show_pathway?rno04672/60628%09yellow/25713%09yellow/294274%09yellow/54266%09yellow/25325%09yellow/59086%09yellow/287437%09yellow/24772%09yellow	8	1018	47	7808	1.30794	60628;25713;294274;54266;25325;59086;287437;24772	Cxcr4;Itgb7;RT1-DMa;Madcam1;Il10;Tgfb1;Tnfsf13;Cxcl12	0.298007	0.525774	0.70461
path:rno00563	Glycosylphosphatidylinositol(GPI)-anchor biosynthesis	http://www.kegg.jp/kegg-bin/show_pathway?rno00563/313341%09yellow/288041%09yellow/362756%09yellow/366478%09yellow/79112%09yellow	5	1018	27	7808	1.42243	313341;288041;362756;366478;79112	Pigo;Pigx;Pigh;Pigv;Pigm	0.306838	0.51309	0.719394
path:rno04917	Prolactin signaling pathway	http://www.kegg.jp/kegg-bin/show_pathway?rno04917/24514%09yellow/24918%09yellow/116590%09yellow/83805%09yellow/81736%09yellow/81504%09yellow/24605%09yellow/170851%09yellow/89829%09yellow/313845%09yellow/314612%09yellow/366508%09yellow	12	1018	76	7808	1.21356	24514;24918;116590;83805;81736;81504;24605;170851;89829;313845;314612;366508	Jak2;Stat5a;Mapk1;Src;Nfkb1;Grb2;Nras;Map2k1;Socs3;Sos1;Shc2;Pik3cd	0.313476	0.503796	0.721656
path:rno01130	Biosynthesis of antibiotics	http://www.kegg.jp/kegg-bin/show_pathway?rno01130/29634%09yellow/24962%09yellow/24377%09yellow/313843%09yellow/296560%09yellow/691221%09yellow/25698%09yellow/289827%09yellow/25060%09yellow/301265%09yellow/29221%09yellow/24450%09yellow/83688%09yellow/360518%09yellow/501157%09yellow/81681%09yellow/24334%09yellow/680409%09yellow/288259%09yellow/24250%09yellow/501072%09yellow/246302%09yellow/29230%09…	32	1018	221	7808	1.11417	29634;24962;24377;313843;296560;691221;25698;289827;25060;301265;29221;24450;83688;360518;501157;81681;24334;680409;288259;24250;501072;246302;29230;64524;287420;302972;50655;25095;685679;24479;290566;313611	Ldhc;Cth;G6pd;Galm;Uap1l1;Faxdc2;Ass1;Ugp2;Hk3;Pla2g7;Arg1;Hmgcs2;Taldo1;Gfpt2;Rpe;Lss;Eno2;Prodh;Gart;Cbs;Acaa1b;Pcyox1;Sqle;Tkt;Pfas;Amdhd2;Aco1;Ampd3;Nme4;Idh1;Ogdhl;Pafah2	0.314955	0.501752	0.721656
path:rno04730	Long-term depression	http://www.kegg.jp/kegg-bin/show_pathway?rno04730/85240%09yellow/116590%09yellow/114486%09yellow/315648%09yellow/24598%09yellow/24605%09yellow/170851%09yellow/81515%09yellow/25718%09yellow/64363%09yellow	10	1018	62	7808	1.23944	85240;116590;114486;315648;24598;24605;170851;81515;25718;64363	Plcb2;Mapk1;Braf;Ppp2r1b;Nos1;Nras;Map2k1;Lyn;Igf1r;Araf	0.315563	0.500914	0.721656
path:rno04020	Calcium signaling pathway	http://www.kegg.jp/kegg-bin/show_pathway?rno04020/50646%09yellow/85240%09yellow/29353%09yellow/308451%09yellow/29241%09yellow/307100%09yellow/29599%09yellow/25668%09yellow/25637%09yellow/24598%09yellow/682930%09yellow/50672%09yellow/24611%09yellow/89788%09yellow/24337%09yellow/25369%09yellow/29659%09yellow/29595%09yellow/29581%09yellow/29316%09yellow/170546%09yellow/114862%09yellow/24655%09yellow…	27	1018	186	7808	1.11647	50646;85240;29353;308451;29241;307100;29599;25668;25637;24598;682930;50672;24611;89788;24337;25369;29659;29595;29581;29316;170546;114862;24655;58949;140671;24938;29337	Ptk2b;Plcb2;Phkg1;Itpkc;Adcy8;Calml3;Atp2b3;Cd38;Ptger1;Nos1;Cacna1s;Ednrb;Gnal;Gna15;Erbb2;Adora2a;P2rx4;Htr2a;Htr2b;Adora2b;Ryr3;Cacna1h;Plcd1;Ptafr;Phkg2;Grpr;Plcg2	0.329518	0.482121	0.747443
path:rno00250	Alanine, aspartate and glutamate metabolism	http://www.kegg.jp/kegg-bin/show_pathway?rno00250/24957%09yellow/25698%09yellow/307759%09yellow/360518%09yellow/24399%09yellow/25612%09yellow	6	1018	35	7808	1.31671	24957;25698;307759;360518;24399;25612	Glul;Ass1;Gpt2;Gfpt2;Glud1;Asns	0.333224	0.477264	0.749754
path:rno00240	Pyrimidine metabolism	http://www.kegg.jp/kegg-bin/show_pathway?rno00240/619580%09yellow/361063%09yellow/310685%09yellow/297998%09yellow/58813%09yellow/300088%09yellow/311487%09yellow/289801%09yellow/298881%09yellow/690966%09yellow/83582%09yellow/83503%09yellow/297437%09yellow/685679%09yellow/301323%09yellow/311864%09yellow	16	1018	107	7808	1.14925	619580;361063;310685;297998;58813;300088;311487;289801;298881;690966;83582;83503;297437;685679;301323;311864	Ctps2;Entpd4;Polr3c;Nudt2;Nt5e;Polr3h;Polr3f;Upp1;Nt5c1b;Polr2e;Polr1b;Polr2f;Txnrd3;Nme4;Prim2;Uck1	0.343285	0.464346	0.763675
path:rno00604	Glycosphingolipid biosynthesis - ganglio series	http://www.kegg.jp/kegg-bin/show_pathway?rno00604/362924%09yellow/294673%09yellow/64018%09yellow	3	1018	15	7808	1.53557	362924;294673;64018	St3gal1;Hexb;Slc33a1	0.344885	0.462325	0.763675
path:rno00030	Pentose phosphate pathway	http://www.kegg.jp/kegg-bin/show_pathway?rno00030/298655%09yellow/24377%09yellow/83688%09yellow/501157%09yellow/64524%09yellow	5	1018	29	7808	1.32399	298655;24377;83688;501157;64524	H6pd;G6pd;Taldo1;Rpe;Tkt	0.354555	0.450317	0.778904
path:rno04913	Ovarian steroidogenesis	http://www.kegg.jp/kegg-bin/show_pathway?rno04913/25557%09yellow/29241%09yellow/25644%09yellow/682974%09yellow/25073%09yellow/25322%09yellow/25718%09yellow/29527%09yellow/25426%09yellow	9	1018	58	7808	1.19186	25557;29241;25644;682974;25073;25322;25718;29527;25426	Star;Adcy8;Bmp6;Hsd3b;Scarb1;Hsd17b1;Igf1r;Ptgs2;Cyp1b1	0.366735	0.435647	0.799369
path:rno00051	Fructose and mannose metabolism	http://www.kegg.jp/kegg-bin/show_pathway?rno00051/286921%09yellow/25060%09yellow/291095%09yellow/54283%09yellow/117276%09yellow/25659%09yellow	6	1018	37	7808	1.24522	286921;25060;291095;54283;117276;25659	Akr1b8;Hk3;Gmds;Pfkfb4;Pfkfb3;Khk	0.376222	0.424556	0.81369
path:rno00590	Arachidonic acid metabolism	http://www.kegg.jp/kegg-bin/show_pathway?rno00590/59103%09yellow/298579%09yellow/290623%09yellow/25527%09yellow/29692%09yellow/192259%09yellow/287454%09yellow/81639%09yellow/299732%09yellow/362676%09yellow/24886%09yellow/29527%09yellow	12	1018	81	7808	1.13791	59103;298579;290623;25527;29692;192259;287454;81639;299732;362676;24886;29527	Ptges;Pla2g2d;Cyp4f18;Ptgis;Pla2g2a;Plb1;Alox12;Alox15;Lta4h;Fam213b;Tbxas1;Ptgs2	0.385678	0.413776	0.822559
path:rno03460	Fanconi anemia pathway	http://www.kegg.jp/kegg-bin/show_pathway?rno03460/313387%09yellow/361435%09yellow/309812%09yellow/302986%09yellow/360254%09yellow/306734%09yellow/100360594%09yellow/293489%09yellow	8	1018	52	7808	1.18142	313387;361435;309812;302986;360254;306734;100360594;293489	Usp1;Fanca;Rev3l;Telo2;Brca2;Rmi1;Fanci;Slx1b	0.388393	0.410728	0.822559
path:rno03022	Basal transcription factors	http://www.kegg.jp/kegg-bin/show_pathway?rno03022/294236%09yellow/307927%09yellow/83830%09yellow/266713%09yellow/309194%09yellow/294018%09yellow/361580%09yellow	7	1018	45	7808	1.19444	294236;307927;83830;266713;309194;294018;361580	Gtf2h4;Taf5l;Gtf2a1;Mnat1;Taf6l;Taf5;Gtf2h1	0.393049	0.405553	0.822559
path:rno04540	Gap junction	http://www.kegg.jp/kegg-bin/show_pathway?rno04540/85240%09yellow/116590%09yellow/29241%09yellow/83805%09yellow/171492%09yellow/81504%09yellow/24605%09yellow/170851%09yellow/29568%09yellow/313845%09yellow/29595%09yellow/29581%09yellow/79429%09yellow	13	1018	89	7808	1.12188	85240;116590;29241;83805;171492;81504;24605;170851;29568;313845;29595;29581;79429	Plcb2;Mapk1;Adcy8;Src;Map3k2;Grb2;Nras;Map2k1;Map2k5;Sos1;Htr2a;Htr2b;Pdgfc	0.395064	0.403332	0.822559
path:rno04512	ECM-receptor interaction	http://www.kegg.jp/kegg-bin/show_pathway?rno04512/315346%09yellow/294337%09yellow/25713%09yellow/29184%09yellow/25460%09yellow/116640%09yellow/116669%09yellow/25406%09yellow/25216%09yellow/24771%09yellow/502858%09yellow/24718%09yellow/685269%09yellow	13	1018	89	7808	1.12188	315346;294337;25713;29184;25460;116640;116669;25406;25216;24771;502858;24718;685269	Itga5;Col6a1;Itgb7;Cd36;Hmmr;Tnc;Vwf;Cd44;Sdc1;Sdc4;Gp9;Reln;Itga2b	0.395064	0.403332	0.822559
path:rno00500	Starch and sucrose metabolism	http://www.kegg.jp/kegg-bin/show_pathway?rno00500/266685%09yellow/83472%09yellow/685076%09yellow/54410%09yellow/289827%09yellow/25060%09yellow/24434%09yellow/113992%09yellow	8	1018	53	7808	1.15898	266685;83472;685076;54410;289827;25060;24434;113992	Ugt2b17;Ugdh;Pgm2l1;Enpp3;Ugp2;Hk3;Gusb;Ugt1a6	0.406728	0.390696	0.840571
path:rno01230	Biosynthesis of amino acids	http://www.kegg.jp/kegg-bin/show_pathway?rno01230/24957%09yellow/24962%09yellow/25698%09yellow/29221%09yellow/307759%09yellow/83688%09yellow/501157%09yellow/24334%09yellow/24250%09yellow/64524%09yellow/50655%09yellow/24479%09yellow	12	1018	83	7808	1.11021	24957;24962;25698;29221;307759;83688;501157;24334;24250;64524;50655;24479	Glul;Cth;Ass1;Arg1;Gpt2;Taldo1;Rpe;Eno2;Cbs;Tkt;Aco1;Idh1	0.415067	0.381882	0.851497
path:rno04510	Focal adhesion	http://www.kegg.jp/kegg-bin/show_pathway?rno04510/78971%09yellow/116590%09yellow/83805%09yellow/114486%09yellow/315346%09yellow/294337%09yellow/25713%09yellow/81504%09yellow/116640%09yellow/54245%09yellow/170851%09yellow/366957%09yellow/116669%09yellow/24337%09yellow/24553%09yellow/313845%09yellow/94203%09yellow/79429%09yellow/25718%09yellow/314612%09yellow/29432%09yellow/114111%09yellow/366508%0…	29	1018	211	7808	1.05575	78971;116590;83805;114486;315346;294337;25713;81504;116640;54245;170851;366957;116669;24337;24553;313845;94203;79429;25718;314612;29432;114111;366508;689069;24718;24516;685269;25156;25150	Birc3;Mapk1;Src;Braf;Itga5;Col6a1;Itgb7;Grb2;Tnc;Crk;Map2k1;Rac2;Vwf;Erbb2;Met;Sos1;Pgf;Pdgfc;Igf1r;Shc2;Pak2;Vegfc;Pik3cd;Parvg;Reln;Jun;Itga2b;Vav1;Fyn	0.423979	0.372656	0.855883
path:rno01212	Fatty acid metabolism	http://www.kegg.jp/kegg-bin/show_pathway?rno01212/29470%09yellow/362540%09yellow/499358%09yellow/25757%09yellow/501072%09yellow/83522%09yellow/54398%09yellow/113976%09yellow	8	1018	54	7808	1.13737	29470;362540;499358;25757;501072;83522;54398;113976	Mecr;Hacd4;Scd4;Cpt1a;Acaa1b;Acox3;Ppt2;Acsl4	0.425053	0.371557	0.855883
path:rno00052	Galactose metabolism	http://www.kegg.jp/kegg-bin/show_pathway?rno00052/363494%09yellow/286921%09yellow/313843%09yellow/289827%09yellow/25060%09yellow	5	1018	32	7808	1.19941	363494;286921;313843;289827;25060	Gla;Akr1b8;Galm;Ugp2;Hk3	0.426408	0.370175	0.855883
path:rno00230	Purine metabolism	http://www.kegg.jp/kegg-bin/show_pathway?rno00230/497811%09yellow/29241%09yellow/361063%09yellow/310685%09yellow/297998%09yellow/54410%09yellow/58813%09yellow/300088%09yellow/311487%09yellow/83585%09yellow/287406%09yellow/305149%09yellow/298881%09yellow/690966%09yellow/288259%09yellow/83582%09yellow/363129%09yellow/81743%09yellow/83503%09yellow/287420%09yellow/24603%09yellow/301261%09yellow/25095…	25	1018	182	7808	1.05491	497811;29241;361063;310685;297998;54410;58813;300088;311487;83585;287406;305149;298881;690966;288259;83582;363129;81743;83503;287420;24603;301261;25095;685679;301323	Xdh;Adcy8;Entpd4;Polr3c;Nudt2;Enpp3;Nt5e;Polr3h;Polr3f;Gda;Adprm;Nudt9;Nt5c1b;Polr2e;Gart;Polr1b;Nudt16;Pde2a;Polr2f;Pfas;Npr1;Enpp4;Ampd3;Nme4;Prim2	0.434914	0.361596	0.866722
path:rno04810	Regulation of actin cytoskeleton	http://www.kegg.jp/kegg-bin/show_pathway?rno04810/317371%09yellow/116590%09yellow/83805%09yellow/114120%09yellow/114486%09yellow/499271%09yellow/315346%09yellow/25713%09yellow/309684%09yellow/54245%09yellow/60350%09yellow/24605%09yellow/303073%09yellow/170851%09yellow/366957%09yellow/170630%09yellow/25021%09yellow/313845%09yellow/308995%09yellow/79429%09yellow/288669%09yellow/100360623%09yellow/2…	30	1018	221	7808	1.04242	317371;116590;83805;114120;114486;499271;315346;25713;309684;54245;60350;24605;303073;170851;366957;170630;25021;313845;308995;79429;288669;100360623;29432;366508;64363;685269;303342;365396;25156;60662	Was;Mapk1;Src;Gng12;Braf;Itgax;Itga5;Itgb7;Itgb2;Crk;Cd14;Nras;Cyfip2;Map2k1;Rac2;Fgf12;Itgam;Sos1;Itgal;Pdgfc;Arpc3;Iqgap2;Pak2;Pik3cd;Araf;Itga2b;Ssh2;Ssh3;Vav1;Fgf5	0.446665	0.350018	0.883826
path:rno00072	Synthesis and degradation of ketone bodies	http://www.kegg.jp/kegg-bin/show_pathway?rno00072/366463%09yellow/24450%09yellow	2	1018	11	7808	1.39531	366463;24450	Oxct2a;Hmgcs2	0.452287	0.344586	0.888649
path:rno04622	RIG-I-like receptor signaling pathway	http://www.kegg.jp/kegg-bin/show_pathway?rno04622/361296%09yellow/266610%09yellow/246756%09yellow/116667%09yellow/81736%09yellow/363984%09yellow/266764%09yellow/299827%09yellow/306886%09yellow	9	1018	64	7808	1.07929	361296;266610;246756;116667;81736;363984;266764;299827;306886	Rnf125;Fadd;Tradd;Map3k1;Nfkb1;Ikbke;Tbkbp1;Tbk1;Ripk1	0.469538	0.32833	0.912545
path:rno04140	Regulation of autophagy	http://www.kegg.jp/kegg-bin/show_pathway?rno04140/312647%09yellow/313391%09yellow/316640%09yellow/303206%09yellow/689161%09yellow	5	1018	34	7808	1.12856	312647;313391;316640;303206;689161	Atg7;Atg4c;Atg4b;Ulk2;Gabarapl1	0.473496	0.324683	0.912545
path:rno01210	2-Oxocarboxylic acid metabolism	http://www.kegg.jp/kegg-bin/show_pathway?rno01210/307759%09yellow/50655%09yellow/24479%09yellow	3	1018	19	7808	1.21167	307759;50655;24479	Gpt2;Aco1;Idh1	0.474262	0.323982	0.912545
path:rno04120	Ubiquitin mediated proteolysis	http://www.kegg.jp/kegg-bin/show_pathway?rno04120/310363%09yellow/78971%09yellow/171136%09yellow/24874%09yellow/116667%09yellow/304522%09yellow/363065%09yellow/302502%09yellow/301555%09yellow/313264%09yellow/89829%09yellow/500985%09yellow/297930%09yellow/300772%09yellow/305268%09yellow/294331%09yellow/298652%09yellow/308775%09yellow/363284%09yellow	19	1018	141	7808	1.03418	310363;78971;171136;24874;116667;304522;363065;302502;301555;313264;89829;500985;297930;300772;305268;294331;298652;308775;363284	Fbxo4;Birc3;Cblb;Vhl;Map3k1;Fbxw8;Ube2q2;Cul4b;Cul3;Trim32;Socs3;Cbl;Wwp1;Pias1;Uba6;Ube2g2;Ube4b;Det1;Ube2f	0.483086	0.315976	0.913931
path:rno03013	RNA transport	http://www.kegg.jp/kegg-bin/show_pathway?rno03013/171361%09yellow/171145%09yellow/171350%09yellow/312616%09yellow/84404%09yellow/499974%09yellow/81738%09yellow/502128%09yellow/303073%09yellow/299027%09yellow/117019%09yellow/245922%09yellow/117241%09yellow/365684%09yellow/685332%09yellow/116636%09yellow/361020%09yellow/113975%09yellow/295692%09yellow/299899%09yellow/100365872%09yellow/361845%09yel…	22	1018	164	7808	1.02953	171361;171145;171350;312616;84404;499974;81738;502128;303073;299027;117019;245922;117241;365684;685332;116636;361020;113975;295692;299899;100365872;361845	Eef1a1;Eif2b3;Pabpc1;Trnt1;Gemin2;Nupl2;Nup98;Pom121l2;Cyfip2;Eif2s3x;Eif2b4;Nupl1;Pop5;Paip1;Rpp30;Eif4ebp1;Rpp14;Pom121;Nup35;Eif3h;Eif4ebp3;Eif4ebp2	0.484264	0.314918	0.913931
path:rno04726	Serotonergic synapse	http://www.kegg.jp/kegg-bin/show_pathway?rno04726/85240%09yellow/116590%09yellow/171522%09yellow/114120%09yellow/114486%09yellow/287454%09yellow/25402%09yellow/690825%09yellow/682930%09yellow/24605%09yellow/170851%09yellow/81639%09yellow/29595%09yellow/29581%09yellow/25553%09yellow/64363%09yellow/29527%09yellow	17	1018	126	7808	1.03542	85240;116590;171522;114120;114486;287454;25402;690825;682930;24605;170851;81639;29595;29581;25553;64363;29527	Plcb2;Mapk1;Cyp2d4;Gng12;Braf;Alox12;Casp3;Gngt2;Cacna1s;Nras;Map2k1;Alox15;Htr2a;Htr2b;Slc6a4;Araf;Ptgs2	0.48618	0.313203	0.913931
path:rno04514	Cell adhesion molecules (CAMs)	http://www.kegg.jp/kegg-bin/show_pathway?rno04514/497815%09yellow/311426%09yellow/295322%09yellow/499342%09yellow/307199%09yellow/24974%09yellow/29259%09yellow/25713%09yellow/304125%09yellow/309684%09yellow/294274%09yellow/54266%09yellow/25021%09yellow/24932%09yellow/308501%09yellow/308995%09yellow/25464%09yellow/25216%09yellow/116479%09yellow/24771%09yellow/363930%09yellow/25651%09yellow/414792%…	23	1018	172	7808	1.02622	497815;311426;295322;499342;307199;24974;29259;25713;304125;309684;294274;54266;25021;24932;308501;308995;25464;25216;116479;24771;363930;25651;414792	Nrcam;Siglec1;Vtcn1;Cd274;Cd226;RT1-A2;Sell;Itgb7;Cldn17;Itgb2;RT1-DMa;Madcam1;Itgam;Cd4;Cd22;Itgal;Icam1;Sdc1;F11r;Sdc4;Selplg;Selp;RT1-CE10	0.488085	0.311504	0.913931
path:rno00140	Steroid hormone biosynthesis	http://www.kegg.jp/kegg-bin/show_pathway?rno00140/266685%09yellow/171522%09yellow/682974%09yellow/25116%09yellow/25322%09yellow/24950%09yellow/24267%09yellow/353498%09yellow/113992%09yellow/25429%09yellow/25426%09yellow	11	1018	81	7808	1.04205	266685;171522;682974;25116;25322;24950;24267;353498;113992;25429;25426	Ugt2b17;Cyp2d4;Hsd3b;Hsd11b1;Hsd17b1;Srd5a1;Comt;Cyp11b3;Ugt1a6;Cyp7b1;Cyp1b1	0.497924	0.302837	0.921005
path:rno04720	Long-term potentiation	http://www.kegg.jp/kegg-bin/show_pathway?rno04720/85240%09yellow/116590%09yellow/29241%09yellow/307100%09yellow/114486%09yellow/24605%09yellow/170851%09yellow/64363%09yellow/81771%09yellow	9	1018	66	7808	1.04631	85240;116590;29241;307100;114486;24605;170851;64363;81771	Plcb2;Mapk1;Adcy8;Calml3;Braf;Nras;Map2k1;Araf;Rps6ka1	0.503258	0.298209	0.921005
path:rno04919	Thyroid hormone signaling pathway	http://www.kegg.jp/kegg-bin/show_pathway?rno04919/85240%09yellow/116590%09yellow/24778%09yellow/83805%09yellow/29560%09yellow/84584%09yellow/361801%09yellow/313929%09yellow/24577%09yellow/24605%09yellow/25271%09yellow/170851%09yellow/366508%09yellow/24655%09yellow/56718%09yellow/29337%09yellow	16	1018	120	7808	1.02302	85240;116590;24778;83805;29560;84584;361801;313929;24577;24605;25271;170851;366508;24655;56718;29337	Plcb2;Mapk1;Slc2a1;Src;Hif1a;Ncoa3;Rxrb;Ncoa1;Myc;Nras;Rxra;Map2k1;Pik3cd;Plcd1;Mtor;Plcg2	0.506588	0.295345	0.921005
path:rno00562	Inositol phosphate metabolism	http://www.kegg.jp/kegg-bin/show_pathway?rno00562/114554%09yellow/85240%09yellow/308451%09yellow/305419%09yellow/287533%09yellow/85238%09yellow/366508%09yellow/24655%09yellow/54259%09yellow/29337%09yellow	10	1018	74	7808	1.03684	114554;85240;308451;305419;287533;85238;366508;24655;54259;29337	Pi4k2a;Plcb2;Itpkc;Pi4k2b;Inpp5k;Synj1;Pik3cd;Plcd1;Inpp5d;Plcg2	0.508368	0.293822	0.921005
path:rno04520	Adherens junction	http://www.kegg.jp/kegg-bin/show_pathway?rno04520/317371%09yellow/116590%09yellow/83805%09yellow/116689%09yellow/366957%09yellow/29645%09yellow/24337%09yellow/24553%09yellow/25718%09yellow/25150%09yellow	10	1018	74	7808	1.03684	317371;116590;83805;116689;366957;29645;24337;24553;25718;25150	Was;Mapk1;Src;Ptpn6;Rac2;Ptprj;Erbb2;Met;Igf1r;Fyn	0.508368	0.293822	0.921005
path:rno00524	Butirosin and neomycin biosynthesis	http://www.kegg.jp/kegg-bin/show_pathway?rno00524/25060%09yellow	1	1018	5	7808	1.53451	25060	Hk3	0.520753	0.283368	0.931958
path:rno04713	Circadian entrainment	http://www.kegg.jp/kegg-bin/show_pathway?rno04713/85240%09yellow/116590%09yellow/29241%09yellow/307100%09yellow/114120%09yellow/24598%09yellow/690825%09yellow/63840%09yellow/64455%09yellow/170546%09yellow/192363%09yellow/114862%09yellow/24167%09yellow	13	1018	98	7808	1.01767	85240;116590;29241;307100;114120;24598;690825;63840;64455;170546;192363;114862;24167	Plcb2;Mapk1;Adcy8;Calml3;Gng12;Nos1;Gngt2;Per2;Rasd1;Ryr3;Nos1ap;Cacna1h;Adcyap1r1	0.521095	0.283083	0.931958
path:rno00920	Sulfur metabolism	http://www.kegg.jp/kegg-bin/show_pathway?rno00920/292710%09yellow/691966%09yellow	2	1018	13	7808	1.18035	292710;691966	Ethe1;Sqrdl	0.529957	0.27576	0.937908
path:rno04923	Regulation of lipolysis in adipocytes	http://www.kegg.jp/kegg-bin/show_pathway?rno04923/29241%09yellow/29376%09yellow/24604%09yellow/316122%09yellow/24603%09yellow/29171%09yellow/366508%09yellow/29527%09yellow	8	1018	60	7808	1.02284	29241;29376;24604;316122;24603;29171;366508;29527	Adcy8;Irs2;Npy;Abhd5;Npr1;Aqp7;Pik3cd;Ptgs2	0.532758	0.27347	0.937908
path:rno00532	Glycosaminoglycan biosynthesis - chondroitin sulfate / dermatan sulfate	http://www.kegg.jp/kegg-bin/show_pathway?rno00532/365583%09yellow/286974%09yellow/304322%09yellow	3	1018	21	7808	1.09599	365583;286974;304322	Dse;Chst15;Chst12	0.534507	0.272047	0.937908
path:rno01040	Biosynthesis of unsaturated fatty acids	http://www.kegg.jp/kegg-bin/show_pathway?rno01040/362540%09yellow/499358%09yellow/501072%09yellow/83522%09yellow	4	1018	29	7808	1.05815	362540;499358;501072;83522	Hacd4;Scd4;Acaa1b;Acox3	0.538208	0.26905	0.9385
path:rno04970	Salivary secretion	http://www.kegg.jp/kegg-bin/show_pathway?rno04970/81506%09yellow/85240%09yellow/29241%09yellow/307100%09yellow/29599%09yellow/25668%09yellow/170568%09yellow/25211%09yellow/24598%09yellow/170546%09yellow	10	1018	77	7808	0.996058	81506;85240;29241;307100;29599;25668;170568;25211;24598;170546	Bst1;Plcb2;Adcy8;Calml3;Atp2b3;Cd38;Dmbt1;Lyz2;Nos1;Ryr3	0.55498	0.255722	0.960946
path:rno05322	Systemic lupus erythematosus	http://www.kegg.jp/kegg-bin/show_pathway?rno05322/295279%09yellow/24237%09yellow/29384%09yellow/29687%09yellow/684841%09yellow/24232%09yellow/24231%09yellow/684762%09yellow/291157%09yellow/498276%09yellow/298566%09yellow/294274%09yellow/25325%09yellow/312705%09yellow/192262%09yellow/362634%09yellow/296545%09yellow	17	1018	132	7808	0.987588	295279;24237;29384;29687;684841;24232;24231;684762;291157;498276;298566;294274;25325;312705;192262;362634;296545	Fcgr1a;C6;H2afy;C1qb;LOC684841;C3;C2;LOC684762;Hist1h2bo;LOC498276;C1qa;RT1-DMa;Il10;C1r;C1s;C1qc;C8g	0.557968	0.25339	0.960946
path:rno05340	Primary immunodeficiency	http://www.kegg.jp/kegg-bin/show_pathway?rno05340/367901%09yellow/306353%09yellow/24932%09yellow/294797%09yellow/259171%09yellow	5	1018	38	7808	1.00925	367901;306353;24932;294797;259171	Btk;Rfxank;Cd4;Il7r;Dclre1c	0.563254	0.249296	0.964097
path:rno05203	Viral carcinogenesis	http://www.kegg.jp/kegg-bin/show_pathway?rno05203/24918%09yellow/116590%09yellow/29240%09yellow/83805%09yellow/309452%09yellow/246756%09yellow/24974%09yellow/294236%09yellow/310616%09yellow/81736%09yellow/24232%09yellow/25402%09yellow/81504%09yellow/291157%09yellow/25205%09yellow/24605%09yellow/680111%09yellow/83830%09yellow/81515%09yellow/362817%09yellow/25155%09yellow/25148%09yellow/687813%09ye…	30	1018	236	7808	0.974233	24918;116590;29240;83805;309452;246756;24974;294236;310616;81736;24232;25402;81504;291157;25205;24605;680111;83830;81515;362817;25155;25148;687813;81758;366508;291969;24516;679028;361580;414792	Stat5a;Mapk1;Polb;Src;Nfkb2;Tradd;RT1-A2;Gtf2h4;Creb3l4;Nfkb1;C3;Casp3;Grb2;Hist1h2bo;Il6st;Nras;Rbl1;Gtf2a1;Lyn;Cdk2;Syk;Egr3;Traf1;Rbl2;Pik3cd;Atp6v0d1;Jun;Rbpj;Gtf2h1;RT1-CE10	0.582226	0.234909	0.985667
path:rno03420	Nucleotide excision repair	http://www.kegg.jp/kegg-bin/show_pathway?rno03420/294236%09yellow/302502%09yellow/298074%09yellow/266713%09yellow/288003%09yellow/361580%09yellow	6	1018	47	7808	0.979018	294236;302502;298074;266713;288003;361580	Gtf2h4;Cul4b;Xpa;Mnat1;Rfc4;Gtf2h1	0.583636	0.233858	0.985667
path:rno00514	Other types of O-glycan biosynthesis	http://www.kegg.jp/kegg-bin/show_pathway?rno00514/60670%09yellow/315119%09yellow/300173%09yellow/303693%09yellow	4	1018	31	7808	0.989629	60670;315119;300173;303693	Fut4;Mfng;Gxylt1;Mgat5b	0.586454	0.231766	0.985667
path:rno00900	Terpenoid backbone biosynthesis	http://www.kegg.jp/kegg-bin/show_pathway?rno00900/294400%09yellow/24450%09yellow/246302%09yellow	3	1018	23	7808	1.00043	294400;24450;246302	Nus1;Hmgcs2;Pcyox1	0.590634	0.228682	0.986748
path:rno05222	Small cell lung cancer	http://www.kegg.jp/kegg-bin/show_pathway?rno05222/78971%09yellow/361801%09yellow/81736%09yellow/78963%09yellow/24577%09yellow/25271%09yellow/362817%09yellow/687813%09yellow/366508%09yellow/685269%09yellow/29527%09yellow	11	1018	88	7808	0.958292	78971;361801;81736;78963;24577;25271;362817;687813;366508;685269;29527	Birc3;Rxrb;Nfkb1;Apaf1;Myc;Rxra;Cdk2;Traf1;Pik3cd;Itga2b;Ptgs2	0.599974	0.221868	0.99219
path:rno05014	Amyotrophic lateral sclerosis (ALS)	http://www.kegg.jp/kegg-bin/show_pathway?rno05014/156767%09yellow/78963%09yellow/25402%09yellow/24598%09yellow/365057%09yellow/64633%09yellow/64625%09yellow	7	1018	56	7808	0.958457	156767;78963;25402;24598;365057;64633;64625	Tnfrsf1b;Apaf1;Casp3;Nos1;Map3k5;Rab5a;Bid	0.601004	0.221123	0.99219
path:rno00270	Cysteine and methionine metabolism	http://www.kegg.jp/kegg-bin/show_pathway?rno00270/29634%09yellow/24962%09yellow/81718%09yellow/24250%09yellow/29443%09yellow	5	1018	40	7808	0.958539	29634;24962;81718;24250;29443	Ldhc;Cth;Cdo1;Cbs;Ahcy	0.605109	0.218166	0.993091
path:rno04725	Cholinergic synapse	http://www.kegg.jp/kegg-bin/show_pathway?rno04725/24514%09yellow/85426%09yellow/85240%09yellow/116590%09yellow/29241%09yellow/114120%09yellow/259273%09yellow/310616%09yellow/690825%09yellow/682930%09yellow/24605%09yellow/170851%09yellow/366508%09yellow/25150%09yellow	14	1018	113	7808	0.949565	24514;85426;85240;116590;29241;114120;259273;310616;690825;682930;24605;170851;366508;25150	Jak2;Slc5a7;Plcb2;Mapk1;Adcy8;Gng12;Kcnq5;Creb3l4;Gngt2;Cacna1s;Nras;Map2k1;Pik3cd;Fyn	0.61379	0.21198	0.995051
path:rno04152	AMPK signaling pathway	http://www.kegg.jp/kegg-bin/show_pathway?rno04152/315648%09yellow/310616%09yellow/29376%09yellow/499358%09yellow/29184%09yellow/25757%09yellow/116636%09yellow/117104%09yellow/94197%09yellow/25435%09yellow/25718%09yellow/54283%09yellow/117276%09yellow/366508%09yellow/303605%09yellow/56718%09yellow	16	1018	129	7808	0.950533	315648;310616;29376;499358;29184;25757;116636;117104;94197;25435;25718;54283;117276;366508;303605;56718	Ppp2r1b;Creb3l4;Irs2;Scd4;Cd36;Cpt1a;Eif4ebp1;Ppp2r2a;Rab14;Eef2k;Igf1r;Pfkfb4;Pfkfb3;Pik3cd;Strada;Mtor	0.614511	0.21147	0.995051
path:rno00340	Histidine metabolism	http://www.kegg.jp/kegg-bin/show_pathway?rno00340/24443%09yellow/291394%09yellow/307212%09yellow	3	1018	24	7808	0.958621	24443;291394;307212	Hdc;Cndp2;Cndp1	0.617003	0.209713	0.995051
path:rno04960	Aldosterone-regulated sodium reabsorption	http://www.kegg.jp/kegg-bin/show_pathway?rno04960/116590%09yellow/313017%09yellow/24767%09yellow/366508%09yellow/25122%09yellow	5	1018	41	7808	0.93504	116590;313017;24767;366508;25122	Mapk1;Sfn;Scnn1b;Pik3cd;Scnn1a	0.625152	0.204014	1
path:rno00533	Glycosaminoglycan biosynthesis - keratan sulfate	http://www.kegg.jp/kegg-bin/show_pathway?rno00533/362924%09yellow/295934%09yellow	2	1018	16	7808	0.958661	362924;295934	St3gal1;Chst1	0.631634	0.199535	1
path:rno05416	Viral myocarditis	http://www.kegg.jp/kegg-bin/show_pathway?rno05416/64036%09yellow/24974%09yellow/25402%09yellow/309684%09yellow/294274%09yellow/366957%09yellow/308995%09yellow/25464%09yellow/64625%09yellow/414792%09yellow/25150%09yellow	11	1018	91	7808	0.92634	64036;24974;25402;309684;294274;366957;308995;25464;64625;414792;25150	Cd55;RT1-A2;Casp3;Itgb2;RT1-DMa;Rac2;Itgal;Icam1;Bid;RT1-CE10;Fyn	0.64064	0.193386	1
path:rno00534	Glycosaminoglycan biosynthesis - heparan sulfate / heparin	http://www.kegg.jp/kegg-bin/show_pathway?rno00534/292155%09yellow/316325%09yellow/295430%09yellow	3	1018	25	7808	0.920158	292155;316325;295430	Hs2st1;Hs6st1;Ndst3	0.642197	0.192332	1
path:rno04750	Inflammatory mediator regulation of TRP channels	http://www.kegg.jp/kegg-bin/show_pathway?rno04750/85240%09yellow/29241%09yellow/83805%09yellow/307100%09yellow/29597%09yellow/287454%09yellow/24494%09yellow/29465%09yellow/81752%09yellow/29595%09yellow/29581%09yellow/286920%09yellow/366508%09yellow/29337%09yellow	14	1018	116	7808	0.924646	85240;29241;83805;307100;29597;287454;24494;29465;81752;29595;29581;286920;366508;29337	Plcb2;Adcy8;Src;Calml3;P2ry2;Alox12;Il1b;Trpv2;Ptger2;Htr2a;Htr2b;Asic3;Pik3cd;Plcg2	0.649486	0.18743	1
path:rno04024	cAMP signaling pathway	http://www.kegg.jp/kegg-bin/show_pathway?rno04024/25097%09yellow/116590%09yellow/29241%09yellow/307100%09yellow/29599%09yellow/114486%09yellow/310616%09yellow/81736%09yellow/85258%09yellow/24604%09yellow/682930%09yellow/170851%09yellow/366957%09yellow/25369%09yellow/252857%09yellow/81752%09yellow/83522%09yellow/24603%09yellow/366508%09yellow/24516%09yellow/24167%09yellow/25096%09yellow/25156%09ye…	24	1018	197	7808	0.932825	25097;116590;29241;307100;29599;114486;310616;81736;85258;24604;682930;170851;366957;25369;252857;81752;83522;24603;366508;24516;24167;25096;25156;54305	Pld2;Mapk1;Adcy8;Calml3;Atp2b3;Braf;Creb3l4;Nfkb1;Cnga4;Npy;Cacna1s;Map2k1;Rac2;Adora2a;Rapgef4;Ptger2;Acox3;Npr1;Pik3cd;Jun;Adcyap1r1;Pld1;Vav1;Sstr2	0.656427	0.182814	1
path:rno04924	Renin secretion	http://www.kegg.jp/kegg-bin/show_pathway?rno04924/85240%09yellow/307100%09yellow/64529%09yellow/24310%09yellow/682930%09yellow/81752%09yellow/24603%09yellow/24167%09yellow	8	1018	68	7808	0.901573	85240;307100;64529;24310;682930;81752;24603;24167	Plcb2;Calml3;Ctsb;Ace;Cacna1s;Ptger2;Npr1;Adcyap1r1	0.66234	0.178919	1
path:rno04930	Type II diabetes mellitus	http://www.kegg.jp/kegg-bin/show_pathway?rno04930/116590%09yellow/29376%09yellow/25060%09yellow/89829%09yellow/366508%09yellow/56718%09yellow	6	1018	52	7808	0.884311	116590;29376;25060;89829;366508;56718	Mapk1;Irs2;Hk3;Socs3;Pik3cd;Mtor	0.673152	0.171887	1
path:rno00053	Ascorbate and aldarate metabolism	http://www.kegg.jp/kegg-bin/show_pathway?rno00053/266685%09yellow/83472%09yellow/113992%09yellow	3	1018	27	7808	0.851779	266685;83472;113992	Ugt2b17;Ugdh;Ugt1a6	0.689003	0.161779	1
path:rno00670	One carbon pool by folate	http://www.kegg.jp/kegg-bin/show_pathway?rno00670/288259%09yellow/300886%09yellow	2	1018	18	7808	0.851925	288259;300886	Gart;Mthfs	0.689345	0.161563	1
path:rno03030	DNA replication	http://www.kegg.jp/kegg-bin/show_pathway?rno03030/298933%09yellow/29728%09yellow/288003%09yellow/301323%09yellow	4	1018	36	7808	0.851633	298933;29728;288003;301323	Rnaseh1;Mcm4;Rfc4;Prim2	0.69316	0.159167	1
path:rno04146	Peroxisome	http://www.kegg.jp/kegg-bin/show_pathway?rno04146/113898%09yellow/497811%09yellow/24787%09yellow/501072%09yellow/300083%09yellow/83522%09yellow/293589%09yellow/24479%09yellow/113976%09yellow/117265%09yellow	10	1018	87	7808	0.880428	113898;497811;24787;501072;300083;83522;293589;24479;113976;117265	Prdx5;Xdh;Sod2;Acaa1b;Slc25a17;Acox3;Paox;Idh1;Acsl4;Pex6	0.694958	0.158041	1
path:rno04921	Oxytocin signaling pathway	http://www.kegg.jp/kegg-bin/show_pathway?rno04921/85240%09yellow/116590%09yellow/29241%09yellow/83805%09yellow/307100%09yellow/25668%09yellow/294329%09yellow/682930%09yellow/24605%09yellow/170851%09yellow/84583%09yellow/29568%09yellow/58942%09yellow/25435%09yellow/170546%09yellow/24603%09yellow/366508%09yellow/24516%09yellow/29527%09yellow	19	1018	161	7808	0.903344	85240;116590;29241;83805;307100;25668;294329;682930;24605;170851;84583;29568;58942;25435;170546;24603;366508;24516;29527	Plcb2;Mapk1;Adcy8;Src;Calml3;Cd38;Trpm2;Cacna1s;Nras;Map2k1;Rgs2;Map2k5;Cacnb4;Eef2k;Ryr3;Npr1;Pik3cd;Jun;Ptgs2	0.695616	0.157631	1
path:rno05034	Alcoholism	http://www.kegg.jp/kegg-bin/show_pathway?rno05034/116590%09yellow/307100%09yellow/114120%09yellow/114486%09yellow/29384%09yellow/310616%09yellow/684841%09yellow/24604%09yellow/81504%09yellow/684762%09yellow/291157%09yellow/690825%09yellow/24605%09yellow/170851%09yellow/29190%09yellow/25369%09yellow/313845%09yellow/314612%09yellow/29316%09yellow/64363%09yellow/25054%09yellow	21	1018	178	7808	0.902877	116590;307100;114120;114486;29384;310616;684841;24604;81504;684762;291157;690825;24605;170851;29190;25369;313845;314612;29316;64363;25054	Mapk1;Calml3;Gng12;Braf;H2afy;Creb3l4;LOC684841;Npy;Grb2;LOC684762;Hist1h2bo;Gngt2;Nras;Map2k1;Pdyn;Adora2a;Sos1;Shc2;Adora2b;Araf;Ntrk2	0.702277	0.153492	1
path:rno00512	Mucin type O-Glycan biosynthesis	http://www.kegg.jp/kegg-bin/show_pathway?rno00512/362924%09yellow/64043%09yellow/362275%09yellow	3	1018	28	7808	0.821253	362924;64043;362275	St3gal1;Gcnt1;B4galt5	0.710618	0.148364	1
path:rno00630	Glyoxylate and dicarboxylate metabolism	http://www.kegg.jp/kegg-bin/show_pathway?rno00630/24957%09yellow/293949%09yellow/50655%09yellow	3	1018	28	7808	0.821253	24957;293949;50655	Glul;Hoga1;Aco1	0.710618	0.148364	1
path:rno03410	Base excision repair	http://www.kegg.jp/kegg-bin/show_pathway?rno03410/29240%09yellow/84495%09yellow/24561%09yellow/290027%09yellow	4	1018	37	7808	0.828509	29240;84495;24561;290027	Polb;Xrcc1;Mpg;Parp2	0.711959	0.147545	1
path:rno00380	Tryptophan metabolism	http://www.kegg.jp/kegg-bin/show_pathway?rno00380/681319%09yellow/368066%09yellow/493909%09yellow/290566%09yellow/25426%09yellow	5	1018	46	7808	0.832868	681319;368066;493909;290566;25426	Ido2;Inmt;Aox3;Ogdhl;Cyp1b1	0.7157	0.145269	1
path:rno05145	Toxoplasmosis	http://www.kegg.jp/kegg-bin/show_pathway?rno05145/24514%09yellow/78971%09yellow/116590%09yellow/304091%09yellow/117539%09yellow/81736%09yellow/25402%09yellow/301059%09yellow/294274%09yellow/25325%09yellow/59086%09yellow/116465%09yellow/366508%09yellow/310553%09yellow	14	1018	123	7808	0.871231	24514;78971;116590;304091;117539;81736;25402;301059;294274;25325;59086;116465;366508;310553	Jak2;Birc3;Mapk1;Il10rb;Il10ra;Nfkb1;Casp3;Myd88;RT1-DMa;Il10;Tgfb1;Ifngr1;Pik3cd;Tlr2	0.725495	0.139366	1
path:rno00062	Fatty acid elongation	http://www.kegg.jp/kegg-bin/show_pathway?rno00062/29470%09yellow/362540%09yellow/54398%09yellow	3	1018	29	7808	0.792832	29470;362540;54398	Mecr;Hacd4;Ppt2	0.731056	0.136049	1
path:rno04914	Progesterone-mediated oocyte maturation	http://www.kegg.jp/kegg-bin/show_pathway?rno04914/116590%09yellow/29241%09yellow/363088%09yellow/114486%09yellow/170851%09yellow/362817%09yellow/25718%09yellow/366508%09yellow/64363%09yellow/81771%09yellow	10	1018	90	7808	0.85075	116590;29241;363088;114486;170851;362817;25718;366508;64363;81771	Mapk1;Adcy8;Ccnb2;Braf;Map2k1;Cdk2;Igf1r;Pik3cd;Araf;Rps6ka1	0.731147	0.135996	1
path:rno00071	Fatty acid degradation	http://www.kegg.jp/kegg-bin/show_pathway?rno00071/24172%09yellow/25757%09yellow/501072%09yellow/83522%09yellow/113976%09yellow	5	1018	47	7808	0.815043	24172;25757;501072;83522;113976	Adh1;Cpt1a;Acaa1b;Acox3;Acsl4	0.731806	0.135604	1
path:rno02010	ABC transporters	http://www.kegg.jp/kegg-bin/show_pathway?rno02010/302973%09yellow/116721%09yellow/85264%09yellow/313210%09yellow/287112%09yellow	5	1018	47	7808	0.815043	302973;116721;85264;313210;287112	Abca3;Abcc5;Abcg1;Abca1;Abca17	0.731806	0.135604	1
path:rno05030	Cocaine addiction	http://www.kegg.jp/kegg-bin/show_pathway?rno05030/310616%09yellow/81736%09yellow/140908%09yellow/29190%09yellow/24516%09yellow	5	1018	47	7808	0.815043	310616;81736;140908;29190;24516	Creb3l4;Nfkb1;Cdk5;Pdyn;Jun	0.731806	0.135604	1
path:rno04270	Vascular smooth muscle contraction	http://www.kegg.jp/kegg-bin/show_pathway?rno04270/85240%09yellow/116590%09yellow/298579%09yellow/29241%09yellow/307100%09yellow/114486%09yellow/29692%09yellow/682930%09yellow/170851%09yellow/25369%09yellow/29316%09yellow/24603%09yellow/64363%09yellow/66016%09yellow	14	1018	124	7808	0.864092	85240;116590;298579;29241;307100;114486;29692;682930;170851;25369;29316;24603;64363;66016	Plcb2;Mapk1;Pla2g2d;Adcy8;Calml3;Braf;Pla2g2a;Cacna1s;Map2k1;Adora2a;Adora2b;Npr1;Araf;Kcnmb4	0.735451	0.133446	1
path:rno04724	Glutamatergic synapse	http://www.kegg.jp/kegg-bin/show_pathway?rno04724/29483%09yellow/25097%09yellow/24957%09yellow/85240%09yellow/116590%09yellow/29241%09yellow/114120%09yellow/65040%09yellow/25550%09yellow/690825%09yellow/25372%09yellow/25238%09yellow/25096%09yellow	13	1018	116	7808	0.857746	29483;25097;24957;85240;116590;29241;114120;65040;25550;690825;25372;25238;25096	Slc1a3;Pld2;Glul;Plcb2;Mapk1;Adcy8;Gng12;Dlgap1;Slc1a1;Gngt2;Adrbk2;Adrbk1;Pld1	0.739087	0.131304	1
path:rno00750	Vitamin B6 metabolism	http://www.kegg.jp/kegg-bin/show_pathway?rno00750/493909%09yellow	1	1018	10	7808	0.766765	493909	Aox3	0.740474	0.13049	1
path:rno00350	Tyrosine metabolism	http://www.kegg.jp/kegg-bin/show_pathway?rno00350/29383%09yellow/24172%09yellow/24267%09yellow/493909%09yellow	4	1018	39	7808	0.785819	29383;24172;24267;493909	Fah;Adh1;Comt;Aox3	0.746994	0.126683	1
path:rno05310	Asthma	http://www.kegg.jp/kegg-bin/show_pathway?rno05310/25441%09yellow/294274%09yellow/25325%09yellow	3	1018	31	7808	0.741491	25441;294274;25325	Fcer1g;RT1-DMa;Il10	0.7685	0.114356	1
path:rno00430	Taurine and hypotaurine metabolism	http://www.kegg.jp/kegg-bin/show_pathway?rno00430/81718%09yellow	1	1018	11	7808	0.69697	81718	Cdo1	0.770445	0.113258	1
path:rno00591	Linoleic acid metabolism	http://www.kegg.jp/kegg-bin/show_pathway?rno00591/298579%09yellow/29692%09yellow/192259%09yellow/81639%09yellow	4	1018	41	7808	0.747294	298579;29692;192259;81639	Pla2g2d;Pla2g2a;Plb1;Alox15	0.778675	0.108644	1
path:rno04964	Proximal tubule bicarbonate reclamation	http://www.kegg.jp/kegg-bin/show_pathway?rno04964/170943%09yellow/24399%09yellow	2	1018	22	7808	0.696671	170943;24399	Slc25a10;Glud1	0.782393	0.106575	1
path:rno00020	Citrate cycle (TCA cycle)	http://www.kegg.jp/kegg-bin/show_pathway?rno00020/50655%09yellow/24479%09yellow/290566%09yellow	3	1018	32	7808	0.718227	50655;24479;290566	Aco1;Idh1;Ogdhl	0.785567	0.104817	1
path:rno04911	Insulin secretion	http://www.kegg.jp/kegg-bin/show_pathway?rno04911/85240%09yellow/29241%09yellow/24778%09yellow/310616%09yellow/171143%09yellow/682930%09yellow/252857%09yellow/24167%09yellow/66016%09yellow	9	1018	87	7808	0.7916	85240;29241;24778;310616;171143;682930;252857;24167;66016	Plcb2;Adcy8;Slc2a1;Creb3l4;Trpm4;Cacna1s;Rapgef4;Adcyap1r1;Kcnmb4	0.792175	0.101179	1
path:rno00130	Ubiquinone and other terpenoid-quinone biosynthesis	http://www.kegg.jp/kegg-bin/show_pathway?rno00130/399684%09yellow	1	1018	12	7808	0.638807	399684	Vkorc1l1	0.796958	0.0985645	1
path:rno05010	Alzheimer's disease	http://www.kegg.jp/kegg-bin/show_pathway?rno05010/85240%09yellow/116590%09yellow/307100%09yellow/266610%09yellow/78963%09yellow/140908%09yellow/300802%09yellow/25402%09yellow/24494%09yellow/24598%09yellow/682930%09yellow/304962%09yellow/298762%09yellow/25728%09yellow/170546%09yellow/29650%09yellow/24590%09yellow/64625%09yellow/81751%09yellow/29192%09yellow	20	1018	182	7808	0.839701	85240;116590;307100;266610;78963;140908;300802;25402;24494;24598;682930;304962;298762;25728;170546;29650;24590;64625;81751;29192	Plcb2;Mapk1;Calml3;Fadd;Apaf1;Cdk5;Aph1b;Casp3;Il1b;Nos1;Cacna1s;Atf6;Cox7a2l;Apoe;Ryr3;Adam10;Mme;Bid;Psen2;Psen1	0.799275	0.0973035	1
path:rno00310	Lysine degradation	http://www.kegg.jp/kegg-bin/show_pathway?rno00310/361688%09yellow/315606%09yellow/689883%09yellow/310638%09yellow/290566%09yellow	5	1018	52	7808	0.736199	361688;315606;689883;310638;290566	Suv420h1;Kmt2a;Setdb1;Ash1l;Ogdhl	0.802387	0.0956164	1
path:rno04612	Antigen processing and presentation	http://www.kegg.jp/kegg-bin/show_pathway?rno04612/50654%09yellow/63865%09yellow/24974%09yellow/64529%09yellow/294274%09yellow/306353%09yellow/290644%09yellow/24932%09yellow/25697%09yellow/414792%09yellow	10	1018	98	7808	0.780491	50654;63865;24974;64529;294274;306353;290644;24932;25697;414792	Ctss;Lgmn;RT1-A2;Ctsb;RT1-DMa;Rfxank;Ifi30;Cd4;Ctsl;RT1-CE10	0.813159	0.0898245	1
path:rno03450	Non-homologous end-joining	http://www.kegg.jp/kegg-bin/show_pathway?rno03450/259171%09yellow	1	1018	13	7808	0.589592	259171	Dclre1c	0.820412	0.0859681	1
path:rno00790	Folate biosynthesis	http://www.kegg.jp/kegg-bin/show_pathway?rno00790/29244%09yellow	1	1018	13	7808	0.589592	29244	Gch1	0.820412	0.0859681	1
path:rno04727	GABAergic synapse	http://www.kegg.jp/kegg-bin/show_pathway?rno04727/24957%09yellow/29241%09yellow/83805%09yellow/114120%09yellow/690825%09yellow/682930%09yellow/60355%09yellow/83612%09yellow/689161%09yellow	9	1018	91	7808	0.756412	24957;29241;83805;114120;690825;682930;60355;83612;689161	Glul;Adcy8;Src;Gng12;Gngt2;Cacna1s;Nsf;Slc32a1;Gabarapl1	0.82981	0.0810211	1
path:rno04916	Melanogenesis	http://www.kegg.jp/kegg-bin/show_pathway?rno04916/85240%09yellow/116590%09yellow/29241%09yellow/307100%09yellow/310616%09yellow/24605%09yellow/50672%09yellow/316526%09yellow/170851%09yellow/25094%09yellow	10	1018	100	7808	0.764683	85240;116590;29241;307100;310616;24605;50672;316526;170851;25094	Plcb2;Mapk1;Adcy8;Calml3;Creb3l4;Nras;Ednrb;Wnt6;Map2k1;Mitf	0.830406	0.0807094	1
path:rno04974	Protein digestion and absorption	http://www.kegg.jp/kegg-bin/show_pathway?rno04974/301012%09yellow/294337%09yellow/25550%09yellow/63883%09yellow/155205%09yellow/84551%09yellow/24590%09yellow/499431%09yellow/83509%09yellow	9	1018	92	7808	0.748093	301012;294337;25550;63883;155205;84551;24590;499431;83509	Col7a1;Col6a1;Slc1a1;Kcne3;Slc36a1;Slc7a8;Mme;Col13a1;Slc7a7	0.838346	0.0765766	1
path:rno05412	Arrhythmogenic right ventricular cardiomyopathy (ARVC)	http://www.kegg.jp/kegg-bin/show_pathway?rno05412/307562%09yellow/315346%09yellow/25713%09yellow/682930%09yellow/291760%09yellow/58942%09yellow/685269%09yellow	7	1018	74	7808	0.723635	307562;315346;25713;682930;291760;58942;685269	Dsg2;Itga5;Itgb7;Cacna1s;Dsc2;Cacnb4;Itga2b	0.840216	0.0756091	1
path:rno00061	Fatty acid biosynthesis	http://www.kegg.jp/kegg-bin/show_pathway?rno00061/113976%09yellow	1	1018	14	7808	0.547408	113976	Acsl4	0.841159	0.0751221	1
path:rno03010	Ribosome	http://www.kegg.jp/kegg-bin/show_pathway?rno03010/140654%09yellow/28298%09yellow/689284%09yellow/83789%09yellow/124440%09yellow/25347%09yellow/81767%09yellow/29288%09yellow/290641%09yellow/65136%09yellow/100911847%09yellow/294282%09yellow/29304%09yellow/29286%09yellow/499782%09yellow/29284%09yellow/64306%09yellow/81768%09yellow	18	1018	172	7808	0.799116	140654;28298;689284;83789;124440;25347;81767;29288;290641;65136;100911847;294282;29304;29286;499782;29284;64306;81768	Rps3;Rpl32;Rpl38;Rps2;Rpl41;Rpl39;Rpl19;Rps3a;Rpl18a;Rps8;LOC100911847;Rps18;Rps6;Rps17;Rpl12;Rps14;Rpl27;Rpl22	0.845104	0.07309	1
path:rno01200	Carbon metabolism	http://www.kegg.jp/kegg-bin/show_pathway?rno01200/298655%09yellow/24377%09yellow/25060%09yellow/307759%09yellow/83688%09yellow/501157%09yellow/24334%09yellow/64524%09yellow/24399%09yellow/50655%09yellow/24479%09yellow/290566%09yellow	12	1018	121	7808	0.7578	298655;24377;25060;307759;83688;501157;24334;64524;24399;50655;24479;290566	H6pd;G6pd;Hk3;Gpt2;Taldo1;Rpe;Eno2;Tkt;Glud1;Aco1;Idh1;Ogdhl	0.854555	0.0682599	1
path:rno04114	Oocyte meiosis	http://www.kegg.jp/kegg-bin/show_pathway?rno04114/116590%09yellow/29241%09yellow/307100%09yellow/363088%09yellow/315648%09yellow/170851%09yellow/362817%09yellow/25718%09yellow/363174%09yellow/114522%09yellow/81771%09yellow	11	1018	113	7808	0.743864	116590;29241;307100;363088;315648;170851;362817;25718;363174;114522;81771	Mapk1;Adcy8;Calml3;Ccnb2;Ppp2r1b;Map2k1;Cdk2;Igf1r;Sgol1;Stag3;Rps6ka1	0.861015	0.0649891	1
path:rno04723	Retrograde endocannabinoid signaling	http://www.kegg.jp/kegg-bin/show_pathway?rno04723/85240%09yellow/116590%09yellow/29241%09yellow/305795%09yellow/114120%09yellow/304289%09yellow/690825%09yellow/682930%09yellow/83612%09yellow/29527%09yellow	10	1018	104	7808	0.73489	85240;116590;29241;305795;114120;304289;690825;682930;83612;29527	Plcb2;Mapk1;Adcy8;Abhd6;Gng12;Daglb;Gngt2;Cacna1s;Slc32a1;Ptgs2	0.861201	0.0648955	1
path:rno04744	Phototransduction	http://www.kegg.jp/kegg-bin/show_pathway?rno04744/307100%09yellow/25388%09yellow	2	1018	27	7808	0.567294	307100;25388	Calml3;Arrb2	0.863654	0.0636602	1
path:rno04950	Maturity onset diabetes of the young	http://www.kegg.jp/kegg-bin/show_pathway?rno04950/79237%09yellow/24817%09yellow	2	1018	27	7808	0.567294	79237;24817	Hhex;Hnf1a	0.863654	0.0636602	1
path:rno00650	Butanoate metabolism	http://www.kegg.jp/kegg-bin/show_pathway?rno00650/366463%09yellow/24450%09yellow	2	1018	28	7808	0.546963	366463;24450	Oxct2a;Hmgcs2	0.876129	0.0574319	1
path:rno03440	Homologous recombination	http://www.kegg.jp/kegg-bin/show_pathway?rno03440/303375%09yellow/360254%09yellow	2	1018	28	7808	0.546963	303375;360254	Rad51d;Brca2	0.876129	0.0574319	1
path:rno00640	Propanoate metabolism	http://www.kegg.jp/kegg-bin/show_pathway?rno00640/29634%09yellow/314800%09yellow	2	1018	28	7808	0.546963	29634;314800	Ldhc;Acss3	0.876129	0.0574319	1
path:rno04961	Endocrine and other factor-regulated calcium reabsorption	http://www.kegg.jp/kegg-bin/show_pathway?rno04961/85240%09yellow/83800%09yellow/81637%09yellow/65046%09yellow	4	1018	50	7808	0.612071	85240;83800;81637;65046	Plcb2;Clta;Ap2a2;Ap2s1	0.88404	0.0535282	1
path:rno00260	Glycine, serine and threonine metabolism	http://www.kegg.jp/kegg-bin/show_pathway?rno00260/24962%09yellow/24250%09yellow/25748%09yellow	3	1018	40	7808	0.57399	24962;24250;25748	Cth;Cbs;Alas2	0.887632	0.0517671	1
path:rno04110	Cell cycle	http://www.kegg.jp/kegg-bin/show_pathway?rno04110/246060%09yellow/300711%09yellow/363088%09yellow/313017%09yellow/299626%09yellow/24577%09yellow/680111%09yellow/362817%09yellow/362304%09yellow/59086%09yellow/81758%09yellow/29728%09yellow	12	1018	127	7808	0.721435	246060;300711;363088;313017;299626;24577;680111;362817;362304;59086;81758;29728	Cdkn1c;Atm;Ccnb2;Sfn;Gadd45b;Myc;Rbl1;Cdk2;Orc5;Tgfb1;Rbl2;Mcm4	0.89124	0.0500053	1
path:rno04710	Circadian rhythm	http://www.kegg.jp/kegg-bin/show_pathway?rno04710/63840%09yellow/299691%09yellow	2	1018	30	7808	0.510367	63840;299691	Per2;Cry1	0.897976	0.0467352	1
path:rno03018	RNA degradation	http://www.kegg.jp/kegg-bin/show_pathway?rno03018/171350%09yellow/498934%09yellow/24334%09yellow/363129%09yellow/295050%09yellow/29619%09yellow/408200%09yellow	7	1018	82	7808	0.652361	171350;498934;24334;363129;295050;29619;408200	Pabpc1;Lsm6;Eno2;Nudt16;Exosc8;Btg2;Pan2	0.901201	0.0451783	1
path:rno05032	Morphine addiction	http://www.kegg.jp/kegg-bin/show_pathway?rno05032/29241%09yellow/114120%09yellow/690825%09yellow/25388%09yellow/25372%09yellow/81743%09yellow/83612%09yellow/25238%09yellow	8	1018	93	7808	0.657085	29241;114120;690825;25388;25372;81743;83612;25238	Adcy8;Gng12;Gngt2;Arrb2;Adrbk2;Pde2a;Slc32a1;Adrbk1	0.909166	0.0413568	1
path:rno04922	Glucagon signaling pathway	http://www.kegg.jp/kegg-bin/show_pathway?rno04922/85240%09yellow/29353%09yellow/24778%09yellow/29634%09yellow/307100%09yellow/310616%09yellow/24953%09yellow/25757%09yellow/140671%09yellow	9	1018	103	7808	0.667247	85240;29353;24778;29634;307100;310616;24953;25757;140671	Plcb2;Phkg1;Slc2a1;Ldhc;Calml3;Creb3l4;Gcgr;Cpt1a;Phkg2	0.911568	0.0402107	1
path:rno04742	Taste transduction	http://www.kegg.jp/kegg-bin/show_pathway?rno04742/85240%09yellow/29241%09yellow/689869%09yellow/24767%09yellow/25122%09yellow	5	1018	64	7808	0.597236	85240;29241;689869;24767;25122	Plcb2;Adcy8;Tas2r140;Scnn1b;Scnn1a	0.912458	0.0397873	1
path:rno00770	Pantothenate and CoA biosynthesis	http://www.kegg.jp/kegg-bin/show_pathway?rno00770/54410%09yellow	1	1018	19	7808	0.403095	54410	Enpp3	0.91404	0.0390348	1
path:rno05410	Hypertrophic cardiomyopathy (HCM)	http://www.kegg.jp/kegg-bin/show_pathway?rno05410/315346%09yellow/24310%09yellow/25713%09yellow/682930%09yellow/58942%09yellow/59086%09yellow/685269%09yellow	7	1018	85	7808	0.629092	315346;24310;25713;682930;58942;59086;685269	Itga5;Ace;Itgb7;Cacna1s;Cacnb4;Tgfb1;Itga2b	0.918315	0.0370085	1
path:rno04973	Carbohydrate digestion and absorption	http://www.kegg.jp/kegg-bin/show_pathway?rno04973/85240%09yellow/25060%09yellow/366508%09yellow	3	1018	44	7808	0.521541	85240;25060;366508	Plcb2;Hk3;Pik3cd	0.920187	0.0361238	1
path:rno04962	Vasopressin-regulated water reabsorption	http://www.kegg.jp/kegg-bin/show_pathway?rno04962/310616%09yellow/64633%09yellow/60355%09yellow	3	1018	44	7808	0.521541	310616;64633;60355	Creb3l4;Rab5a;Nsf	0.920187	0.0361238	1
path:rno00280	Valine, leucine and isoleucine degradation	http://www.kegg.jp/kegg-bin/show_pathway?rno00280/366463%09yellow/24450%09yellow/501072%09yellow/493909%09yellow	4	1018	55	7808	0.55607	366463;24450;501072;493909	Oxct2a;Hmgcs2;Acaa1b;Aox3	0.92117	0.0356603	1
path:rno04530	Tight junction	http://www.kegg.jp/kegg-bin/show_pathway?rno04530/83805%09yellow/116724%09yellow/315648%09yellow/305230%09yellow/304125%09yellow/24605%09yellow/313052%09yellow/113970%09yellow/117104%09yellow/317435%09yellow/309557%09yellow/310638%09yellow/116479%09yellow	13	1018	143	7808	0.693351	83805;116724;315648;305230;304125;24605;313052;113970;117104;317435;309557;310638;116479	Src;Epb41l3;Ppp2r1b;Shroom3;Cldn17;Nras;Epb4.1;Magi2;Ppp2r2a;Shroom2;Epb41l2;Ash1l;F11r	0.92295	0.0348219	1
path:rno04972	Pancreatic secretion	http://www.kegg.jp/kegg-bin/show_pathway?rno04972/81506%09yellow/85240%09yellow/298579%09yellow/29241%09yellow/29599%09yellow/25668%09yellow/29692%09yellow/309139%09yellow	8	1018	97	7808	0.629662	81506;85240;298579;29241;29599;25668;29692;309139	Bst1;Plcb2;Pla2g2d;Adcy8;Atp2b3;Cd38;Pla2g2a;Tpcn2	0.928906	0.0320282	1
path:rno00410	beta-Alanine metabolism	http://www.kegg.jp/kegg-bin/show_pathway?rno00410/291394%09yellow/307212%09yellow	2	1018	34	7808	0.450093	291394;307212	Cndp2;Cndp1	0.931312	0.0309046	1
path:rno03008	Ribosome biogenesis in eukaryotes	http://www.kegg.jp/kegg-bin/show_pathway?rno03008/309301%09yellow/117241%09yellow/685332%09yellow/310159%09yellow/291996%09yellow/361262%09yellow/312182%09yellow	7	1018	88	7808	0.607409	309301;117241;685332;310159;291996;361262;312182	Rcl1;Pop5;Rpp30;Drosha;Nob1;Heatr1;Rbm28	0.932801	0.0302108	1
path:rno04390	Hippo signaling pathway	http://www.kegg.jp/kegg-bin/show_pathway?rno04390/24617%09yellow/315648%09yellow/25644%09yellow/29373%09yellow/24577%09yellow/363140%09yellow/309684%09yellow/316526%09yellow/59086%09yellow/64041%09yellow/117104%09yellow/308582%09yellow/252833%09yellow/25671%09yellow	14	1018	156	7808	0.683982	24617;315648;25644;29373;24577;363140;309684;316526;59086;64041;117104;308582;252833;25671	Serpine1;Ppp2r1b;Bmp6;Bmp2;Myc;Rassf1;Itgb2;Wnt6;Tgfb1;Birc5;Ppp2r2a;Tead2;Gdf7;Smad1	0.936329	0.0285717	1
path:rno05414	Dilated cardiomyopathy	http://www.kegg.jp/kegg-bin/show_pathway?rno05414/29241%09yellow/315346%09yellow/25713%09yellow/682930%09yellow/58942%09yellow/59086%09yellow/685269%09yellow	7	1018	90	7808	0.593758	29241;315346;25713;682930;58942;59086;685269	Adcy8;Itga5;Itgb7;Cacna1s;Cacnb4;Tgfb1;Itga2b	0.941159	0.0263369	1
path:rno00010	Glycolysis / Gluconeogenesis	http://www.kegg.jp/kegg-bin/show_pathway?rno00010/29634%09yellow/313843%09yellow/25060%09yellow/24172%09yellow/24334%09yellow	5	1018	70	7808	0.545621	29634;313843;25060;24172;24334	Ldhc;Galm;Hk3;Adh1;Eno2	0.943793	0.0251234	1
path:rno04918	Thyroid hormone synthesis	http://www.kegg.jp/kegg-bin/show_pathway?rno04918/85240%09yellow/29241%09yellow/310616%09yellow/24826%09yellow/116686%09yellow	5	1018	70	7808	0.545621	85240;29241;310616;24826;116686	Plcb2;Adcy8;Creb3l4;Tg;Gsr	0.943793	0.0251234	1
path:rno04141	Protein processing in endoplasmic reticulum	http://www.kegg.jp/kegg-bin/show_pathway?rno04141/65028%09yellow/297504%09yellow/304962%09yellow/365057%09yellow/79130%09yellow/171562%09yellow/294410%09yellow/83619%09yellow/294331%09yellow/78947%09yellow/298652%09yellow/314352%09yellow/25506%09yellow/364755%09yellow/114859%09yellow	15	1018	168	7808	0.680103	65028;297504;304962;365057;79130;171562;294410;83619;294331;78947;298652;314352;25506;364755;114859	Dnaja1;Edem1;Atf6;Map3k5;Dnajc5;Ero1a;Man1a1;Nfe2l2;Ube2g2;Gcs1;Ube4b;Sel1l;P4hb;Ero1b;Eif2ak4	0.944519	0.0247895	1
path:rno03430	Mismatch repair	http://www.kegg.jp/kegg-bin/show_pathway?rno03430/288003%09yellow	1	1018	23	7808	0.33282	288003	Rfc4	0.947417	0.0234589	1
path:rno04022	cGMP-PKG signaling pathway	http://www.kegg.jp/kegg-bin/show_pathway?rno04022/85240%09yellow/116590%09yellow/29241%09yellow/307100%09yellow/29599%09yellow/310616%09yellow/29376%09yellow/682930%09yellow/50672%09yellow/170851%09yellow/84583%09yellow/81743%09yellow/24603%09yellow/366508%09yellow/66016%09yellow	15	1018	171	7808	0.667909	85240;116590;29241;307100;29599;310616;29376;682930;50672;170851;84583;81743;24603;366508;66016	Plcb2;Mapk1;Adcy8;Calml3;Atp2b3;Creb3l4;Irs2;Cacna1s;Ednrb;Map2k1;Rgs2;Pde2a;Npr1;Pik3cd;Kcnmb4	0.95245	0.021158	1
path:rno00830	Retinol metabolism	http://www.kegg.jp/kegg-bin/show_pathway?rno00830/266685%09yellow/24172%09yellow/64047%09yellow/113992%09yellow/493909%09yellow/299511%09yellow	6	1018	83	7808	0.551812	266685;24172;64047;113992;493909;299511	Ugt2b17;Adh1;Lrat;Ugt1a6;Aox3;Rdh16	0.953145	0.020841	1
path:rno04932	Non-alcoholic fatty liver disease (NAFLD)	http://www.kegg.jp/kegg-bin/show_pathway?rno04932/81736%09yellow/29376%09yellow/58852%09yellow/25402%09yellow/24494%09yellow/365057%09yellow/25271%09yellow/89829%09yellow/298762%09yellow/59086%09yellow/309168%09yellow/64625%09yellow/366508%09yellow/24516%09yellow	14	1018	162	7808	0.658133	81736;29376;58852;25402;24494;365057;25271;89829;298762;59086;309168;64625;366508;24516	Nfkb1;Irs2;Nr1h3;Casp3;Il1b;Map3k5;Rxra;Socs3;Cox7a2l;Tgfb1;Map3k11;Bid;Pik3cd;Jun	0.953494	0.0206821	1
path:rno04976	Bile secretion	http://www.kegg.jp/kegg-bin/show_pathway?rno04976/29241%09yellow/24778%09yellow/25073%09yellow/58978%09yellow/25271%09yellow	5	1018	73	7808	0.522996	29241;24778;25073;58978;25271	Adcy8;Slc2a1;Scarb1;Slco1b2;Rxra	0.955307	0.0198572	1
path:rno00620	Pyruvate metabolism	http://www.kegg.jp/kegg-bin/show_pathway?rno00620/29634%09yellow/24439%09yellow	2	1018	40	7808	0.382283	29634;24439	Ldhc;Hagh	0.962651	0.0165312	1
path:rno03060	Protein export	http://www.kegg.jp/kegg-bin/show_pathway?rno03060/498351%09yellow	1	1018	26	7808	0.294305	498351	Srp72	0.963634	0.0160878	1
path:rno04261	Adrenergic signaling in cardiomyocytes	http://www.kegg.jp/kegg-bin/show_pathway?rno04261/85240%09yellow/116590%09yellow/29241%09yellow/307100%09yellow/29599%09yellow/315648%09yellow/310616%09yellow/682930%09yellow/58942%09yellow/252857%09yellow/117104%09yellow/366508%09yellow	12	1018	149	7808	0.613153	85240;116590;29241;307100;29599;315648;310616;682930;58942;252857;117104;366508	Plcb2;Mapk1;Adcy8;Calml3;Atp2b3;Ppp2r1b;Creb3l4;Cacna1s;Cacnb4;Rapgef4;Ppp2r2a;Pik3cd	0.967249	0.0144615	1
path:rno05320	Autoimmune thyroid disease	http://www.kegg.jp/kegg-bin/show_pathway?rno05320/24974%09yellow/24826%09yellow/294274%09yellow/25325%09yellow/414792%09yellow	5	1018	77	7808	0.495571	24974;24826;294274;25325;414792	RT1-A2;Tg;RT1-DMa;Il10;RT1-CE10	0.967315	0.014432	1
path:rno04940	Type I diabetes mellitus	http://www.kegg.jp/kegg-bin/show_pathway?rno04940/24974%09yellow/24494%09yellow/294274%09yellow/414792%09yellow/116660%09yellow	5	1018	77	7808	0.495571	24974;24494;294274;414792;116660	RT1-A2;Il1b;RT1-DMa;RT1-CE10;Ptprn	0.967315	0.014432	1
path:rno05031	Amphetamine addiction	http://www.kegg.jp/kegg-bin/show_pathway?rno05031/307100%09yellow/310616%09yellow/29190%09yellow/24516%09yellow	4	1018	66	7808	0.462734	307100;310616;29190;24516	Calml3;Creb3l4;Pdyn;Jun	0.968044	0.014105	1
path:rno04728	Dopaminergic synapse	http://www.kegg.jp/kegg-bin/show_pathway?rno04728/85240%09yellow/307100%09yellow/114120%09yellow/315648%09yellow/310616%09yellow/690825%09yellow/24611%09yellow/25388%09yellow/117104%09yellow/24267%09yellow	10	1018	131	7808	0.581379	85240;307100;114120;315648;310616;690825;24611;25388;117104;24267	Plcb2;Calml3;Gng12;Ppp2r1b;Creb3l4;Gngt2;Gnal;Arrb2;Ppp2r2a;Comt	0.970775	0.0128815	1
path:rno05332	Graft-versus-host disease	http://www.kegg.jp/kegg-bin/show_pathway?rno05332/24974%09yellow/24494%09yellow/294274%09yellow/414792%09yellow	4	1018	68	7808	0.449008	24974;24494;294274;414792	RT1-A2;Il1b;RT1-DMa;RT1-CE10	0.973067	0.0118574	1
path:rno05166	HTLV-I infection	http://www.kegg.jp/kegg-bin/show_pathway?rno05166/24918%09yellow/29241%09yellow/24778%09yellow/29240%09yellow/300711%09yellow/309452%09yellow/363088%09yellow/24974%09yellow/116667%09yellow/303604%09yellow/81736%09yellow/24230%09yellow/366126%09yellow/24577%09yellow/309684%09yellow/294274%09yellow/24605%09yellow/316526%09yellow/117022%09yellow/59086%09yellow/24330%09yellow/308995%09yellow/25464%09…	27	1018	294	7808	0.696328	24918;29241;24778;29240;300711;309452;363088;24974;116667;303604;81736;24230;366126;24577;309684;294274;24605;316526;117022;59086;24330;308995;25464;366508;24516;25389;414792	Stat5a;Adcy8;Slc2a1;Polb;Atm;Nfkb2;Ccnb2;RT1-A2;Map3k1;Map3k3;Nfkb1;Tspo;Spi1;Myc;Itgb2;RT1-DMa;Nras;Wnt6;Il1r2;Tgfb1;Egr1;Itgal;Icam1;Pik3cd;Jun;Atf3;RT1-CE10	0.973555	0.0116394	1
path:rno05330	Allograft rejection	http://www.kegg.jp/kegg-bin/show_pathway?rno05330/24974%09yellow/294274%09yellow/25325%09yellow/414792%09yellow	4	1018	70	7808	0.436066	24974;294274;25325;414792	RT1-A2;RT1-DMa;Il10;RT1-CE10	0.977342	0.00995327	1
path:rno00601	Glycosphingolipid biosynthesis - lacto and neolacto series	http://www.kegg.jp/kegg-bin/show_pathway?rno00601/60670%09yellow	1	1018	30	7808	0.254933	60670	Fut4	0.977764	0.00976607	1
path:rno04340	Hedgehog signaling pathway	http://www.kegg.jp/kegg-bin/show_pathway?rno04340/29373%09yellow/316526%09yellow	2	1018	48	7808	0.318241	29373;316526	Bmp2;Wnt6	0.983803	0.00709183	1
path:rno04971	Gastric acid secretion	http://www.kegg.jp/kegg-bin/show_pathway?rno04971/85240%09yellow/29241%09yellow/307100%09yellow/54305%09yellow	4	1018	75	7808	0.406732	85240;29241;307100;54305	Plcb2;Adcy8;Calml3;Sstr2	0.985405	0.00638534	1
path:rno04080	Neuroactive ligand-receptor interaction	http://www.kegg.jp/kegg-bin/show_pathway?rno04080/310444%09yellow/25235%09yellow/29636%09yellow/29597%09yellow/113959%09yellow/24230%09yellow/59264%09yellow/25637%09yellow/50672%09yellow/24953%09yellow/25369%09yellow/66025%09yellow/29659%09yellow/81752%09yellow/29595%09yellow/29581%09yellow/57302%09yellow/84007%09yellow/314649%09yellow/29316%09yellow/170704%09yellow/58949%09yellow/24167%09yellow/…	25	1018	291	7808	0.650343	310444;25235;29636;29597;113959;24230;59264;25637;50672;24953;25369;66025;29659;81752;29595;29581;57302;84007;314649;29316;170704;58949;24167;24938;54305	P2ry13;Ghr;F2rl2;P2ry2;C5ar1;Tspo;Ltb4r;Ptger1;Ednrb;Gcgr;Adora2a;Lpar3;P2rx4;Ptger2;Htr2a;Htr2b;Cnr2;C3ar1;S1pr4;Adora2b;Hrh4;Ptafr;Adcyap1r1;Grpr;Sstr2	0.987287	0.00555638	1
path:rno03040	Spliceosome	http://www.kegg.jp/kegg-bin/show_pathway?rno03040/100360682%09yellow/85434%09yellow/498934%09yellow/313583%09yellow/363000%09yellow/170933%09yellow/366276%09yellow/362394%09yellow/60376%09yellow	9	1018	136	7808	0.503177	100360682;85434;498934;313583;363000;170933;366276;362394;60376	Snrpe;Cdc5l;Lsm6;Sf3a3;Prpf40b;Syf2;Prpf6;Isy1;Plrg1	0.989696	0.00449834	1
path:rno05217	Basal cell carcinoma	http://www.kegg.jp/kegg-bin/show_pathway?rno05217/29373%09yellow/316526%09yellow	2	1018	55	7808	0.277487	29373;316526	Bmp2;Wnt6	0.992333	0.00334242	1
path:rno05033	Nicotine addiction	http://www.kegg.jp/kegg-bin/show_pathway?rno05033/83612%09yellow	1	1018	40	7808	0.190954	83612	Slc32a1	0.993506	0.00282964	1
path:rno05016	Huntington's disease	http://www.kegg.jp/kegg-bin/show_pathway?rno05016/85240%09yellow/83800%09yellow/310616%09yellow/78963%09yellow/83618%09yellow/24787%09yellow/25402%09yellow/81637%09yellow/24790%09yellow/298762%09yellow/303968%09yellow/690966%09yellow/83503%09yellow/65046%09yellow	14	1018	204	7808	0.519764	85240;83800;310616;78963;83618;24787;25402;81637;24790;298762;303968;690966;83503;65046	Plcb2;Clta;Creb3l4;Apaf1;Rest;Sod2;Casp3;Ap2a2;Sp1;Cox7a2l;Ift57;Polr2e;Polr2f;Ap2s1	0.99631	0.00160563	1
path:rno00190	Oxidative phosphorylation	http://www.kegg.jp/kegg-bin/show_pathway?rno00190/29757%09yellow/170667%09yellow/685232%09yellow/117596%09yellow/298762%09yellow/298451%09yellow/299971%09yellow/291969%09yellow	8	1018	144	7808	0.421562	29757;170667;685232;117596;298762;298451;299971;291969	Atp6v0a1;Atp6v0c;Atp6v1a;Atp6v1b2;Cox7a2l;Atp6v0b;Atp6v1c1;Atp6v0d1	0.997602	0.00104251	1
path:rno04260	Cardiac muscle contraction	http://www.kegg.jp/kegg-bin/show_pathway?rno04260/682930%09yellow/298762%09yellow/58942%09yellow	3	1018	81	7808	0.281956	682930;298762;58942	Cacna1s;Cox7a2l;Cacnb4	0.997671	0.00101281	1
path:rno00970	Aminoacyl-tRNA biosynthesis	http://www.kegg.jp/kegg-bin/show_pathway?rno00970/288917%09yellow/316403%09yellow	2	1018	69	7808	0.220786	288917;316403	Farsa;Mars2	0.998342	0.000720687	1
path:rno04310	Wnt signaling pathway	http://www.kegg.jp/kegg-bin/show_pathway?rno04310/85240%09yellow/24577%09yellow/502097%09yellow/316526%09yellow/366957%09yellow/24516%09yellow/29192%09yellow	7	1018	143	7808	0.371127	85240;24577;502097;316526;366957;24516;29192	Plcb2;Myc;Dkk4;Wnt6;Rac2;Jun;Psen1	0.999037	0.000418365	1
path:rno03015	mRNA surveillance pathway	http://www.kegg.jp/kegg-bin/show_pathway?rno03015/171350%09yellow/315648%09yellow/117104%09yellow	3	1018	93	7808	0.245193	171350;315648;117104	Pabpc1;Ppp2r1b;Ppp2r2a	0.999325	0.000293427	1
path:rno05012	Parkinson's disease	http://www.kegg.jp/kegg-bin/show_pathway?rno05012/78963%09yellow/25402%09yellow/24611%09yellow/298762%09yellow/25369%09yellow/294331%09yellow/298575%09yellow	7	1018	154	7808	0.344124	78963;25402;24611;298762;25369;294331;298575	Apaf1;Casp3;Gnal;Cox7a2l;Adora2a;Ube2g2;Pink1	0.999632	0.000160049	1
path:rno04740	Olfactory transduction	http://www.kegg.jp/kegg-bin/show_pathway?rno04740/288875%09yellow/293188%09yellow/405141%09yellow/363642%09yellow/307100%09yellow/404984%09yellow/293599%09yellow/366816%09yellow/85258%09yellow/287316%09yellow/405963%09yellow/405075%09yellow/293253%09yellow/404892%09yellow/406013%09yellow/24611%09yellow/289247%09yellow/25388%09yellow/288839%09yellow/25372%09yellow/300630%09yellow/405036%09yellow/4…	34	1018	1240	7808	0.183019	288875;293188;405141;363642;307100;404984;293599;366816;85258;287316;405963;405075;293253;404892;406013;24611;289247;25388;288839;25372;300630;405036;405357;293228;293338;404951;288866;293255;296003;288854;293256;298397;366121;293197	Olr943;Olr48;Olr807;Olr1509;Calml3;Olr1539;Olr300;Olr1070;Cnga4;Olr1425;Olr964;Olr1329;Olr115;Olr456;Olr1701;Gnal;Olr1584;Arrb2;Olr1051;Adrbk2;Olr1330;Olr322;Olr689;Olr85;Olr196;Olr906;Olr1057;Olr119;Olr750;Olr1020;Olr120;Olr833;Olr742;Olr40	1	0	1
